# Supplementary material for: A benchmark analysis of feature selection and machine learning methods for environmental metabarcoding datasets
Source: Comput Struct Biotechnol J. 2025 Apr 16;27:1636–47. doi: 10.1016/j.csbj.2025.04.017 (PMC12049816; doi:10.1016/j.csbj.2025.04.017)
Supplement: MMC 1 — Details on data sources and access methods for the datasets used in the study. [file mmc1.xlsx]

## Sheet: Sheet1
Short name	DOI of first description	Short description	raw data acession	metadata source	otu table source
atl_ocean_transect	10.1038/srep19054	Atlantic Ocean transect spanning 12.000 km; 26 stations, 5 depths, and three size fractions	PRJEB11493	SI of the paper	SI of the paper
australia	10.1038/sdata.2018.130	A huge amount of sequencing data generated by the Australian Microbiome Initiative	PRJNA385736,	https://data.bioplatforms.com/bpa/otu (accessed at 04.10.22)	https://data.bioplatforms.com/bpa/otu; Subset generated with Amplicon is 27f519r_bacteria; environment is Marine; Sample Type is (any) Coastal water, Pelagic, Surface water
bedford_basin_V4V5	10.1038/s43705-022-00119-2	Multiyear monitoring in the Bedford Basin Monitoring Program	PRJNA785606	https://www.bio.gc.ca/science/monitoring-monitorage/bbmp-pobb/bbmp-pobb-en.php (TODO)	SI Table 2
bedford_basin_V6V8	10.1038/s43705-022-00119-2	Multiyear monitoring in the Bedford Basin Monitoring Program	PRJNA785859	https://www.bio.gc.ca/science/monitoring-monitorage/bbmp-pobb/bbmp-pobb-en.php (TODO)	SI Table 3
bog_lakes	10.1128/mSphere.00169-17	Eight bog lakes, multiyear time series of 16s sequences near Minocqua, northern Wisconsin	PRJEB15148	R package "OTUtable", data(metadata)	https://github.com/McMahonLab/North_Temperate_Lakes-Microbial_Observatory
eu_lakes_allfeatures	10.3389/fmicb.2020.00154	Sampling of European lakes in August 2012	PRJNA559862	dx.doi.org/10.1111/mec.15872	from J. Boenigk
eu_lakes_allsamples	10.3897/mbmg.2.21519 ; 10.1111/1462-2920.14992	Sampling of European lakes in August 2012	PRJNA414052	dx.doi.org/10.1111/mec.15872	from J. Boenigk
nz_springs	10.1038/s41467-018-05020-y	Sampling of NZ geothermal springs with lots of metadata and a good range (13.9–100.6 °C and pH < 1–9.7)	PRJEB24353	via email from Matthew Stott	from Matthew Stott
ports	10.1128/mSphere.00481-19 ; 10.1128/AEM.01804-19	16S rRNA sequences from ports	PRJNA542890; PRJNA542685(?)	https://github.com/rghannam/portmicrobes/tree/master/data/metadata	https://github.com/rghannam/portmicrobes/tree/master/data/counts_taxonomy
subseafloor_arc	10.1073/pnas.1919139117	Subseafloor microbiome project, Archaea	PRJDB5465	SI Table 1&2 (PDF)
subseafloor_arc	10.1073/pnas.1919139117	Subseafloor microbiome project, Bacteria	PRJDB5465	SI Table 1&2 (PDF)
tara_oceans	10.1126/science.1261359	Word-wide sampling cruise	PRJEB1787	http://ocean-microbiome.embl.de/companion.html ("Companion Website Tables/Tables W1-W8 (.xlsx)" -- tablw W1 and W8)	http://ocean-microbiome.embl.de/companion.html ("16S OTU table (*.tsv.gz)" / miTAG.taxonomic.profiles.release.tsv)
wastewater_treatment	10.1038/s41564-019-0426-5	A systematic global-sampling effort, analysing the 16S ribosomal RNA gene sequences from ~1,200 activated sludge samples taken from 269 WWTPs in 23 countries on 6 continents.	PRJNA509305	SI Table 1	http://gwmc.ou.edu/data-disclose.html
boso_fish	10.7554/eLife.85795.3	Fish eDNA metabarcoding on seawater samples collected twice a mnonth from 11 coastal sites for 2 years in the Boso Peninsula, Japan	PRJDB13486	https://zenodo.org/records/7865959	https://zenodo.org/records/7865959
