# Supplementary material for: A benchmark analysis of feature selection and machine learning methods for environmental metabarcoding datasets
Source: Comput Struct Biotechnol J. 2025 Apr 16;27:1636–47. doi: 10.1016/j.csbj.2025.04.017 (PMC12049816; doi:10.1016/j.csbj.2025.04.017)
Supplement: MMC 2 — Complete benchmark results for all analyses presented in this study. [file mmc2.csv]

	iteration	dataset	dataset_config	model	selector	params	MulticlassAUROC	MulticlassAccuracy	MulticlassF1Score	MulticlassPrecision	MulticlassRecall	data_load	metrics_apply	metrics_save	model_fit	model_predict_test	total	feature_engine_fit	feature_engine_transform	task	MeanAbsoluteError	MeanSquaredError	R2Score
1	default7_9	wastewater_treatment	default_class	SVC	None		0.999466896057129	0.989861130714417	0.97826087474823	0.989795982837677	0.989861130714417	19.6284348964691	0.0071864128112793	0.00825381278991699	447.878748655319	72.510782957077	540.114708900452	NA	NA	classification absolute	-	-	-
2	default2_9	bedford_basin_V4V5	default_class	SVC	None		0.770378589630127	0.583732724189758	0.576158940792084	0.601961255073547	0.583732724189758	0.149280548095703	0.00727415084838867	0.00198936462402344	0.339496612548828	0.024693489074707	0.556721925735474	NA	NA	classification absolute	-	-	-
3	default6_5	tara_oceans	default_class	SVC	VarianceThreshold	threshold::0.8	0.586596965789795	0.300000011920929	0.535714268684387	0.259615391492844	0.300000011920929	2.9916524887085	0.00368142127990723	0.0118491649627686	0.228031396865845	0.0236475467681885	3.36055636405945	0.0350949764251709	0.00355625152587891	classification absolute	-	-	-
4	default5_9	subseafloor_bac	default_class	SVC	None		0.881944477558136	0.53125	0.800000011920929	0.655172407627106	0.53125	6.65525650978088	0.0155117511749268	0.00975275039672852	125.315814256668	20.0204372406006	152.101416826248	NA	NA	classification absolute	-	-	-
5	default6_1	tara_oceans	default_class	SVC	GenericUnivariateSelect	mode::k_best.param::100.score_func::mutual_info_classif	0.545301079750061	0.214285716414452	0.428571432828903	0.119999997317791	0.214285716414452	3.33328437805176	0.00660514831542969	0.0063474178314209	0.0131399631500244	0.000696420669555664	3906.57516145706	3903.14037871361	0.0136995315551758	classification absolute	-	-	-
6	default3_2	bedford_basin_V6V8	default_class	SVC	RFE	estimator__C::1.0.estimator__break_ties::False.estimator__cache_size::200.estimator__coef0::0.0.estimator__decision_function_shape::ovr.estimator__degree::3.estimator__gamma::scale.estimator__kernel::linear.estimator__max_iter::-1.estimator__probability::True.estimator__shrinking::True.estimator__tol::0.001.estimator__verbose::False.importance_getter::auto.n_features_to_select::100.step::0.05.ver…	0.909053504467011	0.691856801509857	0.683453261852264	0.712806284427643	0.691856801509857	0.168246030807495	0.00495290756225586	0.0189452171325684	0.626019239425659	0.00231432914733887	12.9526512622833	12.0901918411255	0.00139808654785156	classification absolute	-	-	-
7	default3_4	bedford_basin_V6V8	default_class	SVC	IndValSelector	indval_func::indval.g.max_order::None.min_order::1.num_permutations::20.percentile::50	0.774030089378357	0.400000005960465	0.402877688407898	0.336148262023926	0.400000005960465	0.152624607086182	0.00464057922363281	0.00303196907043457	0.317531585693359	0.0254125595092773	0.768260478973389	0.223604202270508	0.00169038772583008	classification absolute	-	-	-
8	default1_6	bog_lakes	default_class	SVC	GenericUnivariateSelect	mode::k_best.param::100.score_func::chi2	0.903656125068665	0.805830001831055	0.803797483444214	0.799274802207947	0.805830001831055	2.20570039749146	0.0103974342346191	0.0101869106292725	0.109219551086426	0.00796341896057129	2.44771099090576	0.0547449588775635	0.00554299354553223	classification absolute	-	-	-
9	default1_4	bog_lakes	default_class	SVC	IndValSelector	indval_func::indval.g.max_order::None.min_order::1.num_permutations::20.percentile::50	0.908267438411713	0.822134375572205	0.822784781455994	0.817532479763031	0.822134375572205	1.88018226623535	0.00511503219604492	0.00374579429626465	1.06125640869141	0.125821590423584	3.91447472572327	0.78443193435669	0.0165114402770996	classification absolute	-	-	-
10	default2_4	bedford_basin_V4V5	default_class	SVC	IndValSelector	indval_func::indval.g.max_order::None.min_order::1.num_permutations::20.percentile::50	0.774031758308411	0.577780365943909	0.569536447525024	0.588451266288757	0.577780365943909	0.211249589920044	0.00404238700866699	0.00233101844787598	0.340646266937256	0.0267472267150879	0.88823938369751	0.264335870742798	0.00134754180908203	classification absolute	-	-	-
11	default7_6	wastewater_treatment	default_class	SVC	GenericUnivariateSelect	mode::k_best.param::100.score_func::chi2	0.968423843383789	0.75981479883194	0.869565188884735	0.839053809642792	0.75981479883194	24.1164813041687	0.00510215759277344	0.00369048118591309	0.10398006439209	0.00692892074584961	24.6040642261505	0.196722745895386	0.0465841293334961	classification absolute	-	-	-
12	default4_9	subseafloor_arc	default_class	SVC	None		0.904513895511627	0.625	0.850000023841858	0.921052634716034	0.625	1.14217829704285	0.00335502624511719	0.0106737613677979	0.511250019073486	0.0436520576477051	1.7297477722168	NA	NA	classification absolute	-	-	-
13	default6_2	tara_oceans	default_class	SVC	RFE	estimator__C::1.0.estimator__break_ties::False.estimator__cache_size::200.estimator__coef0::0.0.estimator__decision_function_shape::ovr.estimator__degree::3.estimator__gamma::scale.estimator__kernel::linear.estimator__max_iter::-1.estimator__probability::True.estimator__shrinking::True.estimator__tol::0.001.estimator__verbose::False.importance_getter::auto.n_features_to_select::100.step::0.05.ver…	0.533453345298767	0.277678579092026	0.46428570151329	0.30416664481163	0.277678579092026	2.65478324890137	0.00396800041198731	0.00635075569152832	0.0280592441558838	0.000414609909057617	46.7572405338287	44.0002961158752	0.00416755676269531	classification absolute	-	-	-
14	default1_2	bog_lakes	default_class	SVC	RFE	estimator__C::1.0.estimator__break_ties::False.estimator__cache_size::200.estimator__coef0::0.0.estimator__decision_function_shape::ovr.estimator__degree::3.estimator__gamma::scale.estimator__kernel::linear.estimator__max_iter::-1.estimator__probability::True.estimator__shrinking::True.estimator__tol::0.001.estimator__verbose::False.importance_getter::auto.n_features_to_select::100.step::0.05.ver…	0.905138373374939	0.830698251724243	0.822784781455994	0.821794867515564	0.830698251724243	2.07040476799011	0.00430011749267578	0.00945329666137695	0.875732421875	0.0016782283782959	17.8732798099518	14.8684480190277	0.0038750171661377	classification absolute	-	-	-
15	default5_5	subseafloor_bac	default_class	SVC	VarianceThreshold	threshold::0.8	0.881944477558136	0.541666686534882	0.816666662693024	0.906779646873474	0.541666686534882	7.8063108921051	0.00503301620483398	0.00283670425415039	19.9519419670105	1.84049367904663	29.8874979019165	0.0833475589752197	0.0995197296142578	classification absolute	-	-	-
16	default4_6	subseafloor_arc	default_class	SVC	GenericUnivariateSelect	mode::k_best.param::100.score_func::chi2	0.895833373069763	0.625	0.850000023841858	0.921052634716034	0.625	1.73218083381653	0.00307559967041016	0.00225043296813965	0.0215797424316406	0.00147557258605957	1.88645958900452	0.0588510036468506	0.0113635063171387	classification absolute	-	-	-
17	default7_4	wastewater_treatment	default_class	SVC	IndValSelector	indval_func::indval.g.max_order::None.min_order::1.num_permutations::20.percentile::50	0.999352633953095	0.962083339691162	0.971014499664307	0.986530661582947	0.962083339691162	26.7930846214294	0.00601720809936523	0.0183587074279785	72.4446449279785	6.85018849372864	174.451175451279	67.8670747280121	0.0916686058044434	classification absolute	-	-	-
18	default5_4	subseafloor_bac	default_class	SVC	IndValSelector	indval_func::indval.g.max_order::None.min_order::1.num_permutations::20.percentile::50	0.880208373069763	0.572916686534882	0.816666662693024	0.745614051818848	0.572916686534882	6.02340459823608	0.00595927238464356	0.00727272033691406	58.8540692329407	5.63654232025147	72.6566586494446	1.90444421768188	0.091325044631958	classification absolute	-	-	-
19	default2_5	bedford_basin_V4V5	default_class	SVC	VarianceThreshold	threshold::0.8	0.772380173206329	0.590489447116852	0.582781434059143	0.610685467720032	0.590489447116852	0.145232200622559	0.00955653190612793	0.00214409828186035	0.344783544540405	0.0276267528533936	0.562221765518189	0.00574398040771484	0.000888347625732422	classification absolute	-	-	-
20	default2_1	bedford_basin_V4V5	default_class	SVC	GenericUnivariateSelect	mode::k_best.param::100.score_func::mutual_info_classif	0.758465707302094	0.560630857944489	0.549668848514557	0.561813175678253	0.560630857944489	0.133604049682617	0.00458145141601563	0.00199365615844727	0.160979509353638	0.0105748176574707	2.15595197677612	1.8146026134491	0.00283169746398926	classification absolute	-	-	-
21	default4_4	subseafloor_arc	default_class	SVC	IndValSelector	indval_func::indval.g.max_order::None.min_order::1.num_permutations::20.percentile::50	0.904513895511627	0.625	0.850000023841858	0.921052634716034	0.625	1.22240567207336	0.00406289100646973	0.00521516799926758	0.232861280441284	0.0261960029602051	2.07993507385254	0.540874242782593	0.0113306045532227	classification absolute	-	-	-
22	default7_2	wastewater_treatment	default_class	SVC	RFE	estimator__C::1.0.estimator__break_ties::False.estimator__cache_size::200.estimator__coef0::0.0.estimator__decision_function_shape::ovr.estimator__degree::3.estimator__gamma::scale.estimator__kernel::linear.estimator__max_iter::-1.estimator__probability::True.estimator__shrinking::True.estimator__tol::0.001.estimator__verbose::False.importance_getter::auto.n_features_to_select::100.step::0.05.ver…	0.999924182891846	0.965555608272553	0.97826087474823	0.989932060241699	0.965555608272553	18.4149887561798	0.00402069091796875	0.00199174880981445	0.0365910530090332	0.0012352466583252	398.416877269745	379.821916818619	0.0460565090179443	classification absolute	-	-	-
23	default4_2	subseafloor_arc	default_class	SVC	RFE	estimator__C::1.0.estimator__break_ties::False.estimator__cache_size::200.estimator__coef0::0.0.estimator__decision_function_shape::ovr.estimator__degree::3.estimator__gamma::scale.estimator__kernel::linear.estimator__max_iter::-1.estimator__probability::True.estimator__shrinking::True.estimator__tol::0.001.estimator__verbose::False.importance_getter::auto.n_features_to_select::100.step::0.05.ver…	0.928819477558136	0.625	0.850000023841858	0.921052634716034	0.625	1.3379979133606	0.00357747077941895	0.00688886642456055	0.0931885242462158	0.000501632690429688	7.91465425491333	6.40455532073975	0.0027766227722168	classification absolute	-	-	-
24	default2_2	bedford_basin_V4V5	default_class	SVC	RFE	estimator__C::1.0.estimator__break_ties::False.estimator__cache_size::200.estimator__coef0::0.0.estimator__decision_function_shape::ovr.estimator__degree::3.estimator__gamma::scale.estimator__kernel::linear.estimator__max_iter::-1.estimator__probability::True.estimator__shrinking::True.estimator__tol::0.001.estimator__verbose::False.importance_getter::auto.n_features_to_select::100.step::0.05.ver…	0.902803361415863	0.688262224197388	0.682119190692902	0.708306074142456	0.688262224197388	0.180392980575562	0.00507164001464844	0.00273633003234863	2.94281983375549	0.00236821174621582	123.321180820465	120.138720273972	0.00247764587402344	classification absolute	-	-	-
25	default4_1	subseafloor_arc	default_class	SVC	GenericUnivariateSelect	mode::k_best.param::100.score_func::mutual_info_classif	0.885416626930237	0.583333313465118	0.833333313465118	0.913793087005615	0.583333313465118	1.48835182189941	0.00459003448486328	0.00225615501403809	0.0200390815734863	0.00166177749633789	18.5798025131226	17.0011913776398	0.0032498836517334	classification absolute	-	-	-
26	default6_9	tara_oceans	default_class	SVC	None		0.569261074066162	0.300000011920929	0.535714268684387	0.259615391492844	0.300000011920929	2.98719048500061	0.00473165512084961	0.00308585166931152	34.0640790462494	3.58545184135437	40.6811201572418	NA	NA	classification absolute	-	-	-
27	default3_5	bedford_basin_V6V8	default_class	SVC	VarianceThreshold	threshold::0.8	0.769964098930359	0.396296292543411	0.402877688407898	0.319045126438141	0.396296292543411	0.162190437316895	0.00430917739868164	0.0094912052154541	0.368833303451538	0.0287544727325439	0.635890483856201	0.00924754142761231	0.00450563430786133	classification absolute	-	-	-
28	default4_7	subseafloor_arc	default_class	SVC	GenericUnivariateSelect	mode::k_best.param::100.score_func::f_classif	0.878472208976746	0.65625	0.850000023841858	0.827272772789002	0.65625	1.13937163352966	0.0032658576965332	0.00191354751586914	0.0177600383758545	0.00140666961669922	1.23646020889282	0.0308418273925781	0.0036613941192627	classification absolute	-	-	-
29	default4_5	subseafloor_arc	default_class	SVC	VarianceThreshold	threshold::0.8	0.904513895511627	0.625	0.850000023841858	0.921052634716034	0.625	1.55113577842712	0.00538420677185059	0.00307297706604004	0.445948362350464	0.0546762943267822	2.13279628753662	0.0172386169433594	0.00894260406494141	classification absolute	-	-	-
30	default3_1	bedford_basin_V6V8	default_class	SVC	GenericUnivariateSelect	mode::k_best.param::100.score_func::mutual_info_classif	0.768929958343506	0.390087634325027	0.388489216566086	0.555549442768097	0.390087634325027	0.111858606338501	0.00522494316101074	0.0123839378356934	0.177175283432007	0.0165355205535889	1.96473574638367	1.60902643203735	0.00365090370178223	classification absolute	-	-	-
31	default1_5	bog_lakes	default_class	SVC	VarianceThreshold	threshold::0.8	0.908761501312256	0.822134375572205	0.822784781455994	0.817532479763031	0.822134375572205	2.05665445327759	0.00290656089782715	0.00200915336608887	0.290887832641602	0.0349829196929932	2.44860029220581	0.0271449089050293	0.00263047218322754	classification absolute	-	-	-
32	default2_6	bedford_basin_V4V5	default_class	SVC	GenericUnivariateSelect	mode::k_best.param::100.score_func::chi2	0.771802365779877	0.57696133852005	0.569536447525024	0.585893750190735	0.57696133852005	0.13064169883728	0.00296807289123535	0.00168943405151367	0.122583389282227	0.00743317604064941	0.295679569244385	0.00584173202514648	0.000792264938354492	classification absolute	-	-	-
33	default3_9	bedford_basin_V6V8	default_class	SVC	None		0.791423082351685	0.404108792543411	0.410071939229965	0.580296993255615	0.404108792543411	0.134961605072021	0.00369668006896973	0.00363016128540039	0.319524765014648	0.0263166427612305	0.509337186813355	NA	NA	classification absolute	-	-	-
34	default3_6	bedford_basin_V6V8	default_class	SVC	GenericUnivariateSelect	mode::k_best.param::100.score_func::chi2	0.764738917350769	0.419064164161682	0.4244604408741	0.592823326587677	0.419064164161682	0.0997073650360107	0.00371146202087402	0.0022270679473877	0.176433563232422	0.0101718902587891	0.324557542800903	0.00509333610534668	0.000824451446533203	classification absolute	-	-	-
35	default5_1	subseafloor_bac	default_class	SVC	GenericUnivariateSelect	mode::k_best.param::100.score_func::mutual_info_classif	0.822916686534882	0.489583343267441	0.783333361148834	0.398305088281631	0.489583343267441	8.03660321235657	0.00339961051940918	0.00205755233764648	0.0140881538391113	0.00112056732177734	83.5733594894409	75.4226834774017	0.0347225666046143	classification absolute	-	-	-
36	default6_4	tara_oceans	default_class	SVC	IndValSelector	indval_func::indval.g.max_order::None.min_order::1.num_permutations::20.percentile::50	0.628119051456451	0.282142847776413	0.5	0.21875	0.282142847776413	2.31526589393616	0.00449228286743164	0.0031275749206543	4.04470562934876	0.291390419006348	8.78389859199524	2.03545546531677	0.0184943675994873	classification absolute	-	-	-
37	default2_7	bedford_basin_V4V5	default_class	SVC	GenericUnivariateSelect	mode::k_best.param::100.score_func::f_classif	0.702640175819397	0.456777483224869	0.443708598613739	0.457835078239441	0.456777483224869	0.162636041641235	0.00449132919311523	0.0022423267364502	0.191116809844971	0.0124328136444092	0.415964841842651	0.00742006301879883	0.00144219398498535	classification absolute	-	-	-
38	default7_7	wastewater_treatment	default_class	SVC	GenericUnivariateSelect	mode::k_best.param::100.score_func::f_classif	0.913052797317505	0.610593676567078	0.688405811786652	0.706142842769623	0.610593676567078	20.807532787323	0.00455713272094727	0.00203967094421387	0.0870382785797119	0.00693035125732422	21.3289685249329	0.286711692810059	0.0340774059295654	classification absolute	-	-	-
39	default5_6	subseafloor_bac	default_class	SVC	GenericUnivariateSelect	mode::k_best.param::100.score_func::chi2	0.852430582046509	0.541666686534882	0.816666662693024	0.906779646873474	0.541666686534882	5.44903588294983	0.00431180000305176	0.002960205078125	0.0187182426452637	0.00152969360351563	5.62827372550964	0.0920157432556152	0.0154030323028564	classification absolute	-	-	-
40	default5_7	subseafloor_bac	default_class	SVC	GenericUnivariateSelect	mode::k_best.param::100.score_func::f_classif	0.713541626930237	0.541666686534882	0.816666662693024	0.906779646873474	0.541666686534882	6.58118796348572	0.00734496116638184	0.0225026607513428	0.0153300762176514	0.00179672241210938	6.78438401222229	0.0697038173675537	0.0194318294525147	classification absolute	-	-	-
41	default3_7	bedford_basin_V6V8	default_class	SVC	GenericUnivariateSelect	mode::k_best.param::100.score_func::f_classif	0.736959993839264	0.385854840278626	0.388489216566086	0.544179677963257	0.385854840278626	0.097606897354126	0.00399494171142578	0.00223422050476074	0.188623189926147	0.0115349292755127	0.34332013130188	0.00903439521789551	0.00285077095031738	classification absolute	-	-	-
42	default7_1	wastewater_treatment	default_class	SVC	GenericUnivariateSelect	mode::k_best.param::100.score_func::mutual_info_classif	0.937718451023102	0.584242939949036	0.731884062290192	0.716615915298462	0.584242939949036	20.9764807224274	0.00433993339538574	0.00222444534301758	0.115970849990845	0.00716900825500488	361.674156904221	340.422728300095	0.0477406978607178	classification absolute	-	-	-
43	default1_9	bog_lakes	default_class	SVC	None		0.908596813678742	0.822134375572205	0.822784781455994	0.817532479763031	0.822134375572205	3.09166240692139	0.00635719299316406	0.00313568115234375	2.82104659080505	0.331792116165161	6.33565592765808	NA	NA	classification absolute	-	-	-
44	default1_1	bog_lakes	default_class	SVC	GenericUnivariateSelect	mode::k_best.param::100.score_func::mutual_info_classif	0.899703562259674	0.817852437496185	0.822784781455994	0.817852437496185	0.817852437496185	2.04956197738647	0.0031123161315918	0.00183606147766113	0.0683534145355225	0.00426554679870606	18.905686378479	16.7321045398712	0.0141596794128418	classification absolute	-	-	-
45	default1_7	bog_lakes	default_class	SVC	GenericUnivariateSelect	mode::k_best.param::100.score_func::f_classif	0.893115937709808	0.842885375022888	0.854430377483368	0.856445789337158	0.842885375022888	2.76876330375671	0.00388431549072266	0.0115804672241211	0.116152048110962	0.00794887542724609	3.02396869659424	0.0398080348968506	0.00465583801269531	classification absolute	-	-	-
46	default5_2	subseafloor_bac	default_class	SVC	RFE	estimator__C::1.0.estimator__break_ties::False.estimator__cache_size::200.estimator__coef0::0.0.estimator__decision_function_shape::ovr.estimator__degree::3.estimator__gamma::scale.estimator__kernel::linear.estimator__max_iter::-1.estimator__probability::True.estimator__shrinking::True.estimator__tol::0.001.estimator__verbose::False.importance_getter::auto.n_features_to_select::100.step::0.05.ver…	0.892361164093018	0.614583373069763	0.833333313465118	0.794642865657806	0.614583373069763	5.23840188980103	0.00585746765136719	0.0129234790802002	0.0171067714691162	0.000851154327392578	78.6249186992645	73.242746591568	0.0168490409851074	classification absolute	-	-	-
47	default7_5	wastewater_treatment	default_class	SVC	VarianceThreshold	threshold::0.8	0.999542653560638	0.962083339691162	0.971014499664307	0.986530661582947	0.962083339691162	22.8575716018677	0.00594449043273926	0.0032343864440918	58.7161138057709	6.10498142242432	88.0950672626495	0.267822027206421	0.0274341106414795	classification absolute	-	-	-
48	default6_6	tara_oceans	default_class	SVC	GenericUnivariateSelect	mode::k_best.param::100.score_func::chi2	0.57350218296051	0.282142847776413	0.5	0.254999995231628	0.282142847776413	2.74886655807495	0.00321221351623535	0.00192523002624512	0.009613037109375	0.000600814819335938	2.84239053726196	0.0356900691986084	0.00753021240234375	classification absolute	-	-	-
49	default6_7	tara_oceans	default_class	SVC	GenericUnivariateSelect	mode::k_best.param::100.score_func::f_classif	0.617289423942566	0.263392865657806	0.5	0.25	0.263392865657806	4.32338929176331	0.00375676155090332	0.00235605239868164	0.0163860321044922	0.000781536102294922	4.66043186187744	0.0699923038482666	0.015465259552002	classification absolute	-	-	-
50	default7_9	wastewater_treatment	default_class	MLPClassifier	None		0.999583303928375	0.975833356380463	0.985507249832153	0.993265330791473	0.975833356380463	21.7855508327484	0.00452423095703125	0.017817497253418	7.82487678527832	0.0296471118927002	29.7715156078339	NA	NA	classification absolute	-	-	-
51	default2_9	bedford_basin_V4V5	default_class	MLPClassifier	None		0.923347592353821	0.798648476600647	0.801324486732483	0.810348629951477	0.798648476600647	0.165391206741333	0.00425887107849121	0.00214266777038574	0.198726654052734	0.000584602355957031	0.398056268692017	NA	NA	classification absolute	-	-	-
52	default6_5	tara_oceans	default_class	MLPClassifier	VarianceThreshold	threshold::0.8	0.480880618095398	0.323214292526245	0.46428570151329	0.340624988079071	0.323214292526245	2.24781274795532	0.00405454635620117	0.00202727317810059	0.59710955619812	0.00146698951721191	2.91719484329224	0.0315985679626465	0.00276803970336914	classification absolute	-	-	-
53	default5_9	subseafloor_bac	default_class	MLPClassifier	None		0.8671875	0.78125	0.899999976158142	0.889423072338104	0.78125	5.69595885276794	0.00409793853759766	0.00282120704650879	2.44326591491699	0.0133321285247803	8.25175309181213	NA	NA	classification absolute	-	-	-
54	default6_1	tara_oceans	default_class	MLPClassifier	GenericUnivariateSelect	mode::k_best.param::100.score_func::mutual_info_classif	0.465134412050247	0.220535725355148	0.28571429848671	0.21185065805912	0.220535725355148	2.97608065605164	0.00340366363525391	0.00176382064819336	0.0977234840393066	0.000206947326660156	3399.91357851028	3396.78767418861	0.00898528099060059	classification absolute	-	-	-
55	default3_4	bedford_basin_V6V8	default_class	MLPClassifier	IndValSelector	indval_func::indval.g.max_order::None.min_order::1.num_permutations::20.percentile::50	0.916517734527588	0.777323126792908	0.784172654151917	0.784277617931366	0.777323126792908	0.118911743164063	0.00387215614318848	0.00569677352905273	2.03879714012146	0.0056450366973877	2.41416263580322	0.206253051757813	0.0012211799621582	classification absolute	-	-	-
56	default1_6	bog_lakes	default_class	MLPClassifier	GenericUnivariateSelect	mode::k_best.param::100.score_func::chi2	0.90904974937439	0.818840563297272	0.816455721855164	0.81200647354126	0.818840563297272	1.94370770454407	0.00340533256530762	0.013087272644043	0.285215139389038	0.000390052795410156	2.32051014900208	0.031968355178833	0.00512242317199707	classification absolute	-	-	-
57	default1_4	bog_lakes	default_class	MLPClassifier	IndValSelector	indval_func::indval.g.max_order::None.min_order::1.num_permutations::20.percentile::50	0.921483874320984	0.809947311878204	0.791139245033264	0.806464791297913	0.809947311878204	2.25660014152527	0.00417661666870117	0.00514888763427734	1.59784030914307	0.0209670066833496	4.72597217559814	0.757047891616821	0.0220005512237549	classification absolute	-	-	-
58	default2_4	bedford_basin_V4V5	default_class	MLPClassifier	IndValSelector	indval_func::indval.g.max_order::None.min_order::1.num_permutations::20.percentile::50	0.900730550289154	0.778974413871765	0.78145694732666	0.784060955047607	0.778974413871765	0.138501644134521	0.00376009941101074	0.00228214263916016	0.247199535369873	0.000395536422729492	0.57801079750061	0.147885084152222	0.00177097320556641	classification absolute	-	-	-
59	default7_6	wastewater_treatment	default_class	MLPClassifier	GenericUnivariateSelect	mode::k_best.param::100.score_func::chi2	0.980239689350128	0.880324065685272	0.920289874076843	0.916902840137482	0.880324065685272	22.5614769458771	0.00481963157653809	0.00200510025024414	0.133965969085693	0.000428199768066406	23.5333118438721	0.180637359619141	0.0428566932678223	classification absolute	-	-	-
60	default4_9	subseafloor_arc	default_class	MLPClassifier	None		0.917534708976746	0.729166626930237	0.866666674613953	0.817307710647583	0.729166626930237	0.882871627807617	0.00374126434326172	0.00199484825134277	1.04689717292786	0.00204133987426758	1.95954155921936	NA	NA	classification absolute	-	-	-
61	default5_5	subseafloor_bac	default_class	MLPClassifier	VarianceThreshold	threshold::0.8	0.80859375	0.770833313465118	0.883333325386047	0.839869260787964	0.770833313465118	6.48631691932678	0.00427508354187012	0.00295543670654297	2.67649912834168	0.0281753540039063	9.48759603500366	0.0660319328308106	0.130012512207031	classification absolute	-	-	-
62	default4_6	subseafloor_arc	default_class	MLPClassifier	GenericUnivariateSelect	mode::k_best.param::100.score_func::chi2	0.917534708976746	0.770833313465118	0.883333325386047	0.839869260787964	0.770833313465118	1.161376953125	0.00549793243408203	0.0069575309753418	0.760777711868286	0.00508999824523926	2.0071747303009	0.0231049060821533	0.00480937957763672	classification absolute	-	-	-
63	default7_4	wastewater_treatment	default_class	MLPClassifier	IndValSelector	indval_func::indval.g.max_order::None.min_order::1.num_permutations::20.percentile::50	1	0.996666729450226	0.992753624916077	0.996598660945892	0.996666729450226	24.9477846622467	0.0050656795501709	0.00251436233520508	3.29593992233276	0.01171875	104.613071918488	75.3446183204651	0.0897822380065918	classification absolute	-	-	-
64	default5_4	subseafloor_bac	default_class	MLPClassifier	IndValSelector	indval_func::indval.g.max_order::None.min_order::1.num_permutations::20.percentile::50	0.890190958976746	0.8125	0.899999976158142	0.860000014305115	0.8125	5.80672335624695	0.00388169288635254	0.00309157371520996	2.36279106140137	0.0059196949005127	10.1956336498261	1.90846276283264	0.0386507511138916	classification absolute	-	-	-
65	default2_5	bedford_basin_V4V5	default_class	MLPClassifier	VarianceThreshold	threshold::0.8	0.91325581073761	0.782956898212433	0.78807944059372	0.783908247947693	0.782956898212433	0.150603771209717	0.00405502319335938	0.00204348564147949	0.259957551956177	0.00436758995056152	0.452240943908691	0.00564050674438477	0.0005950927734375	classification absolute	-	-	-
66	default2_1	bedford_basin_V4V5	default_class	MLPClassifier	GenericUnivariateSelect	mode::k_best.param::100.score_func::mutual_info_classif	0.86268937587738	0.669916808605194	0.668874144554138	0.679297864437103	0.669916808605194	0.143567323684692	0.00372791290283203	0.00199651718139648	0.192914009094238	0.000455617904663086	2.14522171020508	1.77508330345154	0.00247573852539063	classification absolute	-	-	-
67	default4_4	subseafloor_arc	default_class	MLPClassifier	IndValSelector	indval_func::indval.g.max_order::None.min_order::1.num_permutations::20.percentile::50	0.933159708976746	0.739583373069763	0.883333325386047	0.871967673301697	0.739583373069763	1.36749362945557	0.00361871719360352	0.00478696823120117	0.818799257278442	0.00160360336303711	2.65837502479553	0.402148962020874	0.0115957260131836	classification absolute	-	-	-
68	default4_1	subseafloor_arc	default_class	MLPClassifier	GenericUnivariateSelect	mode::k_best.param::100.score_func::mutual_info_classif	0.946180582046509	0.729166626930237	0.866666674613953	0.817307710647583	0.729166626930237	0.88216495513916	0.00260663032531738	0.00165677070617676	0.0445952415466309	0.00019383430480957	12.8180413246155	11.8581886291504	0.00246858596801758	classification absolute	-	-	-
69	default6_9	tara_oceans	default_class	MLPClassifier	None		0.462450951337814	0.300892859697342	0.392857134342194	0.318749994039536	0.300892859697342	2.40629196166992	0.00330042839050293	0.002227783203125	2.21662044525147	0.00656771659851074	4.6627037525177	NA	NA	classification absolute	-	-	-
70	default3_5	bedford_basin_V6V8	default_class	MLPClassifier	VarianceThreshold	threshold::0.8	0.930651664733887	0.808680593967438	0.812949657440186	0.815432786941528	0.808680593967438	0.125472545623779	0.00743198394775391	0.00368380546569824	1.6362099647522	0.00617623329162598	1.85129976272583	0.00768208503723145	0.00351166725158691	classification absolute	-	-	-
71	default4_7	subseafloor_arc	default_class	MLPClassifier	GenericUnivariateSelect	mode::k_best.param::100.score_func::f_classif	0.994791507720947	0.958333373069763	0.983333349227905	0.989795923233032	0.958333373069763	1.21678042411804	0.00348782539367676	0.00235557556152344	2.80308127403259	0.00301933288574219	4.18757700920105	0.0307581424713135	0.00938129425048828	classification absolute	-	-	-
72	default4_5	subseafloor_arc	default_class	MLPClassifier	VarianceThreshold	threshold::0.8	0.934895873069763	0.739583373069763	0.883333325386047	0.871967673301697	0.739583373069763	1.1539568901062	0.00371193885803223	0.00182986259460449	1.46054649353027	0.00232672691345215	2.67878818511963	0.0125727653503418	0.00691699981689453	classification absolute	-	-	-
73	default3_1	bedford_basin_V6V8	default_class	MLPClassifier	GenericUnivariateSelect	mode::k_best.param::100.score_func::mutual_info_classif	0.906550407409668	0.711309552192688	0.719424486160278	0.712179481983185	0.711309552192688	0.158278465270996	0.00556015968322754	0.0076146125793457	1.38968658447266	0.00446081161499023	3.0675060749054	1.45827174186707	0.00218820571899414	classification absolute	-	-	-
74	default1_5	bog_lakes	default_class	MLPClassifier	VarianceThreshold	threshold::0.8	0.935894250869751	0.864459872245789	0.867088615894318	0.862965404987335	0.864459872245789	2.7408881187439	0.00537276268005371	0.00330781936645508	5.06633973121643	0.00254154205322266	7.92246198654175	0.0342662334442139	0.00460505485534668	classification absolute	-	-	-
75	default2_6	bedford_basin_V4V5	default_class	MLPClassifier	GenericUnivariateSelect	mode::k_best.param::100.score_func::chi2	0.901167511940002	0.671679735183716	0.682119190692902	0.705865919589996	0.671679735183716	0.141881465911865	0.00398564338684082	0.00274276733398438	0.187768697738647	0.00038909912109375	0.378655910491943	0.00693893432617188	0.00278162956237793	classification absolute	-	-	-
76	default3_9	bedford_basin_V6V8	default_class	MLPClassifier	None		0.932720303535461	0.813723564147949	0.812949657440186	0.820847868919373	0.813723564147949	0.134138584136963	0.00491952896118164	0.00815558433532715	1.67676568031311	0.00138545036315918	1.87222647666931	NA	NA	classification absolute	-	-	-
77	default3_6	bedford_basin_V6V8	default_class	MLPClassifier	GenericUnivariateSelect	mode::k_best.param::100.score_func::chi2	0.910620927810669	0.787797629833221	0.784172654151917	0.784967839717865	0.787797629833221	0.0787923336029053	0.00294923782348633	0.00194311141967773	0.336116552352905	0.00022578239440918	0.44462513923645	0.00388479232788086	0.000684022903442383	classification absolute	-	-	-
78	default5_1	subseafloor_bac	default_class	MLPClassifier	GenericUnivariateSelect	mode::k_best.param::100.score_func::mutual_info_classif	0.888020873069763	0.75	0.850000023841858	0.767161369323731	0.75	5.51129221916199	0.00756239891052246	0.00275492668151855	0.269973516464233	0.000603914260864258	68.8576850891113	62.9893579483032	0.0153508186340332	classification absolute	-	-	-
79	default6_4	tara_oceans	default_class	MLPClassifier	IndValSelector	indval_func::indval.g.max_order::None.min_order::1.num_permutations::20.percentile::50	0.463838011026382	0.300892859697342	0.392857134342194	0.306006491184235	0.300892859697342	3.29620909690857	0.00489711761474609	0.00208592414855957	2.11275243759155	0.0352239608764648	7.92531943321228	2.38160681724548	0.0136852264404297	classification absolute	-	-	-
80	default2_7	bedford_basin_V4V5	default_class	MLPClassifier	GenericUnivariateSelect	mode::k_best.param::100.score_func::f_classif	0.802385568618774	0.577000737190247	0.582781434059143	0.580714285373688	0.577000737190247	0.194780111312866	0.00357580184936523	0.00244593620300293	0.439265012741089	0.000420331954956055	0.69890284538269	0.0143918991088867	0.003662109375	classification absolute	-	-	-
81	default7_7	wastewater_treatment	default_class	MLPClassifier	GenericUnivariateSelect	mode::k_best.param::100.score_func::f_classif	0.992414712905884	0.878205299377441	0.91304349899292	0.948958039283752	0.878205299377441	15.1217260360718	0.00381588935852051	0.00195503234863281	0.246445655822754	0.000244855880737305	15.7252333164215	0.236299753189087	0.0286529064178467	classification absolute	-	-	-
82	default5_6	subseafloor_bac	default_class	MLPClassifier	GenericUnivariateSelect	mode::k_best.param::100.score_func::chi2	0.949652791023254	0.645833313465118	0.833333313465118	0.759259283542633	0.645833313465118	6.38584780693054	0.00361156463623047	0.0124096870422363	0.254239797592163	0.000435113906860352	6.81436991691589	0.101813793182373	0.0160870552062988	classification absolute	-	-	-
83	default5_7	subseafloor_bac	default_class	MLPClassifier	GenericUnivariateSelect	mode::k_best.param::100.score_func::f_classif	0.793402791023254	0.75	0.850000023841858	0.767161369323731	0.75	6.39081954956055	0.00363492965698242	0.001556396484375	0.0822420120239258	0.000263690948486328	6.61262345314026	0.0716049671173096	0.0145370960235596	classification absolute	-	-	-
84	default3_7	bedford_basin_V6V8	default_class	MLPClassifier	GenericUnivariateSelect	mode::k_best.param::100.score_func::f_classif	0.915107548236847	0.729670941829681	0.726618707180023	0.721904635429382	0.729670941829681	0.117995738983154	0.00396275520324707	0.00212764739990234	0.490057945251465	0.000531911849975586	0.644344806671143	0.00486040115356445	0.000788688659667969	classification absolute	-	-	-
85	default7_1	wastewater_treatment	default_class	MLPClassifier	GenericUnivariateSelect	mode::k_best.param::100.score_func::mutual_info_classif	0.988950908184052	0.916064739227295	0.942028999328613	0.921639084815979	0.916064739227295	20.9539015293121	0.0101666450500488	0.00715994834899902	0.668292760848999	0.00254034996032715	338.040485858917	316.121090173721	0.151800632476807	classification absolute	-	-	-
86	default1_9	bog_lakes	default_class	MLPClassifier	None		0.938076436519623	0.857872188091278	0.854430377483368	0.850201487541199	0.857872188091278	2.61404418945313	0.00517368316650391	0.0327169895172119	10.509702205658	0.0300502777099609	13.2029576301575	NA	NA	classification absolute	-	-	-
87	default1_1	bog_lakes	default_class	MLPClassifier	GenericUnivariateSelect	mode::k_best.param::100.score_func::mutual_info_classif	0.951086938381195	0.852437376976013	0.848101258277893	0.84427285194397	0.852437376976013	2.2779848575592	0.00422954559326172	0.0024724006652832	1.02604722976685	0.000380277633666992	20.1774158477783	16.8227918148041	0.00608134269714356	classification absolute	-	-	-
88	default1_7	bog_lakes	default_class	MLPClassifier	GenericUnivariateSelect	mode::k_best.param::100.score_func::f_classif	0.871129751205444	0.766798377037048	0.765822768211365	0.761079788208008	0.766798377037048	2.66491007804871	0.00363326072692871	0.00195789337158203	0.312831163406372	0.000323057174682617	3.09393334388733	0.0695199966430664	0.00555133819580078	classification absolute	-	-	-
89	default7_5	wastewater_treatment	default_class	MLPClassifier	VarianceThreshold	threshold::0.8	0.994142949581146	0.97986114025116	0.95652174949646	0.948333323001862	0.97986114025116	21.2244634628296	0.00546360015869141	0.0051116943359375	1.93027806282043	0.0152750015258789	23.5542712211609	0.212690114974976	0.0618324279785156	classification absolute	-	-	-
90	default6_6	tara_oceans	default_class	MLPClassifier	GenericUnivariateSelect	mode::k_best.param::100.score_func::chi2	0.568871259689331	0.350892871618271	0.428571432828903	0.350000023841858	0.350892871618271	2.77266049385071	0.0033106803894043	0.00197339057922363	0.0204489231109619	0.000195503234863281	2.88706111907959	0.0374374389648438	0.00796055793762207	classification absolute	-	-	-
91	default6_7	tara_oceans	default_class	MLPClassifier	GenericUnivariateSelect	mode::k_best.param::100.score_func::f_classif	0.446538209915161	0.232142850756645	0.46428570151329	0.125	0.232142850756645	3.30647993087769	0.00446772575378418	0.00488805770874023	0.281230688095093	0.00029301643371582	3.75144934654236	0.080517053604126	0.00930571556091309	classification absolute	-	-	-
92	default7_9	wastewater_treatment	default_class	RandomForestClassifier	None		0.999160289764404	0.825231432914734	0.920289874076843	0.96748411655426	0.825231432914734	22.0095283985138	0.0063779354095459	0.00209784507751465	1.35664892196655	0.0246059894561768	23.5227167606354	NA	NA	classification absolute	-	-	-
93	default2_9	bedford_basin_V4V5	default_class	RandomForestClassifier	None		0.988986313343048	0.89790952205658	0.900662243366242	0.900000035762787	0.89790952205658	0.096200704574585	0.00286865234375	0.00183296203613281	0.172622203826904	0.00420188903808594	0.294917583465576	NA	NA	classification absolute	-	-	-
94	default6_5	tara_oceans	default_class	RandomForestClassifier	VarianceThreshold	threshold::0.8	0.605707943439484	0.376785725355148	0.571428596973419	0.434523820877075	0.376785725355148	2.86722993850708	0.00326848030090332	0.00182557106018066	0.18881893157959	0.00329351425170898	3.13242626190186	0.023693323135376	0.00423693656921387	classification absolute	-	-	-
95	default5_9	subseafloor_bac	default_class	RandomForestClassifier	None		0.946180582046509	0.65625	0.850000023841858	0.827272772789002	0.65625	6.54141139984131	0.00355386734008789	0.0131256580352783	0.390512228012085	0.00833630561828613	7.0295946598053	NA	NA	classification absolute	-	-	-
96	default6_1	tara_oceans	default_class	RandomForestClassifier	GenericUnivariateSelect	mode::k_best.param::100.score_func::mutual_info_classif	0.797950863838196	0.462500005960465	0.678571403026581	0.550000011920929	0.462500005960465	3.1739342212677	0.00391578674316406	0.00182533264160156	0.113666534423828	0.0035855770111084	3320.87078428268	3317.51624631882	0.00703191757202148	classification absolute	-	-	-
97	default3_2	bedford_basin_V6V8	default_class	RandomForestClassifier	RFE	estimator__bootstrap::True.estimator__ccp_alpha::0.0.estimator__criterion::gini.estimator__max_features::sqrt.estimator__min_impurity_decrease::0.0.estimator__min_samples_leaf::1.estimator__min_samples_split::2.estimator__min_weight_fraction_leaf::0.0.estimator__n_estimators::100.estimator__oob_score::False.estimator__verbose::0.estimator__warm_start::False.importance_getter::auto.n_features_to_s…	0.964520215988159	0.818576335906982	0.82014387845993	0.813558876514435	0.818576335906982	0.125485181808472	0.00389003753662109	0.00228691101074219	0.203835964202881	0.00619196891784668	3.65080428123474	3.26121306419373	0.000692605972290039	classification absolute	-	-	-
98	default3_4	bedford_basin_V6V8	default_class	RandomForestClassifier	IndValSelector	indval_func::indval.g.max_order::None.min_order::1.num_permutations::20.percentile::50	0.954590260982513	0.843708693981171	0.84172660112381	0.835775911808014	0.843708693981171	0.14947247505188	0.00379180908203125	0.00701999664306641	0.240879774093628	0.00758957862854004	0.644799709320068	0.173560857772827	0.00874543190002441	classification absolute	-	-	-
99	default1_6	bog_lakes	default_class	RandomForestClassifier	GenericUnivariateSelect	mode::k_best.param::100.score_func::chi2	0.971343874931335	0.872035622596741	0.873417735099793	0.869117617607117	0.872035622596741	2.19479274749756	0.00261783599853516	0.00196695327758789	0.215036392211914	0.00388765335083008	2.48405528068543	0.0278565883636475	0.00531268119812012	classification absolute	-	-	-
100	default1_4	bog_lakes	default_class	RandomForestClassifier	IndValSelector	indval_func::indval.g.max_order::None.min_order::1.num_permutations::20.percentile::50	0.968050122261047	0.873188376426697	0.879746854305267	0.878613233566284	0.873188376426697	2.21036171913147	0.00438761711120606	0.00242161750793457	0.361395120620728	0.00670313835144043	3.6018373966217	0.91161322593689	0.0225069522857666	classification absolute	-	-	-
101	default2_4	bedford_basin_V4V5	default_class	RandomForestClassifier	IndValSelector	indval_func::indval.g.max_order::None.min_order::1.num_permutations::20.percentile::50	0.987665057182312	0.905250132083893	0.907284796237946	0.904372870922089	0.905250132083893	0.164575099945068	0.00407314300537109	0.00219893455505371	0.220193386077881	0.00814342498779297	0.687820434570313	0.235238790512085	0.00529050827026367	classification absolute	-	-	-
102	default7_6	wastewater_treatment	default_class	RandomForestClassifier	GenericUnivariateSelect	mode::k_best.param::100.score_func::chi2	0.998547613620758	0.853009223937988	0.942028999328613	0.974848508834839	0.853009223937988	18.0245804786682	0.00417304039001465	0.0018002986907959	0.175546407699585	0.0036928653717041	18.4299027919769	0.111061573028564	0.0271825790405273	classification absolute	-	-	-
103	default4_9	subseafloor_arc	default_class	RandomForestClassifier	None		0.9765625	0.822916686534882	0.916666686534882	0.905228734016419	0.822916686534882	1.53840899467468	0.00329113006591797	0.0156478881835938	0.187843799591064	0.00491809844970703	1.77660393714905	NA	NA	classification absolute	-	-	-
104	default6_2	tara_oceans	default_class	RandomForestClassifier	RFE	estimator__bootstrap::True.estimator__ccp_alpha::0.0.estimator__criterion::gini.estimator__max_features::sqrt.estimator__min_impurity_decrease::0.0.estimator__min_samples_leaf::1.estimator__min_samples_split::2.estimator__min_weight_fraction_leaf::0.0.estimator__n_estimators::100.estimator__oob_score::False.estimator__verbose::0.estimator__warm_start::False.importance_getter::auto.n_features_to_s…	0.551185309886932	0.408035725355148	0.607142865657806	0.466666698455811	0.408035725355148	3.33917164802551	0.00491476058959961	0.0077509880065918	0.144346714019775	0.00437021255493164	8.4645049571991	4.88020610809326	0.00288152694702148	classification absolute	-	-	-
105	default1_2	bog_lakes	default_class	RandomForestClassifier	RFE	estimator__bootstrap::True.estimator__ccp_alpha::0.0.estimator__criterion::gini.estimator__max_features::sqrt.estimator__min_impurity_decrease::0.0.estimator__min_samples_leaf::1.estimator__min_samples_split::2.estimator__min_weight_fraction_leaf::0.0.estimator__n_estimators::100.estimator__oob_score::False.estimator__verbose::0.estimator__warm_start::False.importance_getter::auto.n_features_to_s…	0.966073751449585	0.888339936733246	0.892405092716217	0.89007443189621	0.888339936733246	2.37357997894287	0.0032355785369873	0.00197291374206543	0.196365118026733	0.00372409820556641	7.82755160331726	5.20098352432251	0.00113201141357422	classification absolute	-	-	-
106	default5_5	subseafloor_bac	default_class	RandomForestClassifier	VarianceThreshold	threshold::0.8	0.956597328186035	0.71875	0.850000023841858	0.774509787559509	0.71875	6.38880515098572	0.00331425666809082	0.00892472267150879	0.22474193572998	0.00497508049011231	6.79618573188782	0.0464651584625244	0.0268878936767578	classification absolute	-	-	-
107	default4_6	subseafloor_arc	default_class	RandomForestClassifier	GenericUnivariateSelect	mode::k_best.param::100.score_func::chi2	0.969618022441864	0.822916686534882	0.916666686534882	0.905228734016419	0.822916686534882	1.39792728424072	0.00432133674621582	0.00554227828979492	0.14047122001648	0.00523829460144043	1.66386151313782	0.032512903213501	0.00489234924316406	classification absolute	-	-	-
108	default7_4	wastewater_treatment	default_class	RandomForestClassifier	IndValSelector	indval_func::indval.g.max_order::None.min_order::1.num_permutations::20.percentile::50	0.999277532100678	0.825231432914734	0.920289874076843	0.96748411655426	0.825231432914734	23.113264799118	0.00467324256896973	0.00901317596435547	0.723869562149048	0.01072096824646	93.8544218540192	69.504326581955	0.0857064723968506	classification absolute	-	-	-
109	default5_4	subseafloor_bac	default_class	RandomForestClassifier	IndValSelector	indval_func::indval.g.max_order::None.min_order::1.num_permutations::20.percentile::50	0.962673604488373	0.697916686534882	0.866666674613953	0.85185182094574	0.697916686534882	6.18975520133972	0.00334620475769043	0.017183780670166	0.257769107818604	0.00497770309448242	8.49178123474121	1.86473035812378	0.0507838726043701	classification absolute	-	-	-
110	default2_5	bedford_basin_V4V5	default_class	RandomForestClassifier	VarianceThreshold	threshold::0.8	0.988265991210938	0.925062537193298	0.927152335643768	0.925067722797394	0.925062537193298	0.211419105529785	0.00440287590026856	0.0069429874420166	0.219590663909912	0.0124294757843018	0.546287298202515	0.0102801322937012	0.0026850700378418	classification absolute	-	-	-
111	default2_1	bedford_basin_V4V5	default_class	RandomForestClassifier	GenericUnivariateSelect	mode::k_best.param::100.score_func::mutual_info_classif	0.973273813724518	0.843952238559723	0.847682118415833	0.842902660369873	0.843952238559723	0.186779499053955	0.00432968139648438	0.00260257720947266	0.191554069519043	0.00620460510253906	2.39085841178894	1.92764735221863	0.00210905075073242	classification absolute	-	-	-
112	default4_4	subseafloor_arc	default_class	RandomForestClassifier	IndValSelector	indval_func::indval.g.max_order::None.min_order::1.num_permutations::20.percentile::50	0.966145873069763	0.822916686534882	0.916666686534882	0.905228734016419	0.822916686534882	1.34299969673157	0.00336647033691406	0.0055391788482666	0.174079656600952	0.0109632015228271	2.17921209335327	0.586875438690186	0.00799465179443359	classification absolute	-	-	-
113	default7_2	wastewater_treatment	default_class	RandomForestClassifier	RFE	estimator__bootstrap::True.estimator__ccp_alpha::0.0.estimator__criterion::gini.estimator__max_features::sqrt.estimator__min_impurity_decrease::0.0.estimator__min_samples_leaf::1.estimator__min_samples_split::2.estimator__min_weight_fraction_leaf::0.0.estimator__n_estimators::100.estimator__oob_score::False.estimator__verbose::0.estimator__warm_start::False.importance_getter::auto.n_features_to_s…	0.999042928218842	0.909722208976746	0.95652174949646	0.982142925262451	0.909722208976746	15.6537125110626	0.00541496276855469	0.00260305404663086	0.254720687866211	0.00537633895874023	28.4251537322998	12.4042899608612	0.00339484214782715	classification absolute	-	-	-
114	default4_2	subseafloor_arc	default_class	RandomForestClassifier	RFE	estimator__bootstrap::True.estimator__ccp_alpha::0.0.estimator__criterion::gini.estimator__max_features::sqrt.estimator__min_impurity_decrease::0.0.estimator__min_samples_leaf::1.estimator__min_samples_split::2.estimator__min_weight_fraction_leaf::0.0.estimator__n_estimators::100.estimator__oob_score::False.estimator__verbose::0.estimator__warm_start::False.importance_getter::auto.n_features_to_s…	0.971354126930237	0.864583373069763	0.933333337306976	0.919999957084656	0.864583373069763	1.43075728416443	0.00471162796020508	0.0141146183013916	0.129415273666382	0.00446581840515137	5.09827923774719	3.44976282119751	0.0019371509552002	classification absolute	-	-	-
115	default2_2	bedford_basin_V4V5	default_class	RandomForestClassifier	RFE	estimator__bootstrap::True.estimator__ccp_alpha::0.0.estimator__criterion::gini.estimator__max_features::sqrt.estimator__min_impurity_decrease::0.0.estimator__min_samples_leaf::1.estimator__min_samples_split::2.estimator__min_weight_fraction_leaf::0.0.estimator__n_estimators::100.estimator__oob_score::False.estimator__verbose::0.estimator__warm_start::False.importance_getter::auto.n_features_to_s…	0.985364079475403	0.885326385498047	0.887417197227478	0.887573480606079	0.885326385498047	0.194693565368652	0.00430536270141602	0.00245022773742676	0.210864305496216	0.00599813461303711	5.15938329696655	4.64346861839294	0.00664138793945313	classification absolute	-	-	-
116	default4_1	subseafloor_arc	default_class	RandomForestClassifier	GenericUnivariateSelect	mode::k_best.param::100.score_func::mutual_info_classif	0.953992962837219	0.78125	0.899999976158142	0.889423072338104	0.78125	1.35857248306274	0.00347304344177246	0.00209712982177734	0.12071418762207	0.00384521484375	15.6297154426575	14.0933895111084	0.00383353233337402	classification absolute	-	-	-
117	default6_9	tara_oceans	default_class	RandomForestClassifier	None		0.568850815296173	0.395535707473755	0.571428596973419	0.366228073835373	0.395535707473755	3.23772549629211	0.00392889976501465	0.0036625862121582	0.250565052032471	0.00685977935791016	3.5393397808075	NA	NA	classification absolute	-	-	-
118	default3_5	bedford_basin_V6V8	default_class	RandomForestClassifier	VarianceThreshold	threshold::0.8	0.969460129737854	0.859862804412842	0.856115102767944	0.851315915584564	0.859862804412842	0.14101767539978	0.00436234474182129	0.00336766242980957	0.236397266387939	0.00600671768188477	0.475964784622192	0.00918722152709961	0.00515055656433106	classification absolute	-	-	-
119	default4_7	subseafloor_arc	default_class	RandomForestClassifier	GenericUnivariateSelect	mode::k_best.param::100.score_func::f_classif	0.949652791023254	0.822916686534882	0.916666686534882	0.905228734016419	0.822916686534882	1.37715244293213	0.00289607048034668	0.0171961784362793	0.125735998153687	0.00364184379577637	1.63898348808289	0.024693489074707	0.00925016403198242	classification absolute	-	-	-
120	default4_5	subseafloor_arc	default_class	RandomForestClassifier	VarianceThreshold	threshold::0.8	0.970486044883728	0.864583373069763	0.933333337306976	0.919999957084656	0.864583373069763	1.55421876907349	0.00302696228027344	0.00328326225280762	0.158886194229126	0.00418949127197266	1.79281949996948	0.0171444416046143	0.0104641914367676	classification absolute	-	-	-
121	default3_1	bedford_basin_V6V8	default_class	RandomForestClassifier	GenericUnivariateSelect	mode::k_best.param::100.score_func::mutual_info_classif	0.948460817337036	0.825826764106751	0.82733815908432	0.81538599729538	0.825826764106751	0.120895624160767	0.00385308265686035	0.0110065937042236	0.20928430557251	0.00491452217102051	1.78791117668152	1.40368413925171	0.00215578079223633	classification absolute	-	-	-
122	default1_5	bog_lakes	default_class	RandomForestClassifier	VarianceThreshold	threshold::0.8	0.97546112537384	0.884057998657227	0.892405092716217	0.894118666648865	0.884057998657227	2.3603150844574	0.00435185432434082	0.00396442413330078	0.338947534561157	0.00664806365966797	2.84373188018799	0.0379140377044678	0.0121333599090576	classification absolute	-	-	-
123	default2_6	bedford_basin_V4V5	default_class	RandomForestClassifier	GenericUnivariateSelect	mode::k_best.param::100.score_func::chi2	0.976889371871948	0.879720509052277	0.880794703960419	0.881119251251221	0.879720509052277	0.187793254852295	0.00385904312133789	0.00328874588012695	0.200566053390503	0.00721359252929688	0.491097211837769	0.00964236259460449	0.00125503540039063	classification absolute	-	-	-
124	default3_9	bedford_basin_V6V8	default_class	RandomForestClassifier	None		0.964427769184113	0.836565852165222	0.834532380104065	0.82853502035141	0.836565852165222	0.137396335601807	0.00379490852355957	0.00180172920227051	0.225472211837769	0.0054776668548584	0.436083555221558	NA	NA	classification absolute	-	-	-
125	default3_6	bedford_basin_V6V8	default_class	RandomForestClassifier	GenericUnivariateSelect	mode::k_best.param::100.score_func::chi2	0.962139964103699	0.822015523910523	0.82733815908432	0.819648623466492	0.822015523910523	0.106441497802734	0.00340604782104492	0.00195050239562988	0.183935165405273	0.00477671623229981	0.33190393447876	0.0054173469543457	0.000852108001708984	classification absolute	-	-	-
126	default5_1	subseafloor_bac	default_class	RandomForestClassifier	GenericUnivariateSelect	mode::k_best.param::100.score_func::mutual_info_classif	0.950520873069763	0.791666686534882	0.866666674613953	0.791666686534882	0.791666686534882	6.42602872848511	0.00512766838073731	0.00209856033325195	0.131695508956909	0.00371813774108887	72.642261505127	65.8383612632752	0.13742208480835	classification absolute	-	-	-
127	default6_4	tara_oceans	default_class	RandomForestClassifier	IndValSelector	indval_func::indval.g.max_order::None.min_order::1.num_permutations::20.percentile::50	0.483600378036499	0.376785725355148	0.571428596973419	0.382894724607468	0.376785725355148	2.79443836212158	0.0028996467590332	0.00153183937072754	0.188844203948975	0.0031580924987793	4.98750305175781	1.91917204856873	0.00879335403442383	classification absolute	-	-	-
128	default2_7	bedford_basin_V4V5	default_class	RandomForestClassifier	GenericUnivariateSelect	mode::k_best.param::100.score_func::f_classif	0.956732273101807	0.840442180633545	0.841059625148773	0.84020072221756	0.840442180633545	0.196500062942505	0.00447583198547363	0.00716900825500488	0.19586706161499	0.0114960670471191	0.466675519943237	0.00782132148742676	0.00128436088562012	classification absolute	-	-	-
129	default7_7	wastewater_treatment	default_class	RandomForestClassifier	GenericUnivariateSelect	mode::k_best.param::100.score_func::f_classif	0.997295558452606	0.839733123779297	0.927536249160767	0.97222226858139	0.839733123779297	23.1925885677338	0.00418186187744141	0.00289773941040039	0.177440166473389	0.00480556488037109	24.910662651062	0.811507940292358	0.0440480709075928	classification absolute	-	-	-
130	default5_6	subseafloor_bac	default_class	RandomForestClassifier	GenericUnivariateSelect	mode::k_best.param::100.score_func::chi2	0.953993082046509	0.791666686534882	0.866666674613953	0.791666686534882	0.791666686534882	6.44511079788208	0.00374102592468262	0.0169839859008789	0.136250972747803	0.00416421890258789	6.8285813331604	0.114917516708374	0.013979434967041	classification absolute	-	-	-
131	default5_7	subseafloor_bac	default_class	RandomForestClassifier	GenericUnivariateSelect	mode::k_best.param::100.score_func::f_classif	0.913194417953491	0.677083313465118	0.833333313465118	0.745192289352417	0.677083313465118	6.04197907447815	0.00312900543212891	0.00206851959228516	0.115228891372681	0.00381064414978027	6.31484723091126	0.0784063339233398	0.0137691497802734	classification absolute	-	-	-
132	default3_7	bedford_basin_V6V8	default_class	RandomForestClassifier	GenericUnivariateSelect	mode::k_best.param::100.score_func::f_classif	0.922998905181885	0.753745079040527	0.748201429843903	0.74305933713913	0.753745079040527	0.126643657684326	0.0039982795715332	0.00180745124816895	0.233483076095581	0.00641226768493652	0.422977924346924	0.0142590999603271	0.00148153305053711	classification absolute	-	-	-
133	default7_1	wastewater_treatment	default_class	RandomForestClassifier	GenericUnivariateSelect	mode::k_best.param::100.score_func::mutual_info_classif	0.998994529247284	0.89120364189148	0.949275374412537	0.978596806526184	0.89120364189148	21.4545736312866	0.00486850738525391	0.0026097297668457	0.249003410339355	0.00447630882263184	341.310540914536	319.377427816391	0.0728604793548584	classification absolute	-	-	-
134	default1_9	bog_lakes	default_class	RandomForestClassifier	None		0.967967689037323	0.875329375267029	0.879746854305267	0.877005815505981	0.875329375267029	2.5116810798645	0.00326776504516602	0.00351667404174805	0.358846426010132	0.00641632080078125	2.92892980575562	NA	NA	classification absolute	-	-	-
135	default1_1	bog_lakes	default_class	RandomForestClassifier	GenericUnivariateSelect	mode::k_best.param::100.score_func::mutual_info_classif	0.964179813861847	0.886198997497559	0.892405092716217	0.891812860965729	0.886198997497559	2.42069339752197	0.00338053703308105	0.00567293167114258	0.205168008804321	0.00459671020507813	20.5756421089172	17.8529930114746	0.017848014831543	classification absolute	-	-	-
136	default1_7	bog_lakes	default_class	RandomForestClassifier	GenericUnivariateSelect	mode::k_best.param::100.score_func::f_classif	0.968461811542511	0.900197625160217	0.898734152317047	0.894480526447296	0.900197625160217	1.68220400810242	0.00258517265319824	0.00205612182617188	0.156286716461182	0.00409007072448731	1.89988017082214	0.0217678546905518	0.00415563583374023	classification absolute	-	-	-
137	default5_2	subseafloor_bac	default_class	RandomForestClassifier	RFE	estimator__bootstrap::True.estimator__ccp_alpha::0.0.estimator__criterion::gini.estimator__max_features::sqrt.estimator__min_impurity_decrease::0.0.estimator__min_samples_leaf::1.estimator__min_samples_split::2.estimator__min_weight_fraction_leaf::0.0.estimator__n_estimators::100.estimator__oob_score::False.estimator__verbose::0.estimator__warm_start::False.importance_getter::auto.n_features_to_s…	0.964409708976746	0.8125	0.899999976158142	0.860000014305115	0.8125	6.7502498626709	0.00599026679992676	0.00748896598815918	0.161520719528198	0.00437211990356445	12.356849193573	5.35384941101074	0.00212359428405762	classification absolute	-	-	-
138	default7_5	wastewater_treatment	default_class	RandomForestClassifier	VarianceThreshold	threshold::0.8	0.999943196773529	0.89120364189148	0.949275374412537	0.978596806526184	0.89120364189148	21.9255967140198	0.0167148113250732	0.00519156455993652	0.603307485580444	0.0067901611328125	23.019270658493	0.250422716140747	0.0699312686920166	classification absolute	-	-	-
139	default6_6	tara_oceans	default_class	RandomForestClassifier	GenericUnivariateSelect	mode::k_best.param::100.score_func::chi2	0.500869035720825	0.426785737276077	0.607142865657806	0.432894736528397	0.426785737276077	3.28795027732849	0.00371766090393066	0.00793242454528809	0.135898351669312	0.00405979156494141	3.57230925559998	0.038623571395874	0.015068531036377	classification absolute	-	-	-
140	default6_7	tara_oceans	default_class	RandomForestClassifier	GenericUnivariateSelect	mode::k_best.param::100.score_func::f_classif	0.657254040241242	0.232142850756645	0.46428570151329	0.129999995231628	0.232142850756645	3.41059398651123	0.00354838371276855	0.00319194793701172	0.132839918136597	0.00380873680114746	3.66384744644165	0.0393826961517334	0.00811910629272461	classification absolute	-	-	-
141	default7_9	wastewater_treatment	default_class	AdaBoostClassifier	None		0.750527679920197	0.340833336114883	0.637681186199188	0.447911083698273	0.340833336114883	21.6417226791382	0.00731849670410156	0.00375604629516602	27.8445506095886	0.246588468551636	49.8430523872376	NA	NA	classification absolute	-	-	-
142	default2_9	bedford_basin_V4V5	default_class	AdaBoostClassifier	None		0.813634037971497	0.585159182548523	0.582781434059143	0.595378577709198	0.585159182548523	0.231788158416748	0.0103950500488281	0.0117590427398682	0.216443777084351	0.0146713256835938	0.520752668380737	NA	NA	classification absolute	-	-	-
143	default6_5	tara_oceans	default_class	AdaBoostClassifier	VarianceThreshold	threshold::0.8	0.650550246238709	0.290178567171097	0.5	0.231250002980232	0.290178567171097	2.97938847541809	0.0040135383605957	0.00580120086669922	1.50961446762085	0.0102667808532715	4.60794115066528	0.0330791473388672	0.00447535514831543	classification absolute	-	-	-
144	default5_9	subseafloor_bac	default_class	AdaBoostClassifier	None		0.930555582046509	0.729166626930237	0.866666674613953	0.817307710647583	0.729166626930237	5.92731690406799	0.00739145278930664	0.00245857238769531	6.49465012550354	0.0357236862182617	12.5476217269897	NA	NA	classification absolute	-	-	-
145	default6_1	tara_oceans	default_class	AdaBoostClassifier	GenericUnivariateSelect	mode::k_best.param::100.score_func::mutual_info_classif	0.525806486606598	0.318749994039536	0.428571432828903	0.302083313465118	0.318749994039536	2.9712073802948	0.0038907527923584	0.00227570533752441	0.0707564353942871	0.00598621368408203	4035.97215342522	4032.85387682915	0.0185713768005371	classification absolute	-	-	-
146	default3_2	bedford_basin_V6V8	default_class	AdaBoostClassifier	RFE	estimator__algorithm::SAMME.R.estimator__learning_rate::1.0.estimator__n_estimators::50.importance_getter::auto.n_features_to_select::100.step::0.05.verbose::300	0.81517231464386	0.577471911907196	0.582733809947968	0.586948871612549	0.577471911907196	0.114875555038452	0.0034027099609375	0.00199198722839355	0.0946736335754395	0.00683212280273438	2.33994483947754	2.08358263969421	0.000702381134033203	classification absolute	-	-	-
147	default3_4	bedford_basin_V6V8	default_class	AdaBoostClassifier	IndValSelector	indval_func::indval.g.max_order::None.min_order::1.num_permutations::20.percentile::50	0.810572147369385	0.66642689704895	0.66906476020813	0.670121908187866	0.66642689704895	0.138614416122437	0.00399088859558106	0.00469875335693359	0.139158487319946	0.00727677345275879	0.582769870758057	0.236088514328003	0.00433993339538574	classification absolute	-	-	-
148	default1_6	bog_lakes	default_class	AdaBoostClassifier	GenericUnivariateSelect	mode::k_best.param::100.score_func::chi2	0.908926248550415	0.824275374412537	0.822784781455994	0.817990958690643	0.824275374412537	2.11023449897766	0.00351381301879883	0.00168418884277344	0.187141895294189	0.00670599937438965	2.37968754768372	0.0268800258636475	0.00815439224243164	classification absolute	-	-	-
149	default1_4	bog_lakes	default_class	AdaBoostClassifier	IndValSelector	indval_func::indval.g.max_order::None.min_order::1.num_permutations::20.percentile::50	0.916584312915802	0.841567873954773	0.835443019866943	0.832798480987549	0.841567873954773	2.25105381011963	0.00327515602111816	0.00281882286071777	0.792653799057007	0.0133697986602783	4.02261567115784	0.879405736923218	0.0149910449981689	classification absolute	-	-	-
150	default2_4	bedford_basin_V4V5	default_class	AdaBoostClassifier	IndValSelector	indval_func::indval.g.max_order::None.min_order::1.num_permutations::20.percentile::50	0.824016451835632	0.663844048976898	0.662251651287079	0.65949559211731	0.663844048976898	0.166023015975952	0.00348877906799316	0.00204944610595703	0.153714895248413	0.00721955299377441	0.554058790206909	0.192602157592773	0.00125908851623535	classification absolute	-	-	-
151	default7_6	wastewater_treatment	default_class	AdaBoostClassifier	GenericUnivariateSelect	mode::k_best.param::100.score_func::chi2	0.767768383026123	0.40736111998558	0.637681186199188	0.46683007478714	0.40736111998558	23.4159297943115	0.00486183166503906	0.00771999359130859	0.174922943115234	0.00792884826660156	24.0273773670197	0.168066501617432	0.0983552932739258	classification absolute	-	-	-
152	default4_9	subseafloor_arc	default_class	AdaBoostClassifier	None		0.975694417953491	0.927083373069763	0.933333337306976	0.881987571716309	0.927083373069763	1.15601325035095	0.00326967239379883	0.00231051445007324	0.650672674179077	0.0119168758392334	1.86436605453491	NA	NA	classification absolute	-	-	-
153	default6_2	tara_oceans	default_class	AdaBoostClassifier	RFE	estimator__algorithm::SAMME.R.estimator__learning_rate::1.0.estimator__n_estimators::50.importance_getter::auto.n_features_to_select::100.step::0.05.verbose::300	0.49191951751709	0.276785731315613	0.5	0.267857134342194	0.276785731315613	3.65720438957214	0.00523829460144043	0.00223565101623535	0.105706214904785	0.00662803649902344	43.4742367267609	39.6354076862335	0.00598239898681641	classification absolute	-	-	-
154	default1_2	bog_lakes	default_class	AdaBoostClassifier	RFE	estimator__algorithm::SAMME.R.estimator__learning_rate::1.0.estimator__n_estimators::50.importance_getter::auto.n_features_to_select::100.step::0.05.verbose::300	0.916584312915802	0.841567873954773	0.835443019866943	0.832798480987549	0.841567873954773	2.3200888633728	0.00342893600463867	0.00201702117919922	0.12040376663208	0.00681591033935547	17.7486922740936	15.2420873641968	0.0066070556640625	classification absolute	-	-	-
155	default5_5	subseafloor_bac	default_class	AdaBoostClassifier	VarianceThreshold	threshold::0.8	0.930555582046509	0.729166626930237	0.866666674613953	0.817307710647583	0.729166626930237	5.97896194458008	0.00420641899108887	0.00418615341186523	1.62492823600769	0.0315933227539063	7.885666847229	0.069843053817749	0.0372645854949951	classification absolute	-	-	-
156	default4_6	subseafloor_arc	default_class	AdaBoostClassifier	GenericUnivariateSelect	mode::k_best.param::100.score_func::chi2	0.946180522441864	0.8125	0.899999976158142	0.860000014305115	0.8125	1.22060871124268	0.00377869606018066	0.00328826904296875	0.154314517974854	0.00722146034240723	1.50013780593872	0.0376670360565186	0.00340771675109863	classification absolute	-	-	-
157	default7_4	wastewater_treatment	default_class	AdaBoostClassifier	IndValSelector	indval_func::indval.g.max_order::None.min_order::1.num_permutations::20.percentile::50	0.750945806503296	0.340833336114883	0.637681186199188	0.447911083698273	0.340833336114883	25.8333120346069	0.00536441802978516	0.00804543495178223	7.49452185630798	0.0582880973815918	114.275129795074	79.8453137874603	0.0830690860748291	classification absolute	-	-	-
158	default5_4	subseafloor_bac	default_class	AdaBoostClassifier	IndValSelector	indval_func::indval.g.max_order::None.min_order::1.num_permutations::20.percentile::50	0.930555582046509	0.729166626930237	0.866666674613953	0.817307710647583	0.729166626930237	7.34018993377686	0.00346183776855469	0.00504422187805176	1.52377605438232	0.0205624103546143	11.2178885936737	2.16910529136658	0.0557968616485596	classification absolute	-	-	-
159	default2_5	bedford_basin_V4V5	default_class	AdaBoostClassifier	VarianceThreshold	threshold::0.8	0.817082166671753	0.659070670604706	0.662251651287079	0.656366348266602	0.659070670604706	0.164730310440063	0.0108444690704346	0.0022733211517334	0.265571355819702	0.00766134262084961	0.510703563690186	0.0160400867462158	0.00204133987426758	classification absolute	-	-	-
160	default2_1	bedford_basin_V4V5	default_class	AdaBoostClassifier	GenericUnivariateSelect	mode::k_best.param::100.score_func::mutual_info_classif	0.841969728469849	0.632863759994507	0.629139065742493	0.626205444335938	0.632863759994507	0.228103637695313	0.00510239601135254	0.0148205757141113	0.141968250274658	0.01334547996521	2.83594608306885	2.40114545822144	0.00258016586303711	classification absolute	-	-	-
161	default4_4	subseafloor_arc	default_class	AdaBoostClassifier	IndValSelector	indval_func::indval.g.max_order::None.min_order::1.num_permutations::20.percentile::50	0.975694417953491	0.927083373069763	0.933333337306976	0.881987571716309	0.927083373069763	1.2220995426178	0.00403213500976563	0.00857114791870117	0.514665126800537	0.0138323307037354	2.43335795402527	0.607508182525635	0.00749993324279785	classification absolute	-	-	-
162	default7_2	wastewater_treatment	default_class	AdaBoostClassifier	RFE	estimator__algorithm::SAMME.R.estimator__learning_rate::1.0.estimator__n_estimators::50.importance_getter::auto.n_features_to_select::100.step::0.05.verbose::300	0.75417298078537	0.361666649580002	0.644927561283112	0.449094235897064	0.361666649580002	28.3544261455536	0.00454902648925781	0.0053713321685791	0.146626710891724	0.00712418556213379	225.753391504288	196.94192647934	0.0679047107696533	classification absolute	-	-	-
163	default4_2	subseafloor_arc	default_class	AdaBoostClassifier	RFE	estimator__algorithm::SAMME.R.estimator__learning_rate::1.0.estimator__n_estimators::50.importance_getter::auto.n_features_to_select::100.step::0.05.verbose::300	0.975694417953491	0.927083373069763	0.933333337306976	0.881987571716309	0.927083373069763	1.25569033622742	0.00476884841918945	0.00845718383789063	0.10068941116333	0.0134725570678711	11.3396785259247	9.86246252059937	0.0183117389678955	classification absolute	-	-	-
164	default2_2	bedford_basin_V4V5	default_class	AdaBoostClassifier	RFE	estimator__algorithm::SAMME.R.estimator__learning_rate::1.0.estimator__n_estimators::50.importance_getter::auto.n_features_to_select::100.step::0.05.verbose::300	0.813634037971497	0.585159182548523	0.582781434059143	0.595378577709198	0.585159182548523	0.244040489196777	0.00441050529479981	0.00792121887207031	0.127462148666382	0.00712728500366211	3.40126371383667	2.95941567420959	0.00113105773925781	classification absolute	-	-	-
165	default4_1	subseafloor_arc	default_class	AdaBoostClassifier	GenericUnivariateSelect	mode::k_best.param::100.score_func::mutual_info_classif	0.914930522441864	0.6875	0.850000023841858	0.791105151176453	0.6875	1.20946359634399	0.00408291816711426	0.00244927406311035	0.140002965927124	0.00859141349792481	17.0321607589722	15.5988626480103	0.0143775939941406	classification absolute	-	-	-
166	default6_9	tara_oceans	default_class	AdaBoostClassifier	None		0.49191951751709	0.276785731315613	0.5	0.267857134342194	0.276785731315613	3.94166946411133	0.00483918190002441	0.00790023803710938	2.82072710990906	0.0236947536468506	6.86092209815979	NA	NA	classification absolute	-	-	-
167	default3_5	bedford_basin_V6V8	default_class	AdaBoostClassifier	VarianceThreshold	threshold::0.8	0.831501424312592	0.584011316299439	0.604316532611847	0.597718238830566	0.584011316299439	0.153533697128296	0.0100884437561035	0.00578427314758301	0.149525880813599	0.00713920593261719	0.378882884979248	0.00725436210632324	0.00118374824523926	classification absolute	-	-	-
168	default4_7	subseafloor_arc	default_class	AdaBoostClassifier	GenericUnivariateSelect	mode::k_best.param::100.score_func::f_classif	0.935763955116272	0.802083373069763	0.883333325386047	0.822820067405701	0.802083373069763	1.18216323852539	0.00650691986083984	0.00227570533752441	0.0918607711791992	0.00668025016784668	1.43707728385925	0.0414831638336182	0.00469350814819336	classification absolute	-	-	-
169	default4_5	subseafloor_arc	default_class	AdaBoostClassifier	VarianceThreshold	threshold::0.8	0.975694417953491	0.927083373069763	0.933333337306976	0.881987571716309	0.927083373069763	1.13138437271118	0.00270438194274902	0.00192141532897949	0.421695709228516	0.00975203514099121	1.62522506713867	0.0162920951843262	0.00584721565246582	classification absolute	-	-	-
170	default3_1	bedford_basin_V6V8	default_class	AdaBoostClassifier	GenericUnivariateSelect	mode::k_best.param::100.score_func::mutual_info_classif	0.829144656658173	0.628348231315613	0.633093535900116	0.62822151184082	0.628348231315613	0.154233932495117	0.00458168983459473	0.00705361366271973	0.107075452804565	0.0081179141998291	1.86081480979919	1.50619840621948	0.00382828712463379	classification absolute	-	-	-
171	default1_5	bog_lakes	default_class	AdaBoostClassifier	VarianceThreshold	threshold::0.8	0.912055373191834	0.841567873954773	0.835443019866943	0.832798480987549	0.841567873954773	2.93848013877869	0.00331306457519531	0.00194025039672852	0.413391351699829	0.0151872634887695	3.46058702468872	0.0380096435546875	0.00491094589233398	classification absolute	-	-	-
172	default2_6	bedford_basin_V4V5	default_class	AdaBoostClassifier	GenericUnivariateSelect	mode::k_best.param::100.score_func::chi2	0.850468099117279	0.705535531044006	0.701986730098724	0.7061807513237	0.705535531044006	0.238351821899414	0.0040428638458252	0.00910377502441406	0.16106390953064	0.0162510871887207	0.496835231781006	0.00800299644470215	0.00140833854675293	classification absolute	-	-	-
173	default3_9	bedford_basin_V6V8	default_class	AdaBoostClassifier	None		0.81517231464386	0.577471911907196	0.582733809947968	0.586948871612549	0.577471911907196	0.112524032592773	0.00441360473632813	0.00183224678039551	0.173610925674438	0.00866484642028809	0.338366031646729	NA	NA	classification absolute	-	-	-
174	default3_6	bedford_basin_V6V8	default_class	AdaBoostClassifier	GenericUnivariateSelect	mode::k_best.param::100.score_func::chi2	0.830051898956299	0.605034708976746	0.618705034255981	0.626050174236298	0.605034708976746	0.166776895523071	0.00586915016174316	0.00385189056396484	0.120360374450684	0.00923562049865723	0.425952196121216	0.0255753993988037	0.0317342281341553	classification absolute	-	-	-
175	default5_1	subseafloor_bac	default_class	AdaBoostClassifier	GenericUnivariateSelect	mode::k_best.param::100.score_func::mutual_info_classif	0.951388955116272	0.84375	0.899999976158142	0.84375	0.84375	5.97096753120422	0.00392389297485352	0.00449299812316895	0.0985383987426758	0.00652742385864258	72.5980858802795	66.3559534549713	0.0526657104492188	classification absolute	-	-	-
176	default6_4	tara_oceans	default_class	AdaBoostClassifier	IndValSelector	indval_func::indval.g.max_order::None.min_order::1.num_permutations::20.percentile::50	0.49191951751709	0.276785731315613	0.5	0.267857134342194	0.276785731315613	4.05291295051575	0.0121867656707764	0.00317502021789551	1.87768697738647	0.0225443840026855	10.5336651802063	4.37004446983337	0.0378015041351318	classification absolute	-	-	-
177	default2_7	bedford_basin_V4V5	default_class	AdaBoostClassifier	GenericUnivariateSelect	mode::k_best.param::100.score_func::f_classif	0.803996443748474	0.609550356864929	0.602649033069611	0.60654079914093	0.609550356864929	0.195056200027466	0.00349521636962891	0.00273609161376953	0.122423410415649	0.0137133598327637	0.406970024108887	0.0144302845001221	0.00269722938537598	classification absolute	-	-	-
178	default7_7	wastewater_treatment	default_class	AdaBoostClassifier	GenericUnivariateSelect	mode::k_best.param::100.score_func::f_classif	0.620111048221588	0.461944460868835	0.673913061618805	0.388069450855255	0.461944460868835	20.0241041183472	0.00418996810913086	0.00218343734741211	0.120618343353271	0.00706005096435547	20.552663564682	0.269932746887207	0.0300946235656738	classification absolute	-	-	-
179	default5_6	subseafloor_bac	default_class	AdaBoostClassifier	GenericUnivariateSelect	mode::k_best.param::100.score_func::chi2	0.907986164093018	0.791666686534882	0.866666674613953	0.791666686534882	0.791666686534882	7.883376121521	0.00325393676757813	0.00202059745788574	0.109588384628296	0.00589919090270996	8.36181426048279	0.219422101974487	0.0284693241119385	classification absolute	-	-	-
180	default5_7	subseafloor_bac	default_class	AdaBoostClassifier	GenericUnivariateSelect	mode::k_best.param::100.score_func::f_classif	0.756944417953491	0.614583313465118	0.783333361148834	0.6437908411026	0.614583313465118	7.4579336643219	0.00331544876098633	0.00940012931823731	0.0894381999969482	0.006439208984375	7.80888962745667	0.120014190673828	0.0297598838806152	classification absolute	-	-	-
181	default3_7	bedford_basin_V6V8	default_class	AdaBoostClassifier	GenericUnivariateSelect	mode::k_best.param::100.score_func::f_classif	0.765162229537964	0.5367311835289	0.553956806659699	0.55654764175415	0.5367311835289	0.173134326934814	0.00423288345336914	0.00374197959899902	0.11817455291748	0.0144011974334717	0.371451377868652	0.0187840461730957	0.000977754592895508	classification absolute	-	-	-
182	default7_1	wastewater_treatment	default_class	AdaBoostClassifier	GenericUnivariateSelect	mode::k_best.param::100.score_func::mutual_info_classif	0.815158784389496	0.541356205940247	0.60869562625885	0.576746046543121	0.541356205940247	24.031521320343	0.00481200218200684	0.00212001800537109	0.198134183883667	0.00706911087036133	343.669449329376	319.216651678085	0.0524580478668213	classification absolute	-	-	-
183	default1_9	bog_lakes	default_class	AdaBoostClassifier	None		0.916584312915802	0.841567873954773	0.835443019866943	0.832798480987549	0.841567873954773	2.75222778320313	0.0039830207824707	0.0209052562713623	1.60753750801086	0.0173771381378174	4.49332785606384	NA	NA	classification absolute	-	-	-
184	default1_1	bog_lakes	default_class	AdaBoostClassifier	GenericUnivariateSelect	mode::k_best.param::100.score_func::mutual_info_classif	0.927289187908173	0.852437376976013	0.848101258277893	0.84427285194397	0.852437376976013	2.43704986572266	0.00403761863708496	0.00399112701416016	0.137344121932983	0.0072479248046875	21.0386595726013	18.3694081306458	0.0242793560028076	classification absolute	-	-	-
185	default1_7	bog_lakes	default_class	AdaBoostClassifier	GenericUnivariateSelect	mode::k_best.param::100.score_func::f_classif	0.897891998291016	0.809123873710632	0.810126602649689	0.804707765579224	0.809123873710632	2.54335188865662	0.00597262382507324	0.00500774383544922	0.138430833816528	0.00724911689758301	2.8323495388031	0.0614516735076904	0.00538206100463867	classification absolute	-	-	-
186	default5_2	subseafloor_bac	default_class	AdaBoostClassifier	RFE	estimator__algorithm::SAMME.R.estimator__learning_rate::1.0.estimator__n_estimators::50.importance_getter::auto.n_features_to_select::100.step::0.05.verbose::300	0.930555582046509	0.729166626930237	0.866666674613953	0.817307710647583	0.729166626930237	6.57203412055969	0.00436019897460938	0.00848746299743652	0.0988492965698242	0.0070650577545166	48.5670967102051	41.7565479278564	0.0256447792053223	classification absolute	-	-	-
187	default7_5	wastewater_treatment	default_class	AdaBoostClassifier	VarianceThreshold	threshold::0.8	0.760890543460846	0.382499992847443	0.652173936367035	0.450307309627533	0.382499992847443	21.9545025825501	0.00500583648681641	0.00781774520874023	4.63108348846436	0.0409140586853027	27.1228609085083	0.271890163421631	0.0778813362121582	classification absolute	-	-	-
188	default6_6	tara_oceans	default_class	AdaBoostClassifier	GenericUnivariateSelect	mode::k_best.param::100.score_func::chi2	0.523611903190613	0.191964283585548	0.357142865657806	0.143939390778542	0.191964283585548	3.33702754974365	0.00383472442626953	0.00454878807067871	0.086392879486084	0.0167446136474609	3.57896018028259	0.0465319156646729	0.0140976905822754	classification absolute	-	-	-
189	default6_7	tara_oceans	default_class	AdaBoostClassifier	GenericUnivariateSelect	mode::k_best.param::100.score_func::f_classif	0.633801221847534	0.25	0.5	0.129629626870155	0.25	3.70675158500671	0.00444555282592773	0.00229024887084961	0.0826635360717773	0.00745320320129395	3.93975806236267	0.0525398254394531	0.0100955963134766	classification absolute	-	-	-
190	default7_9	wastewater_treatment	default_class	GaussianNB	None		1	1	1	1	1	26.0086281299591	0.00543332099914551	0.00733828544616699	0.174541473388672	0.156243085861206	26.4669544696808	NA	NA	classification absolute	-	-	-
191	default2_9	bedford_basin_V4V5	default_class	GaussianNB	None		0.897266864776611	0.74414998292923	0.741721868515015	0.74309915304184	0.74414998292923	0.144116878509521	0.00386953353881836	0.00203657150268555	0.00604772567749023	0.0012359619140625	0.188737869262695	NA	NA	classification absolute	-	-	-
192	default6_5	tara_oceans	default_class	GaussianNB	VarianceThreshold	threshold::0.8	0.611733317375183	0.376785725355148	0.571428596973419	0.400000005960465	0.376785725355148	2.70814943313599	0.00356483459472656	0.0020604133605957	0.00932407379150391	0.00389862060546875	2.78579163551331	0.0211935043334961	0.00306320190429688	classification absolute	-	-	-
193	default5_9	subseafloor_bac	default_class	GaussianNB	None		0.90625	0.90625	0.949999988079071	0.934137344360352	0.90625	6.52554941177368	0.00403666496276856	0.00885200500488281	0.0573427677154541	0.0173578262329102	6.70871210098267	NA	NA	classification absolute	-	-	-
194	default6_1	tara_oceans	default_class	GaussianNB	GenericUnivariateSelect	mode::k_best.param::100.score_func::mutual_info_classif	0.583461999893189	0.36517858505249	0.392857134342194	0.331845253705978	0.36517858505249	2.43666315078735	0.0075221061706543	0.00913381576538086	0.00292205810546875	0.000486612319946289	1041.80092310905	1039.28166270256	0.0146081447601318	classification absolute	-	-	-
195	default3_4	bedford_basin_V6V8	default_class	GaussianNB	IndValSelector	indval_func::indval.g.max_order::None.min_order::1.num_permutations::20.percentile::50	0.81290078163147	0.543973207473755	0.561151087284088	0.580946147441864	0.543973207473755	0.164400815963745	0.00367403030395508	0.00222945213317871	0.0027918815612793	0.000653505325317383	0.433665752410889	0.204723596572876	0.00106620788574219	classification absolute	-	-	-
196	default1_6	bog_lakes	default_class	GaussianNB	GenericUnivariateSelect	mode::k_best.param::100.score_func::chi2	0.861783564090729	0.789690375328064	0.797468364238739	0.792387008666992	0.789690375328064	2.60631513595581	0.00550031661987305	0.00219321250915527	0.00702309608459473	0.000625848770141602	2.74983406066895	0.0567188262939453	0.00678706169128418	classification absolute	-	-	-
197	default1_4	bog_lakes	default_class	GaussianNB	IndValSelector	indval_func::indval.g.max_order::None.min_order::1.num_permutations::20.percentile::50	0.814599812030792	0.810111999511719	0.803797483444214	0.801908016204834	0.810111999511719	1.8511655330658	0.00412750244140625	0.00229597091674805	0.0132873058319092	0.00379252433776855	2.76051473617554	0.819841861724854	0.0192661285400391	classification absolute	-	-	-
198	default2_4	bedford_basin_V4V5	default_class	GaussianNB	IndValSelector	indval_func::indval.g.max_order::None.min_order::1.num_permutations::20.percentile::50	0.891438245773315	0.701942205429077	0.701986730098724	0.700514793395996	0.701942205429077	0.138347387313843	0.00988554954528809	0.00179100036621094	0.00469660758972168	0.00130748748779297	0.339155435562134	0.12000036239624	0.00312924385070801	classification absolute	-	-	-
199	default7_6	wastewater_treatment	default_class	GaussianNB	GenericUnivariateSelect	mode::k_best.param::100.score_func::chi2	0.968721151351929	0.880947768688202	0.898550748825073	0.916142225265503	0.880947768688202	20.5891778469086	0.00589966773986816	0.00187277793884277	0.00694346427917481	0.00117397308349609	20.9576742649078	0.199541091918945	0.0481472015380859	classification absolute	-	-	-
200	default4_9	subseafloor_arc	default_class	GaussianNB	None		0.927083373069763	0.927083373069763	0.933333337306976	0.881987571716309	0.927083373069763	1.46868324279785	0.00554943084716797	0.0054166316986084	0.0122148990631104	0.00333356857299805	1.53945803642273	NA	NA	classification absolute	-	-	-
201	default5_5	subseafloor_bac	default_class	GaussianNB	VarianceThreshold	threshold::0.8	0.822916626930237	0.822916686534882	0.916666686534882	0.905228734016419	0.822916686534882	7.07579946517944	0.00383400917053223	0.0083005428314209	0.0370726585388184	0.0131289958953857	7.25451755523682	0.0491666793823242	0.0213630199432373	classification absolute	-	-	-
202	default4_6	subseafloor_arc	default_class	GaussianNB	GenericUnivariateSelect	mode::k_best.param::100.score_func::chi2	0.8828125	0.875	0.899999976158142	0.835403740406036	0.875	1.66560387611389	0.00417923927307129	0.00919270515441895	0.00519967079162598	0.000465154647827148	1.77259635925293	0.041287899017334	0.00424289703369141	classification absolute	-	-	-
203	default7_4	wastewater_treatment	default_class	GaussianNB	IndValSelector	indval_func::indval.g.max_order::None.min_order::1.num_permutations::20.percentile::50	1	1	1	1	1	23.1829655170441	0.00506353378295898	0.00248837471008301	0.11222505569458	0.0604417324066162	102.257494449615	78.3979377746582	0.0896205902099609	classification absolute	-	-	-
204	default5_4	subseafloor_bac	default_class	GaussianNB	IndValSelector	indval_func::indval.g.max_order::None.min_order::1.num_permutations::20.percentile::50	0.895833253860474	0.895833313465118	0.933333337306976	0.895833313465118	0.895833313465118	6.75800204277039	0.00389647483825684	0.00277256965637207	0.0367343425750732	0.00738382339477539	9.00790786743164	2.00379538536072	0.0496976375579834	classification absolute	-	-	-
205	default2_5	bedford_basin_V4V5	default_class	GaussianNB	VarianceThreshold	threshold::0.8	0.915486335754395	0.731079697608948	0.728476822376251	0.727264821529388	0.731079697608948	0.166071653366089	0.00419044494628906	0.00278234481811523	0.00944423675537109	0.00150942802429199	0.231243133544922	0.00890278816223145	0.000925779342651367	classification absolute	-	-	-
206	default2_1	bedford_basin_V4V5	default_class	GaussianNB	GenericUnivariateSelect	mode::k_best.param::100.score_func::mutual_info_classif	0.879387497901917	0.725112795829773	0.721854329109192	0.723817527294159	0.725112795829773	0.141359567642212	0.00409245491027832	0.00460910797119141	0.00294995307922363	0.000667095184326172	1.99827313423157	1.81869912147522	0.0012810230255127	classification absolute	-	-	-
207	default4_4	subseafloor_arc	default_class	GaussianNB	IndValSelector	indval_func::indval.g.max_order::None.min_order::1.num_permutations::20.percentile::50	0.927083373069763	0.927083373069763	0.933333337306976	0.881987571716309	0.927083373069763	1.38810348510742	0.00331330299377441	0.00212216377258301	0.0107314586639404	0.0033881664276123	1.89132404327393	0.423847913742065	0.0135855674743652	classification absolute	-	-	-
208	default4_1	subseafloor_arc	default_class	GaussianNB	GenericUnivariateSelect	mode::k_best.param::100.score_func::mutual_info_classif	0.896701455116272	0.895833373069763	0.883333325386047	0.81190150976181	0.895833373069763	0.856143474578857	0.00358796119689941	0.00203871726989746	0.00260210037231445	0.000371932983398438	14.0506317615509	13.1539409160614	0.00315308570861816	classification absolute	-	-	-
209	default6_9	tara_oceans	default_class	GaussianNB	None		0.646050095558167	0.426785737276077	0.607142865657806	0.432894736528397	0.426785737276077	3.17905378341675	0.00423598289489746	0.00212359428405762	0.0218696594238281	0.00890874862670898	3.24841356277466	NA	NA	classification absolute	-	-	-
210	default3_5	bedford_basin_V6V8	default_class	GaussianNB	VarianceThreshold	threshold::0.8	0.881896495819092	0.651413679122925	0.66187047958374	0.699779152870178	0.651413679122925	0.105741262435913	0.00617218017578125	0.00166082382202148	0.00308918952941895	0.000662565231323242	0.168532848358154	0.00491690635681152	0.00190925598144531	classification absolute	-	-	-
211	default4_7	subseafloor_arc	default_class	GaussianNB	GenericUnivariateSelect	mode::k_best.param::100.score_func::f_classif	0.792968690395355	0.645833313465118	0.833333313465118	0.759259283542633	0.645833313465118	1.45024347305298	0.00374388694763184	0.00258970260620117	0.00591278076171875	0.000398635864257813	1.58381080627441	0.0435357093811035	0.00504088401794434	classification absolute	-	-	-
212	default4_5	subseafloor_arc	default_class	GaussianNB	VarianceThreshold	threshold::0.8	0.927083373069763	0.927083373069763	0.933333337306976	0.881987571716309	0.927083373069763	1.09565424919128	0.00379204750061035	0.00903463363647461	0.00887036323547363	0.0021519660949707	1.16004276275635	0.0132861137390137	0.00477695465087891	classification absolute	-	-	-
213	default3_1	bedford_basin_V6V8	default_class	GaussianNB	GenericUnivariateSelect	mode::k_best.param::100.score_func::mutual_info_classif	0.814304709434509	0.56859290599823	0.575539588928223	0.61853551864624	0.56859290599823	0.195247411727905	0.00434231758117676	0.00856089591979981	0.00408124923706055	0.000711441040039063	1.86496686935425	1.60341954231262	0.00205349922180176	classification absolute	-	-	-
214	default1_5	bog_lakes	default_class	GaussianNB	VarianceThreshold	threshold::0.8	0.887887060642242	0.842720687389374	0.841772139072418	0.836894929409027	0.842720687389374	2.50118684768677	0.00407505035400391	0.00466275215148926	0.0067138671875	0.00230145454406738	2.60259485244751	0.0339853763580322	0.00379705429077148	classification absolute	-	-	-
215	default2_6	bedford_basin_V4V5	default_class	GaussianNB	GenericUnivariateSelect	mode::k_best.param::100.score_func::chi2	0.891940712928772	0.698875486850739	0.695364236831665	0.706969082355499	0.698875486850739	0.159821033477783	0.00425267219543457	0.00741219520568848	0.0190620422363281	0.000766277313232422	0.241909265518188	0.0136697292327881	0.00194573402404785	classification absolute	-	-	-
216	default3_9	bedford_basin_V6V8	default_class	GaussianNB	None		0.866476833820343	0.68739253282547	0.690647482872009	0.739687502384186	0.68739253282547	0.111652135848999	0.00612068176269531	0.00203251838684082	0.00420212745666504	0.00111508369445801	0.169774532318115	NA	NA	classification absolute	-	-	-
217	default3_6	bedford_basin_V6V8	default_class	GaussianNB	GenericUnivariateSelect	mode::k_best.param::100.score_func::chi2	0.883859217166901	0.63460648059845	0.640287756919861	0.671638250350952	0.63460648059845	0.252705335617065	0.00368165969848633	0.00196981430053711	0.00262045860290527	0.000533819198608398	0.291689872741699	0.00547981262207031	0.000857353210449219	classification absolute	-	-	-
218	default5_1	subseafloor_bac	default_class	GaussianNB	GenericUnivariateSelect	mode::k_best.param::100.score_func::mutual_info_classif	0.944444417953491	0.90625	0.899999976158142	0.832386374473572	0.90625	5.32302761077881	0.00506258010864258	0.00269246101379395	0.00920772552490234	0.000931024551391602	74.2209236621857	68.813973903656	0.0115976333618164	classification absolute	-	-	-
219	default6_4	tara_oceans	default_class	GaussianNB	IndValSelector	indval_func::indval.g.max_order::None.min_order::1.num_permutations::20.percentile::50	0.626911878585815	0.394642859697342	0.607142865657806	0.446428596973419	0.394642859697342	3.48984098434448	0.00703096389770508	0.00606369972229004	0.0145177841186523	0.00609850883483887	6.15625596046448	2.51435399055481	0.0183811187744141	classification absolute	-	-	-
220	default2_7	bedford_basin_V4V5	default_class	GaussianNB	GenericUnivariateSelect	mode::k_best.param::100.score_func::f_classif	0.80146062374115	0.577457427978516	0.576158940792084	0.571177661418915	0.577457427978516	0.243271827697754	0.00474715232849121	0.00252413749694824	0.00886654853820801	0.000858068466186523	0.321991205215454	0.0130288600921631	0.00221538543701172	classification absolute	-	-	-
221	default7_7	wastewater_treatment	default_class	GaussianNB	GenericUnivariateSelect	mode::k_best.param::100.score_func::f_classif	0.95217776298523	0.820335030555725	0.739130437374115	0.704333305358887	0.820335030555725	25.2214107513428	0.0132496356964111	0.0194113254547119	0.0135173797607422	0.00108647346496582	25.6626513004303	0.268900156021118	0.0351605415344238	classification absolute	-	-	-
222	default5_6	subseafloor_bac	default_class	GaussianNB	GenericUnivariateSelect	mode::k_best.param::100.score_func::chi2	0.897135496139526	0.770833313465118	0.883333325386047	0.839869260787964	0.770833313465118	5.57681965827942	0.00390005111694336	0.0021665096282959	0.00432181358337402	0.000644445419311523	5.75395822525024	0.0810854434967041	0.0203964710235596	classification absolute	-	-	-
223	default5_7	subseafloor_bac	default_class	GaussianNB	GenericUnivariateSelect	mode::k_best.param::100.score_func::f_classif	0.707465291023254	0.614583313465118	0.783333361148834	0.6437908411026	0.614583313465118	5.01408791542053	0.00271296501159668	0.00177836418151855	0.00223898887634277	0.000289678573608398	5.17796015739441	0.0781831741333008	0.0119366645812988	classification absolute	-	-	-
224	default3_7	bedford_basin_V6V8	default_class	GaussianNB	GenericUnivariateSelect	mode::k_best.param::100.score_func::f_classif	0.818956196308136	0.599652767181397	0.611510813236237	0.631475210189819	0.599652767181397	0.0980231761932373	0.0039522647857666	0.00189971923828125	0.00257778167724609	0.000544071197509766	0.136714220046997	0.00527644157409668	0.000881671905517578	classification absolute	-	-	-
225	default7_1	wastewater_treatment	default_class	GaussianNB	GenericUnivariateSelect	mode::k_best.param::100.score_func::mutual_info_classif	0.973034143447876	0.925207018852234	0.898550748825073	0.903192639350891	0.925207018852234	23.9076135158539	0.0108842849731445	0.0100867748260498	0.0053555965423584	0.000926017761230469	368.046212911606	343.869812488556	0.0543298721313477	classification absolute	-	-	-
226	default1_9	bog_lakes	default_class	GaussianNB	None		0.793807625770569	0.793807625770569	0.784810125827789	0.785897433757782	0.793807625770569	2.65963816642761	0.00481104850769043	0.00225949287414551	0.0298850536346436	0.00745368003845215	2.76038146018982	NA	NA	classification absolute	-	-	-
227	default1_1	bog_lakes	default_class	GaussianNB	GenericUnivariateSelect	mode::k_best.param::100.score_func::mutual_info_classif	0.861948251724243	0.797430872917175	0.816455721855164	0.824528336524963	0.797430872917175	1.76499056816101	0.00340080261230469	0.00207090377807617	0.00402975082397461	0.000485658645629883	17.410483121872	15.5885529518127	0.00829243659973145	classification absolute	-	-	-
228	default1_7	bog_lakes	default_class	GaussianNB	GenericUnivariateSelect	mode::k_best.param::100.score_func::f_classif	0.847043752670288	0.795289874076843	0.816455721855164	0.828568816184998	0.795289874076843	1.98624348640442	0.0037539005279541	0.00200438499450684	0.00258111953735352	0.000429391860961914	2.0627498626709	0.0298373699188232	0.00441527366638184	classification absolute	-	-	-
229	default7_5	wastewater_treatment	default_class	GaussianNB	VarianceThreshold	threshold::0.8	1	1	1	1	1	17.910373210907	0.00673913955688477	0.00205826759338379	0.0744380950927734	0.0347194671630859	18.4715442657471	0.28367805480957	0.0352938175201416	classification absolute	-	-	-
230	default6_6	tara_oceans	default_class	GaussianNB	GenericUnivariateSelect	mode::k_best.param::100.score_func::chi2	0.44960480928421	0.201785713434219	0.28571429848671	0.221590906381607	0.201785713434219	3.25428152084351	0.00350379943847656	0.00187540054321289	0.00248408317565918	0.000340938568115234	3.33951449394226	0.0319788455963135	0.00741004943847656	classification absolute	-	-	-
231	default6_7	tara_oceans	default_class	GaussianNB	GenericUnivariateSelect	mode::k_best.param::100.score_func::f_classif	0.5987548828125	0.417857140302658	0.178571432828903	0.324652791023254	0.417857140302658	3.15593028068543	0.00377726554870605	0.00351905822753906	0.00560641288757324	0.00044703483581543	3.33336305618286	0.0606348514556885	0.0172181129455566	classification absolute	-	-	-
232	default12_2	subseafloor_arc	default	SVR	GenericUnivariateSelect	mode::k_best.param::100.score_func::r_regression	-	-	-	-	-	0.652669429779053	0.00382661819458008	0.00182747840881348	0.00105762481689453	0.00122714042663574	0.0547029972076416	0.000516891479492188	0.733453273773193	regression absolute	4576.4609375	270896640	-91.9834671020508
233	default6_5	eu_lakes_allfeatures	default	SVR	RFE	estimator__C::1.0.estimator__cache_size::200.estimator__coef0::0.0.estimator__degree::3.estimator__epsilon::0.1.estimator__gamma::scale.estimator__kernel::linear.estimator__max_iter::-1.estimator__shrinking::True.estimator__tol::0.001.estimator__verbose::False.importance_getter::auto.n_features_to_select::100.step::0.01.verbose::300	-	-	-	-	-	12.2270469665527	111.471072673798	0.0569484233856201	0.00162315368652344	0.00163006782531738	85.6748151779175	0.000519752502441406	209.535615921021	regression absolute	64616.91796875	15782217728	-169327264
234	default5_3	bedford_basin_V6V8	default	SVR	GenericUnivariateSelect	mode::k_best.param::100.score_func::mutual_info_regression	-	-	-	-	-	0.0647916793823242	0.719210863113403	0.00146245956420898	0.00152993202209473	0.00146603584289551	37.2106139659882	0.00181698799133301	38.0161190032959	regression absolute	22.093879699707	1030.62170410156	-0.598593950271606
235	default6_1	eu_lakes_allfeatures	default	SVR	GenericUnivariateSelect	mode::k_best.param::100.score_func::f_regression	-	-	-	-	-	12.1650881767273	0.0657000541687012	0.0285780429840088	0.000975131988525391	0.00140976905822754	0.0111279487609863	0.000181436538696289	12.3492240905762	regression absolute	462.516876220703	3095957.75	-33215.50390625
236	default3_2	australia	default	SVR	GenericUnivariateSelect	mode::k_best.param::100.score_func::r_regression	-	-	-	-	-	973.009382247925	0.631327867507935	0.82262110710144	0.00177240371704102	0.00151157379150391	83183.6203196049	0.0162804126739502	84450.9366984367	regression absolute	1.52921271324158	25.7388362884522	-32.3163871765137
237	default10_4	tara_oceans	default	SVR	VarianceThreshold	threshold::0.8	-	-	-	-	-	2.11942362785339	0.0159800052642822	0.00275731086730957	0.00108551979064941	0.00145506858825684	0.048206090927124	0.00532698631286621	2.21579742431641	regression absolute	355.741607666016	181915.921875	-1.66308951377869
238	default10_8	tara_oceans	default	SVR	None		-	-	-	-	-	2.20829176902771	NA	NA	0.00119209289550781	0.00196027755737305	0.419249296188355	0.0848560333251953	2.74268937110901	regression absolute	355.494689941406	181639.59375	-1.65904402732849
239	default3_4	australia	default	SVR	VarianceThreshold	threshold::0.8	-	-	-	-	-	652.581609249115	111.89877986908	0.991474866867065	0.0019829273223877	0.00257134437561035	105.894864559174	22.1960673332214	1106.86807990074	regression absolute	0.344991415739059	0.781032800674439	-0.0109699964523315
240	default10_5	tara_oceans	default	SVR	RFE	estimator__C::1.0.estimator__cache_size::200.estimator__coef0::0.0.estimator__degree::3.estimator__epsilon::0.1.estimator__gamma::scale.estimator__kernel::linear.estimator__max_iter::-1.estimator__shrinking::True.estimator__tol::0.001.estimator__verbose::False.importance_getter::auto.n_features_to_select::100.step::0.01.verbose::300	-	-	-	-	-	1.96138167381287	38.8847990036011	0.00225281715393066	0.00121474266052246	0.00146484375	5.69728398323059	0.000353336334228516	46.5757598876953	regression absolute	448.518096923828	321674	-3.70902490615845
241	default7_8	eu_lakes_allsamples	default	SVR	None		-	-	-	-	-	28.6063210964203	NA	NA	0.00128722190856934	0.00176501274108887	1.951167345047	0.256296157836914	31.0590853691101	regression absolute	7.18530797958374	471.133361816406	-830.931396484375
242	default1_6	bog_lakes	default	SVR	FastCorrelationBasedFilter	threshold::0.01	-	-	-	-	-	1.58221864700317	235.601395130157	0.00225281715393066	0.00150346755981445	0.00147175788879395	366.223599433899	0.00283050537109375	603.438563585281	regression absolute	3.41492462158203	18.0314464569092	0.584726095199585
243	default1_4	bog_lakes	default	SVR	VarianceThreshold	threshold::0.8	-	-	-	-	-	1.4168906211853	0.0185065269470215	0.00280380249023438	0.00172829627990723	0.00153470039367676	43.6835408210754	0.0154967308044434	45.170786857605	regression absolute	7.738929271698	159.333297729492	-2.66953134536743
244	default12_4	subseafloor_arc	default	SVR	VarianceThreshold	threshold::0.8	-	-	-	-	-	0.957418203353882	0.00878000259399414	0.00324058532714844	0.00147247314453125	0.00143265724182129	0.867523908615112	0.0139117240905762	1.87528085708618	regression absolute	17458.580078125	2253700864	-772.567810058594
245	default13_3	subseafloor_bac	default	SVR	GenericUnivariateSelect	mode::k_best.param::100.score_func::mutual_info_regression	-	-	-	-	-	3.4725935459137	37.4765050411224	0.0268561840057373	0.00165653228759766	0.00170016288757324	240.694043636322	0.00075221061706543	281.72073841095	regression absolute	196.163391113281	263383.5	-62.9478874206543
246	default2_4	atl_ocean_transect	default	SVR	VarianceThreshold	threshold::0.8	-	-	-	-	-	0.0402798652648926	0.00405001640319824	0.000362634658813477	0.000923871994018555	0.00123357772827148	0.00958752632141113	0.000363349914550781	0.0711250305175781	regression absolute	29.0416240692139	1359.71105957031	0.555721282958984
247	default8_4	nz_springs	default	SVR	VarianceThreshold	threshold::0.8	-	-	-	-	-	9.09617042541504	0.116336584091187	0.025498628616333	0.00181722640991211	0.00258660316467285	58.4208428859711	3.53282141685486	71.237190246582	regression absolute	628.675537109375	1260479.25	-31.2619934082031
248	default9_4	ports	default	SVR	VarianceThreshold	threshold::0.8	-	-	-	-	-	21.0503747463226	0.193524122238159	0.00877189636230469	0.000947713851928711	0.00196075439453125	0.54132604598999	0.0824108123779297	22.0699992179871	regression absolute	24.3439083099365	1715.91564941406	-6.68564891815186
249	default7_6	eu_lakes_allsamples	default	SVR	FastCorrelationBasedFilter	threshold::0.01	-	-	-	-	-	27.6847987174988	2486.423204422	0.00442361831665039	0.0017855167388916	0.00140881538391113	338.177435398102	0.000612258911132813	2852.40626430511	regression absolute	397.07080078125	2412489	-4259993
250	default6_2	eu_lakes_allfeatures	default	SVR	GenericUnivariateSelect	mode::k_best.param::100.score_func::r_regression	-	-	-	-	-	13.8830850124359	0.044736385345459	0.0355508327484131	0.00121331214904785	0.00151348114013672	0.013601541519165	0.000287532806396484	14.0460755825043	regression absolute	462.516876220703	3095957.75	-33215.50390625
251	default3_3	australia	default	SVR	GenericUnivariateSelect	mode::k_best.param::100.score_func::mutual_info_regression	-	-	-	-	-	823.037145614624	3292.95645284653	0.547975778579712	0.00128746032714844	0.00192093849182129	45259.6715247631	0.0225257873535156	49557.5491082668	regression absolute	4.60892677307129	67.0963668823242	-85.8496322631836
252	default10_6	tara_oceans	default	SVR	FastCorrelationBasedFilter	threshold::0.01	-	-	-	-	-	2.06553936004639	121.965310811996	0.000771522521972656	0.00150728225708008	0.00161623954772949	15.7773871421814	0.000456809997558594	139.83747792244	regression absolute	164.266220092773	76712.5703125	-0.123004674911499
253	default12_1	subseafloor_arc	default	SVR	GenericUnivariateSelect	mode::k_best.param::100.score_func::f_regression	-	-	-	-	-	0.955145120620728	0.00839447975158691	0.0026555061340332	0.0014195442199707	0.00126314163208008	3.02939796447754	0.00065159797668457	4.01910996437073	regression absolute	2555.95361328125	35130928	-11.0584564208984
254	default1_2	bog_lakes	default	SVR	GenericUnivariateSelect	mode::k_best.param::100.score_func::r_regression	-	-	-	-	-	1.46401357650757	0.00764131546020508	0.00298261642456055	0.0014793872833252	0.00142455101013184	75.588386297226	0.00219416618347168	77.0968108177185	regression absolute	3.36868953704834	20.9304676055908	0.517960071563721
255	default8_5	nz_springs	default	SVR	RFE	estimator__C::1.0.estimator__cache_size::200.estimator__coef0::0.0.estimator__degree::3.estimator__epsilon::0.1.estimator__gamma::scale.estimator__kernel::linear.estimator__max_iter::-1.estimator__shrinking::True.estimator__tol::0.001.estimator__verbose::False.importance_getter::auto.n_features_to_select::100.step::0.01.verbose::300	-	-	-	-	-	9.86758160591126	5820.94897484779	0.0127799510955811	0.00140953063964844	0.00131797790527344	0.17460036277771	0.00290513038635254	5831.07635450363	regression absolute	111.918495178223	72237.59375	-0.848922729492188
256	default7_3	eu_lakes_allsamples	default	SVR	GenericUnivariateSelect	mode::k_best.param::100.score_func::mutual_info_regression	-	-	-	-	-	28.8628747463226	232.857585668564	0.184278011322021	0.00166940689086914	0.00149178504943848	38055.9058988094	0.000751733779907227	38317.9152536392	regression absolute	768.8095703125	1719330.25	-3036007.25
257	default5_5	bedford_basin_V6V8	default	SVR	RFE	estimator__C::1.0.estimator__cache_size::200.estimator__coef0::0.0.estimator__degree::3.estimator__epsilon::0.1.estimator__gamma::scale.estimator__kernel::linear.estimator__max_iter::-1.estimator__shrinking::True.estimator__tol::0.001.estimator__verbose::False.importance_getter::auto.n_features_to_select::100.step::0.01.verbose::300	-	-	-	-	-	0.0732004642486572	828.110544681549	0.000864505767822266	0.00138473510742188	0.00159025192260742	0.246685981750488	0.00182151794433594	828.456873416901	regression absolute	21.1080589294434	1184.1923828125	-0.836796760559082
258	default8_3	nz_springs	default	SVR	GenericUnivariateSelect	mode::k_best.param::100.score_func::mutual_info_regression	-	-	-	-	-	8.6965868473053	118.173429250717	0.0681009292602539	0.00151777267456055	0.00180220603942871	6440.96202635765	0.00305438041687012	6567.974411726	regression absolute	101.000267028809	42567.9765625	-0.0895282030105591
259	default3_8	australia	default	SVR	None		-	-	-	-	-	202.213695764542	NA	NA	0.00181937217712402	0.00358986854553223	1153.63802409172	20.5088574886322	1376.95283532143	regression absolute	0.343380659818649	0.778807938098908	-0.00809013843536377
260	default4_6	bedford_basin_V4V5	default	SVR	FastCorrelationBasedFilter	threshold::0.01	-	-	-	-	-	0.0922679901123047	2.83605098724365	0.000869035720825195	0.00132632255554199	0.00155401229858398	5.45028877258301	0.00127744674682617	8.40009260177612	regression absolute	13.3596534729004	490.746368408203	-0.00473463535308838
261	default13_6	subseafloor_bac	default	SVR	FastCorrelationBasedFilter	threshold::0.01	-	-	-	-	-	3.71977162361145	323.207325220108	0.00129222869873047	0.00175261497497559	0.00147056579589844	415.330359935761	0.000679254531860352	742.292709112167	regression absolute	67.3019638061523	13272.02734375	-2.22236633300781
262	default7_4	eu_lakes_allsamples	default	SVR	VarianceThreshold	threshold::0.8	-	-	-	-	-	33.3543386459351	0.268876552581787	0.0360736846923828	0.00183415412902832	0.00223278999328613	1.33022093772888	0.309370279312134	35.5471978187561	regression absolute	7.18531179428101	471.132568359375	-830.929992675781
263	default10_3	tara_oceans	default	SVR	GenericUnivariateSelect	mode::k_best.param::100.score_func::mutual_info_regression	-	-	-	-	-	2.01317715644836	23.35746717453	0.013465404510498	0.00121498107910156	0.00160765647888184	0.152168750762939	0.000331640243530273	25.5671894550324	regression absolute	384.557189941406	240643.578125	-2.52281069755554
264	default5_4	bedford_basin_V6V8	default	SVR	VarianceThreshold	threshold::0.8	-	-	-	-	-	0.0614731311798096	0.00279402732849121	0.00044560432434082	0.00164127349853516	0.0014030933380127	174.58442902565	0.00363707542419434	174.670217514038	regression absolute	27.2268657684326	2876.17504882813	-3.46122550964355
265	default2_5	atl_ocean_transect	default	SVR	RFE	estimator__C::1.0.estimator__cache_size::200.estimator__coef0::0.0.estimator__degree::3.estimator__epsilon::0.1.estimator__gamma::scale.estimator__kernel::linear.estimator__max_iter::-1.estimator__shrinking::True.estimator__tol::0.001.estimator__verbose::False.importance_getter::auto.n_features_to_select::100.step::0.01.verbose::300	-	-	-	-	-	0.0293500423431397	1.01607847213745	0.000452280044555664	0.000928401947021484	0.00162434577941895	0.201485395431519	0.00025177001953125	1.26600503921509	regression absolute	36.871021270752	2604.07202148438	0.149132668972015
266	default12_5	subseafloor_arc	default	SVR	RFE	estimator__C::1.0.estimator__cache_size::200.estimator__coef0::0.0.estimator__degree::3.estimator__epsilon::0.1.estimator__gamma::scale.estimator__kernel::linear.estimator__max_iter::-1.estimator__shrinking::True.estimator__tol::0.001.estimator__verbose::False.importance_getter::auto.n_features_to_select::100.step::0.01.verbose::300	-	-	-	-	-	0.819390535354614	53.0876445770264	0.00237154960632324	0.00139927864074707	0.00146150588989258	0.33410382270813	0.000558614730834961	54.2689769268036	regression absolute	17376.71875	11730402304	-4025.38232421875
267	default2_1	atl_ocean_transect	default	SVR	VarianceThreshold	threshold::0.8	-	-	-	-	-	0.0292046070098877	0.00415110588073731	0.000376462936401367	0.000810384750366211	0.00133895874023438	0.00908946990966797	0.000310897827148438	0.0597202777862549	regression absolute	29.0416240692139	1359.71105957031	0.555721282958984
268	default4_4	bedford_basin_V4V5	default	SVR	VarianceThreshold	threshold::0.8	-	-	-	-	-	0.0919666290283203	0.00331807136535645	0.000479459762573242	0.00126767158508301	0.00146389007568359	3683.17713618279	0.00482797622680664	3683.29510450363	regression absolute	26.7451019287109	1473.58361816406	-2.01695656776428
269	default9_1	ports	default	SVR	GenericUnivariateSelect	mode::k_best.param::100.score_func::f_regression	-	-	-	-	-	21.651624917984	0.0996489524841309	0.036034107208252	0.00163865089416504	0.00155091285705566	236.680458784103	0.00162887573242188	258.549052715302	regression absolute	8.48636054992676	165.369247436523	0.259305059909821
270	default13_8	subseafloor_bac	default	SVR	None		-	-	-	-	-	3.77455854415894	NA	NA	0.00122475624084473	0.00210285186767578	1.69300198554993	0.373330593109131	5.86721014976502	regression absolute	139.818939208984	70766.25	-16.1816082000732
271	default7_2	eu_lakes_allsamples	default	SVR	GenericUnivariateSelect	mode::k_best.param::100.score_func::r_regression	-	-	-	-	-	27.7363424301147	0.0827198028564453	0.0540552139282227	0.00112366676330566	0.00134038925170898	0.00433230400085449	0.000345945358276367	28.1251592636108	regression absolute	1.30211675167084	17.7381420135498	-30.3221664428711
272	default4_2	bedford_basin_V4V5	default	SVR	GenericUnivariateSelect	mode::k_best.param::100.score_func::r_regression	-	-	-	-	-	0.0923686027526856	0.00407743453979492	0.000812768936157227	0.0011603832244873	0.00146722793579102	0.442708492279053	0.00196623802185059	0.560535669326782	regression absolute	13.638916015625	518.970153808594	-0.062518835067749
273	default2_2	atl_ocean_transect	default	SVR	GenericUnivariateSelect	mode::k_best.param::100.score_func::r_regression	-	-	-	-	-	0.0298750400543213	0.00511598587036133	0.000698089599609375	0.00137901306152344	0.00141286849975586	5.59246277809143	0.000384092330932617	5.6458752155304	regression absolute	151.357406616211	89475.84375	-28.2357788085938
274	default1_8	bog_lakes	default	SVR	None		-	-	-	-	-	1.35229349136353	NA	NA	0.00143146514892578	0.00191855430603027	3.96109962463379	0.16338038444519	5.50537347793579	regression absolute	3.87982630729675	27.8361511230469	0.35891854763031
275	default9_2	ports	default	SVR	GenericUnivariateSelect	mode::k_best.param::100.score_func::r_regression	-	-	-	-	-	21.4843184947968	0.0712499618530273	0.0313448905944824	0.00143074989318848	0.00167083740234375	429.166300296783	0.00159716606140137	450.975973844528	regression absolute	10.1174621582031	541.638732910156	-1.4260196685791
276	default4_1	bedford_basin_V4V5	default	SVR	GenericUnivariateSelect	mode::k_best.param::100.score_func::f_regression	-	-	-	-	-	0.0949301719665527	0.00490880012512207	0.000869989395141602	0.00161266326904297	0.00174140930175781	866.500724792481	0.00215816497802734	866.623344421387	regression absolute	13.8301448822021	445.187805175781	0.0885401964187622
277	default3_5	australia	default	SVR	RFE	estimator__C::1.0.estimator__cache_size::200.estimator__coef0::0.0.estimator__degree::3.estimator__epsilon::0.1.estimator__gamma::scale.estimator__kernel::linear.estimator__max_iter::-1.estimator__shrinking::True.estimator__tol::0.001.estimator__verbose::False.importance_getter::auto.n_features_to_select::100.step::0.01.verbose::300	-	-	-	-	-	342.937082290649	28329.3615384102	0.492419004440308	0.00168752670288086	0.00165867805480957	2487.11829042435	0.0131549835205078	31227.5648338795	regression absolute	0.319462686777115	0.807686269283295	-0.0454702377319336
278	default9_3	ports	default	SVR	GenericUnivariateSelect	mode::k_best.param::100.score_func::mutual_info_regression	-	-	-	-	-	21.1982545852661	173.304474830627	0.192980051040649	0.00168013572692871	0.0017237663269043	2664.01664280891	0.00162053108215332	2858.83497858048	regression absolute	5.73474740982056	79.9955673217773	0.641696929931641
279	default10_2	tara_oceans	default	SVR	GenericUnivariateSelect	mode::k_best.param::100.score_func::r_regression	-	-	-	-	-	2.83318161964417	0.0119998455047607	0.00672125816345215	0.000869989395141602	0.00152087211608887	0.00301408767700195	0.000195503234863281	2.88139700889587	regression absolute	170.39404296875	87050.671875	-0.274345397949219
280	default4_5	bedford_basin_V4V5	default	SVR	RFE	estimator__C::1.0.estimator__cache_size::200.estimator__coef0::0.0.estimator__degree::3.estimator__epsilon::0.1.estimator__gamma::scale.estimator__kernel::linear.estimator__max_iter::-1.estimator__shrinking::True.estimator__tol::0.001.estimator__verbose::False.importance_getter::auto.n_features_to_select::100.step::0.01.verbose::300	-	-	-	-	-	0.0933132171630859	10363.6601655483	0.00109338760375977	0.00129270553588867	0.00154852867126465	0.103291749954224	0.00197935104370117	10363.8858430386	regression absolute	16.1673412322998	815.268615722656	-0.669148564338684
281	default3_1	australia	default	SVR	GenericUnivariateSelect	mode::k_best.param::100.score_func::f_regression	-	-	-	-	-	618.539857387543	0.733988285064697	0.341031312942505	0.00192713737487793	0.00195097923278809	16037.2636575699	0.0216116905212402	16734.805824995	regression absolute	1.03980481624603	2.96570825576782	-2.83881711959839
282	default12_8	subseafloor_arc	default	SVR	None		-	-	-	-	-	0.714097261428833	NA	NA	0.0027318000793457	0.00179624557495117	0.601352214813232	0.0248639583587647	1.36102247238159	regression absolute	17470.05078125	2266602240	-776.996154785156
283	default1_5	bog_lakes	default	SVR	RFE	estimator__C::1.0.estimator__cache_size::200.estimator__coef0::0.0.estimator__degree::3.estimator__epsilon::0.1.estimator__gamma::scale.estimator__kernel::linear.estimator__max_iter::-1.estimator__shrinking::True.estimator__tol::0.001.estimator__verbose::False.importance_getter::auto.n_features_to_select::100.step::0.01.verbose::300	-	-	-	-	-	1.34825563430786	324.754817485809	0.00266647338867188	0.00136685371398926	0.00132346153259277	0.0301752090454102	0.00224566459655762	326.176826477051	regression absolute	4.29676818847656	29.5035228729248	0.32051807641983
284	default13_1	subseafloor_bac	default	SVR	GenericUnivariateSelect	mode::k_best.param::100.score_func::f_regression	-	-	-	-	-	3.53312659263611	0.0267648696899414	0.00820446014404297	0.00125265121459961	0.00191140174865723	101.640307188034	0.00069117546081543	105.254897594452	regression absolute	140.602935791016	262589.84375	-62.7551956176758
285	default2_6	atl_ocean_transect	default	SVR	FastCorrelationBasedFilter	threshold::0.01	-	-	-	-	-	0.0406701564788818	1.80264711380005	0.000151634216308594	0.0011444091796875	0.00146317481994629	0.191812753677368	0.000266313552856445	2.0532717704773	regression absolute	38.9053840637207	3027.2724609375	0.0108540654182434
286	default11_6	wastewater_treatment	default	SVR	FastCorrelationBasedFilter	threshold::0.01	-	-	-	-	-	14.2128067016602	317.274530172348	0.000317811965942383	0.00166225433349609	0.00142645835876465	18.3342370986938	0.0014493465423584	349.881136417389	regression absolute	5.20737886428833	150.883071899414	-3.57807683944702
287	default4_3	bedford_basin_V4V5	default	SVR	GenericUnivariateSelect	mode::k_best.param::100.score_func::mutual_info_regression	-	-	-	-	-	0.103516340255737	1.01015019416809	0.000799417495727539	0.00163865089416504	0.00141334533691406	1049.09016180038	0.00238823890686035	1050.22710824013	regression absolute	15.8651905059814	640.99169921875	-0.312340974807739
288	default10_1	tara_oceans	default	SVR	GenericUnivariateSelect	mode::k_best.param::100.score_func::f_regression	-	-	-	-	-	1.94584083557129	0.0209014415740967	0.00863480567932129	0.00125670433044434	0.00122594833374023	0.00384330749511719	0.000284194946289063	2.0225715637207	regression absolute	170.39404296875	87050.671875	-0.274345397949219
289	default3_6	australia	default	SVR	FastCorrelationBasedFilter	threshold::0.01	-	-	-	-	-	203.683215856552	5794.86868977547	0.0127723217010498	0.00167608261108398	0.00211501121520996	2861.03644251823	0.0106930732727051	8860.21558976173	regression absolute	0.660017311573029	2.06864953041077	-1.67766308784485
290	default11_8	wastewater_treatment	default	SVR	None		-	-	-	-	-	13.7460718154907	NA	NA	0.00176835060119629	0.0046226978302002	8.69139170646668	1.88101625442505	24.3748500347137	regression absolute	1.91364896297455	20.0639667510986	0.391221404075623
291	default4_8	bedford_basin_V4V5	default	SVR	None		-	-	-	-	-	0.0963189601898193	NA	NA	0.00169968605041504	0.00114083290100098	1982.68282270432	0.00705862045288086	1982.80253434181	regression absolute	28.5020236968994	1808.66552734375	-2.70299005508423
292	default5_1	bedford_basin_V6V8	default	SVR	GenericUnivariateSelect	mode::k_best.param::100.score_func::f_regression	-	-	-	-	-	0.0642802715301514	0.00397753715515137	0.000747203826904297	0.00168132781982422	0.00146675109863281	124.67365026474	0.00196194648742676	124.763123989105	regression absolute	18.5091152191162	817.745971679688	-0.268403053283691
293	default6_4	eu_lakes_allfeatures	default	SVR	VarianceThreshold	threshold::0.8	-	-	-	-	-	12.4947171211243	0.0768141746520996	0.0117692947387695	0.00118350982666016	0.00187206268310547	0.189783334732056	0.0353381633758545	12.9060544967651	regression absolute	57.3615570068359	11169.51953125	-118.837669372559
294	default9_8	ports	default	SVR	None		-	-	-	-	-	21.9854943752289	NA	NA	0.00123453140258789	0.00395965576171875	7.58190274238586	1.66590666770935	31.3777980804443	regression absolute	23.1021575927734	1577.74328613281	-6.06676959991455
295	default8_2	nz_springs	default	SVR	GenericUnivariateSelect	mode::k_best.param::100.score_func::r_regression	-	-	-	-	-	8.85644149780273	0.03963303565979	0.0140030384063721	0.00126242637634277	0.00146198272705078	699.87712264061	0.0028693675994873	708.834038496018	regression absolute	106.171485900879	50569.91796875	-0.29433810710907
296	default8_8	nz_springs	default	SVR	None		-	-	-	-	-	9.05463147163391	NA	NA	0.00182104110717773	0.00209259986877441	59.8455791473389	3.64711093902588	72.601185798645	regression absolute	623.66455078125	1238337	-30.6952610015869
297	default8_6	nz_springs	default	SVR	FastCorrelationBasedFilter	threshold::0.01	-	-	-	-	-	9.07908844947815	555.576257944107	0.00108528137207031	0.00125980377197266	0.00150084495544434	241.67320728302	0.00205254554748535	806.383981704712	regression absolute	98.4970474243164	43956.33984375	-0.125063419342041
298	default13_5	subseafloor_bac	default	SVR	RFE	estimator__C::1.0.estimator__cache_size::200.estimator__coef0::0.0.estimator__degree::3.estimator__epsilon::0.1.estimator__gamma::scale.estimator__kernel::linear.estimator__max_iter::-1.estimator__shrinking::True.estimator__tol::0.001.estimator__verbose::False.importance_getter::auto.n_features_to_select::100.step::0.01.verbose::300	-	-	-	-	-	3.61186861991882	131.445762395859	0.00349068641662598	0.000951766967773438	0.00163745880126953	12.9989428520203	0.000484228134155273	148.112248897553	regression absolute	185.764831542969	211391.890625	-50.3246459960938
299	default5_6	bedford_basin_V6V8	default	SVR	FastCorrelationBasedFilter	threshold::0.01	-	-	-	-	-	0.0611286163330078	1.47718119621277	0.000189542770385742	0.00110220909118652	0.00141572952270508	3.28463339805603	0.00103020668029785	4.84245896339417	regression absolute	18.9321060180664	906.03369140625	-0.405345797538757
300	default2_3	atl_ocean_transect	default	SVR	GenericUnivariateSelect	mode::k_best.param::100.score_func::mutual_info_regression	-	-	-	-	-	0.0412452220916748	0.457011461257935	0.000600099563598633	0.00160455703735352	0.0015718936920166	7.89566874504089	0.000540971755981445	8.41333293914795	regression absolute	256.786376953125	294397.25	-95.1928176879883
301	default7_1	eu_lakes_allsamples	default	SVR	GenericUnivariateSelect	mode::k_best.param::100.score_func::f_regression	-	-	-	-	-	27.9866905212402	0.115777254104614	0.0561323165893555	0.00114178657531738	0.00129365921020508	0.00391125679016113	0.000285148620605469	28.2571620941162	regression absolute	1.30211675167084	17.7381420135498	-30.3221664428711
302	default6_8	eu_lakes_allfeatures	default	SVR	None		-	-	-	-	-	12.6614229679108	NA	NA	0.0011601448059082	0.00190973281860352	0.480935096740723	0.0567464828491211	13.2957770824432	regression absolute	57.3613548278809	11169.4189453125	-118.836601257324
303	default1_1	bog_lakes	default	SVR	VarianceThreshold	threshold::0.8	-	-	-	-	-	1.38189053535461	0.0181782245635986	0.0027320384979248	0.00164794921875	0.00168895721435547	43.8943500518799	0.0112388134002686	45.3342490196228	regression absolute	7.738929271698	159.333297729492	-2.66953134536743
304	default11_4	wastewater_treatment	default	SVR	VarianceThreshold	threshold::0.8	-	-	-	-	-	14.1044669151306	0.136738777160645	0.0220739841461182	0.00119972229003906	0.0018916130065918	8.09235548973084	1.81597089767456	24.2308254241943	regression absolute	1.9287440776825	20.3042831420898	0.38392972946167
305	default2_8	atl_ocean_transect	default	SVR	None		-	-	-	-	-	0.0408413410186768	NA	NA	0.00090336799621582	0.00124168395996094	0.00888347625732422	0.000319480895996094	0.0642294883728027	regression absolute	29.0416240692139	1359.71105957031	0.555721282958984
306	default5_2	bedford_basin_V6V8	default	SVR	GenericUnivariateSelect	mode::k_best.param::100.score_func::r_regression	-	-	-	-	-	0.077174186706543	0.00297951698303223	0.000642061233520508	0.00106930732727051	0.00147795677185059	1.42125177383423	0.00193500518798828	1.5226891040802	regression absolute	19.4127216339111	977.979858398438	-0.51694130897522
307	default11_1	wastewater_treatment	default	SVR	GenericUnivariateSelect	mode::k_best.param::100.score_func::f_regression	-	-	-	-	-	14.8920636177063	0.0939288139343262	0.0286660194396973	0.00302934646606445	0.0019071102142334	878.176233291626	0.00274372100830078	893.263905286789	regression absolute	2.16568112373352	9.55024147033691	0.710227608680725
308	default6_3	eu_lakes_allfeatures	default	SVR	GenericUnivariateSelect	mode::k_best.param::100.score_func::mutual_info_regression	-	-	-	-	-	12.3292129039764	168.889994859695	0.0874454975128174	0.00149703025817871	0.00154662132263184	3.1842896938324	0.000334024429321289	184.592243432999	regression absolute	623.005859375	4118781	-44189.36328125
309	default12_6	subseafloor_arc	default	SVR	FastCorrelationBasedFilter	threshold::0.01	-	-	-	-	-	0.646210670471191	20.9711360931397	0.000250339508056641	0.0016636848449707	0.00191974639892578	1.49964165687561	0.000658512115478516	23.1426966190338	regression absolute	1423.70666503906	2718854.25	0.0667714476585388
310	default7_5	eu_lakes_allsamples	default	SVR	RFE	estimator__C::1.0.estimator__cache_size::200.estimator__coef0::0.0.estimator__degree::3.estimator__epsilon::0.1.estimator__gamma::scale.estimator__kernel::linear.estimator__max_iter::-1.estimator__shrinking::True.estimator__tol::0.001.estimator__verbose::False.importance_getter::auto.n_features_to_select::100.step::0.01.verbose::300	-	-	-	-	-	28.3858644962311	67063.8554389477	0.0278706550598145	0.00209450721740723	0.00178313255310059	66501.0488643646	0.000841379165649414	133593.424588203	regression absolute	7663.0830078125	973875392	-1719677696
311	default9_6	ports	default	SVR	FastCorrelationBasedFilter	threshold::0.01	-	-	-	-	-	24.4214625358582	834.482703447342	0.0019688606262207	0.0018765926361084	0.00172662734985352	19.9262034893036	0.0012514591217041	879.098677396774	regression absolute	10.3748455047607	175.976913452148	0.211792945861816
312	default1_3	bog_lakes	default	SVR	GenericUnivariateSelect	mode::k_best.param::100.score_func::mutual_info_regression	-	-	-	-	-	1.2919237613678	14.253625869751	0.00536656379699707	0.00163793563842773	0.00141453742980957	149.516812562943	0.00242424011230469	165.094767808914	regression absolute	3.19162034988403	15.8467226028442	0.635041475296021
313	default6_6	eu_lakes_allfeatures	default	SVR	FastCorrelationBasedFilter	threshold::0.01	-	-	-	-	-	12.8027231693268	804.350593090057	0.000394582748413086	0.00159597396850586	0.00159144401550293	394.024981975555	0.00049138069152832	1211.27940893173	regression absolute	59.5230560302734	6730.97412109375	-71.2165603637695
314	default13_2	subseafloor_bac	default	SVR	GenericUnivariateSelect	mode::k_best.param::100.score_func::r_regression	-	-	-	-	-	4.340336561203	0.0242066383361816	0.00976037979125977	0.00171446800231934	0.00171542167663574	102.152264356613	0.000824451446533203	106.57338476181	regression absolute	140.602935791016	262589.84375	-62.7551956176758
315	default11_5	wastewater_treatment	default	SVR	RFE	estimator__C::1.0.estimator__cache_size::200.estimator__coef0::0.0.estimator__degree::3.estimator__epsilon::0.1.estimator__gamma::scale.estimator__kernel::linear.estimator__max_iter::-1.estimator__shrinking::True.estimator__tol::0.001.estimator__verbose::False.importance_getter::auto.n_features_to_select::100.step::0.01.verbose::300	-	-	-	-	-	13.7948935031891	856.694947004318	0.0134334564208984	0.00169682502746582	0.00173282623291016	125.759025335312	0.00197649002075195	996.326552152634	regression absolute	2.54293060302734	21.7273502349854	0.340751230716705
316	default9_5	ports	default	SVR	RFE	estimator__C::1.0.estimator__cache_size::200.estimator__coef0::0.0.estimator__degree::3.estimator__epsilon::0.1.estimator__gamma::scale.estimator__kernel::linear.estimator__max_iter::-1.estimator__shrinking::True.estimator__tol::0.001.estimator__verbose::False.importance_getter::auto.n_features_to_select::100.step::0.01.verbose::300	-	-	-	-	-	20.7509686946869	683.079341888428	0.0541276931762695	0.00148296356201172	0.00150918960571289	84.7000551223755	0.00147080421447754	788.698837041855	regression absolute	7.02673959732056	96.0033416748047	0.569997549057007
317	default8_1	nz_springs	default	SVR	GenericUnivariateSelect	mode::k_best.param::100.score_func::f_regression	-	-	-	-	-	8.87439680099487	0.0516006946563721	0.0164759159088135	0.00169754028320313	0.00163102149963379	705.096550703049	0.00339031219482422	714.108931779862	regression absolute	106.171485900879	50569.91796875	-0.29433810710907
318	default12_3	subseafloor_arc	default	SVR	GenericUnivariateSelect	mode::k_best.param::100.score_func::mutual_info_regression	-	-	-	-	-	0.696793079376221	8.75009727478027	0.00254654884338379	0.00164079666137695	0.00151610374450684	200.28792309761	0.000813961029052734	209.762589216232	regression absolute	2189.59228515625	34832092	-10.9558839797974
319	default11_3	wastewater_treatment	default	SVR	GenericUnivariateSelect	mode::k_best.param::100.score_func::mutual_info_regression	-	-	-	-	-	54.6407122612	302.881479263306	0.124344110488892	0.00177145004272461	0.00168728828430176	21026.4733133316	0.00195527076721191	21384.2385149002	regression absolute	3.37386894226074	25.4226913452148	0.228627562522888
320	default11_2	wastewater_treatment	default	SVR	GenericUnivariateSelect	mode::k_best.param::100.score_func::r_regression	-	-	-	-	-	14.6142752170563	0.0613653659820557	0.0313827991485596	0.0016632080078125	0.00153231620788574	241.486788034439	0.00190997123718262	256.258930444717	regression absolute	4.99936151504517	91.6838607788086	-1.7818615436554
321	default5_8	bedford_basin_V6V8	default	SVR	None		-	-	-	-	-	0.0662870407104492	NA	NA	0.0016639232635498	0.0011899471282959	78.1188628673554	0.00490951538085938	78.2068247795105	regression absolute	33.1329536437988	3968.59033203125	-5.15566730499268
322	default13_4	subseafloor_bac	default	SVR	VarianceThreshold	threshold::0.8	-	-	-	-	-	3.83215093612671	0.0363929271697998	0.0113601684570313	0.00105857849121094	0.00234818458557129	1.60027980804443	0.37169337272644	5.8831148147583	regression absolute	139.811218261719	70444.0859375	-16.1033878326416
323	default12_2	subseafloor_arc	default	RandomForestRegressor	GenericUnivariateSelect	mode::k_best.param::100.score_func::r_regression	-	-	-	-	-	0.981158256530762	0.00382375717163086	0.00182652473449707	0.00111913681030273	0.00128293037414551	0.124863862991333	0.00238204002380371	1.13303184509277	regression absolute	1248.77490234375	2314626.5	0.205519914627075
324	default6_5	eu_lakes_allfeatures	default	RandomForestRegressor	RFE	estimator__bootstrap::True.estimator__ccp_alpha::0.0.estimator__criterion::squared_error.estimator__max_features::1.0.estimator__min_impurity_decrease::0.0.estimator__min_samples_leaf::1.estimator__min_samples_split::2.estimator__min_weight_fraction_leaf::0.0.estimator__n_estimators::100.estimator__oob_score::False.estimator__random_state::42.estimator__verbose::0.estimator__warm_start::False.imp…	-	-	-	-	-	12.3467180728912	1701.44130039215	0.00160837173461914	0.00112366676330566	0.00159502029418945	0.0962533950805664	0.00199174880981445	1713.96693658829	regression absolute	8.23895835876465	102.08016204834	-0.0952171087265015
325	default5_3	bedford_basin_V6V8	default	RandomForestRegressor	GenericUnivariateSelect	mode::k_best.param::100.score_func::mutual_info_regression	-	-	-	-	-	0.0627140998840332	0.708518266677856	0.000644445419311523	0.0011134147644043	0.00133371353149414	0.312359094619751	0.00306272506713867	1.10403990745544	regression absolute	10.1421804428101	283.442840576172	0.560352802276611
326	default6_1	eu_lakes_allfeatures	default	RandomForestRegressor	GenericUnivariateSelect	mode::k_best.param::100.score_func::f_regression	-	-	-	-	-	12.3899257183075	0.073728084564209	0.0395951271057129	0.00116562843322754	0.0014193058013916	0.0598115921020508	0.00185632705688477	12.6382348537445	regression absolute	5.58864784240723	57.2115325927734	0.386177957057953
327	default3_2	australia	default	RandomForestRegressor	GenericUnivariateSelect	mode::k_best.param::100.score_func::r_regression	-	-	-	-	-	244.921652078629	0.661173105239868	0.28064227104187	0.00134968757629395	0.0014650821685791	2.37701153755188	0.00882673263549805	398.383782863617	regression absolute	0.102645009756088	0.0413640253245831	0.946458339691162
328	default10_4	tara_oceans	default	RandomForestRegressor	VarianceThreshold	threshold::0.8	-	-	-	-	-	2.20222020149231	0.015810489654541	0.00268769264221191	0.00112605094909668	0.00141000747680664	12.8575944900513	0.00229620933532715	15.1055934429169	regression absolute	209.548110961914	72100.0859375	-0.0554819107055664
329	default10_8	tara_oceans	default	RandomForestRegressor	None		-	-	-	-	-	2.22786140441895	NA	NA	0.00113105773925781	0.00138115882873535	21.815682888031	0.00265622138977051	24.0719840526581	regression absolute	192.232543945313	65399.9921875	0.0426015257835388
330	default3_4	australia	default	RandomForestRegressor	VarianceThreshold	threshold::0.8	-	-	-	-	-	426.091037273407	266.582495212555	0.87899661064148	0.0013577938079834	0.0022127628326416	611.36394071579	0.11738395690918	1545.50862669945	regression absolute	0.0673558935523033	0.0221052188426256	0.971386969089508
331	default10_5	tara_oceans	default	RandomForestRegressor	RFE	estimator__bootstrap::True.estimator__ccp_alpha::0.0.estimator__criterion::squared_error.estimator__max_features::1.0.estimator__min_impurity_decrease::0.0.estimator__min_samples_leaf::1.estimator__min_samples_split::2.estimator__min_weight_fraction_leaf::0.0.estimator__n_estimators::100.estimator__oob_score::False.estimator__random_state::42.estimator__verbose::0.estimator__warm_start::False.imp…	-	-	-	-	-	1.92016005516052	1484.32061600685	0.000576257705688477	0.00129866600036621	0.00147008895874023	0.192949533462524	0.00203561782836914	1486.47784399986	regression absolute	198.178359985352	71666.5625	-0.0491355657577515
332	default7_8	eu_lakes_allsamples	default	RandomForestRegressor	None		-	-	-	-	-	28.4203686714172	NA	NA	0.00149917602539063	0.00184869766235352	166.429696321487	0.0284659862518311	194.969190120697	regression absolute	1.73789930343628	13.9618139266968	-23.6538925170898
333	default1_6	bog_lakes	default	RandomForestRegressor	FastCorrelationBasedFilter	threshold::0.01	-	-	-	-	-	1.57513737678528	232.329549074173	0.00700521469116211	0.0013129711151123	0.00133442878723145	1.54314708709717	0.00403237342834473	235.494163513184	regression absolute	2.0214741230011	7.58698129653931	0.825267791748047
334	default1_4	bog_lakes	default	RandomForestRegressor	VarianceThreshold	threshold::0.8	-	-	-	-	-	1.64298725128174	0.0194721221923828	0.00371360778808594	0.00114130973815918	0.0011296272277832	4.58786368370056	0.00410366058349609	6.28207755088806	regression absolute	2.03467917442322	7.67990636825562	0.823127627372742
335	default12_4	subseafloor_arc	default	RandomForestRegressor	VarianceThreshold	threshold::0.8	-	-	-	-	-	0.631657361984253	0.00853967666625977	0.00345158576965332	0.00112223625183105	0.00138401985168457	2.2574291229248	0.00255894660949707	2.92401671409607	regression absolute	777.796997070313	1192724.125	0.59060537815094
336	default13_3	subseafloor_bac	default	RandomForestRegressor	GenericUnivariateSelect	mode::k_best.param::100.score_func::mutual_info_regression	-	-	-	-	-	3.53025341033936	37.415328502655	0.0326089859008789	0.00136685371398926	0.00132226943969727	0.264991283416748	0.00237035751342773	41.2787933349609	regression absolute	59.1501197814941	9289.3466796875	-1.25539612770081
337	default2_4	atl_ocean_transect	default	RandomForestRegressor	VarianceThreshold	threshold::0.8	-	-	-	-	-	0.0399105548858643	0.00389242172241211	0.000329971313476563	0.00110816955566406	0.00147271156311035	0.687772750854492	0.00192523002624512	0.750688076019287	regression absolute	23.1934795379639	1005.82556152344	0.671351552009583
338	default8_4	nz_springs	default	RandomForestRegressor	VarianceThreshold	threshold::0.8	-	-	-	-	-	9.23415756225586	0.123910188674927	0.030449390411377	0.00154614448547363	0.00161361694335938	54.175696849823	0.0097508430480957	63.6175889968872	regression absolute	86.7202224731445	27980.056640625	0.283849895000458
339	default9_4	ports	default	RandomForestRegressor	VarianceThreshold	threshold::0.8	-	-	-	-	-	21.7563526630402	0.225708484649658	0.00913381576538086	0.00114083290100098	0.00136423110961914	6.09839105606079	0.00331711769104004	28.2039272785187	regression absolute	2.02868843078613	23.9497470855713	0.892728209495544
340	default7_6	eu_lakes_allsamples	default	RandomForestRegressor	FastCorrelationBasedFilter	threshold::0.01	-	-	-	-	-	28.1325216293335	2486.45552277565	0.00380444526672363	0.00130271911621094	0.00119328498840332	0.0896291732788086	0.00239801406860352	2514.77993917465	regression absolute	2.08373618125916	45.2688026428223	-78.9360504150391
341	default6_2	eu_lakes_allfeatures	default	RandomForestRegressor	GenericUnivariateSelect	mode::k_best.param::100.score_func::r_regression	-	-	-	-	-	12.4256002902985	0.0491242408752441	0.0321240425109863	0.00110816955566406	0.00146150588989258	0.0577583312988281	0.00182032585144043	12.6313252449036	regression absolute	5.58864784240723	57.2115325927734	0.386177957057953
342	default3_3	australia	default	RandomForestRegressor	GenericUnivariateSelect	mode::k_best.param::100.score_func::mutual_info_regression	-	-	-	-	-	206.969549655914	2764.61063694954	0.202074289321899	0.00134515762329102	0.00198698043823242	5.87807250022888	0.00963664054870606	2978.28515720367	regression absolute	0.111261881887913	0.0489601977169514	0.936625838279724
343	default10_6	tara_oceans	default	RandomForestRegressor	FastCorrelationBasedFilter	threshold::0.01	-	-	-	-	-	1.79575276374817	121.868067026138	0.00286340713500977	0.00125956535339355	0.00126528739929199	0.0894045829772949	0.00201082229614258	123.787658929825	regression absolute	163.334243774414	63173.21484375	0.0751996040344238
344	default12_1	subseafloor_arc	default	RandomForestRegressor	GenericUnivariateSelect	mode::k_best.param::100.score_func::f_regression	-	-	-	-	-	0.845653057098389	0.00781559944152832	0.00264072418212891	0.00114178657531738	0.00129437446594238	0.194874048233032	0.0025479793548584	1.07481622695923	regression absolute	1112.47155761719	2265248.25	0.222468614578247
345	default1_2	bog_lakes	default	RandomForestRegressor	GenericUnivariateSelect	mode::k_best.param::100.score_func::r_regression	-	-	-	-	-	1.3418116569519	0.0084073543548584	0.00331735610961914	0.000993728637695313	0.00133895874023438	0.767574071884155	0.0046236515045166	2.1571831703186	regression absolute	2.22047448158264	8.39798355102539	0.806589961051941
346	default8_5	nz_springs	default	RandomForestRegressor	RFE	estimator__bootstrap::True.estimator__ccp_alpha::0.0.estimator__criterion::squared_error.estimator__max_features::1.0.estimator__min_impurity_decrease::0.0.estimator__min_samples_leaf::1.estimator__min_samples_split::2.estimator__min_weight_fraction_leaf::0.0.estimator__n_estimators::100.estimator__oob_score::False.estimator__random_state::42.estimator__verbose::0.estimator__warm_start::False.imp…	-	-	-	-	-	8.82391309738159	7249.8690738678	0.0095672607421875	0.00129222869873047	0.00167131423950195	1.18220353126526	0.00519561767578125	7259.95480632782	regression absolute	81.6418380737305	27554.654296875	0.294738054275513
347	default7_3	eu_lakes_allsamples	default	RandomForestRegressor	GenericUnivariateSelect	mode::k_best.param::100.score_func::mutual_info_regression	-	-	-	-	-	28.8714127540588	235.409738302231	0.200939893722534	0.00119376182556152	0.00121021270751953	0.33730936050415	0.00255465507507324	265.119787931442	regression absolute	0.529704213142395	1.32061231136322	-1.33194875717163
348	default5_5	bedford_basin_V6V8	default	RandomForestRegressor	RFE	estimator__bootstrap::True.estimator__ccp_alpha::0.0.estimator__criterion::squared_error.estimator__max_features::1.0.estimator__min_impurity_decrease::0.0.estimator__min_samples_leaf::1.estimator__min_samples_split::2.estimator__min_weight_fraction_leaf::0.0.estimator__n_estimators::100.estimator__oob_score::False.estimator__random_state::42.estimator__verbose::0.estimator__warm_start::False.imp…	-	-	-	-	-	0.0641927719116211	72.1282744407654	0.000759363174438477	0.00113344192504883	0.00156068801879883	0.501184940338135	0.00331616401672363	72.7276055812836	regression absolute	8.85539627075195	193.184387207031	0.700352311134338
349	default8_3	nz_springs	default	RandomForestRegressor	GenericUnivariateSelect	mode::k_best.param::100.score_func::mutual_info_regression	-	-	-	-	-	9.01276230812073	87.1875066757202	0.0812017917633057	0.00135111808776855	0.00142121315002441	1.36866044998169	0.00427055358886719	97.7026293277741	regression absolute	117.869369506836	39118.0546875	-0.00122737884521484
350	default3_8	australia	default	RandomForestRegressor	None		-	-	-	-	-	654.174181699753	NA	NA	0.00155973434448242	0.00220823287963867	1519.61062073708	0.152127265930176	2250.98139882088	regression absolute	0.0667766109108925	0.0223118476569653	0.971119523048401
351	default4_6	bedford_basin_V4V5	default	RandomForestRegressor	FastCorrelationBasedFilter	threshold::0.01	-	-	-	-	-	0.0927252769470215	2.89686155319214	0.000172853469848633	0.00113224983215332	0.00124168395996094	0.0818912982940674	0.00333333015441895	3.09394669532776	regression absolute	13.6864700317383	402.274017333984	0.176400125026703
352	default13_6	subseafloor_bac	default	RandomForestRegressor	FastCorrelationBasedFilter	threshold::0.01	-	-	-	-	-	3.95771336555481	329.016064882278	0.000498294830322266	0.00128698348999023	0.00142931938171387	0.119382619857788	0.00260210037231445	333.130862236023	regression absolute	47.9654541015625	4811.42626953125	-0.168184518814087
353	default7_4	eu_lakes_allsamples	default	RandomForestRegressor	VarianceThreshold	threshold::0.8	-	-	-	-	-	28.0704572200775	0.205950736999512	0.0337767601013184	0.00118660926818848	0.00145459175109863	36.9845736026764	0.0065610408782959	65.3992066383362	regression absolute	1.78399217128754	12.2300567626953	-20.5959415435791
354	default10_3	tara_oceans	default	RandomForestRegressor	GenericUnivariateSelect	mode::k_best.param::100.score_func::mutual_info_regression	-	-	-	-	-	2.17218422889709	23.5305042266846	0.0147469043731689	0.00112271308898926	0.00136494636535645	0.269277811050415	0.00216817855834961	26.0320851802826	regression absolute	188.768402099609	72037.8046875	-0.0545703172683716
355	default5_4	bedford_basin_V6V8	default	RandomForestRegressor	VarianceThreshold	threshold::0.8	-	-	-	-	-	0.0619437694549561	0.00273728370666504	0.000583887100219727	0.00109529495239258	0.00132226943969727	0.754159212112427	0.00304746627807617	0.839634656906128	regression absolute	9.01366901397705	199.595581054688	0.690407991409302
356	default2_5	atl_ocean_transect	default	RandomForestRegressor	RFE	estimator__bootstrap::True.estimator__ccp_alpha::0.0.estimator__criterion::squared_error.estimator__max_features::1.0.estimator__min_impurity_decrease::0.0.estimator__min_samples_leaf::1.estimator__min_samples_split::2.estimator__min_weight_fraction_leaf::0.0.estimator__n_estimators::100.estimator__oob_score::False.estimator__random_state::42.estimator__verbose::0.estimator__warm_start::False.imp…	-	-	-	-	-	0.0308487415313721	41.0602447986603	0.000432014465332031	0.00114655494689941	0.00126743316650391	0.144266128540039	0.0018622875213623	41.2592389583588	regression absolute	23.1108684539795	1021.85028076172	0.666115581989288
357	default12_5	subseafloor_arc	default	RandomForestRegressor	RFE	estimator__bootstrap::True.estimator__ccp_alpha::0.0.estimator__criterion::squared_error.estimator__max_features::1.0.estimator__min_impurity_decrease::0.0.estimator__min_samples_leaf::1.estimator__min_samples_split::2.estimator__min_weight_fraction_leaf::0.0.estimator__n_estimators::100.estimator__oob_score::False.estimator__random_state::42.estimator__verbose::0.estimator__warm_start::False.imp…	-	-	-	-	-	0.656448125839233	190.826374292374	0.000629425048828125	0.00113368034362793	0.00180435180664063	0.28668212890625	0.00248551368713379	191.802516460419	regression absolute	774.935180664063	1137516.5	0.609555006027222
358	default2_1	atl_ocean_transect	default	RandomForestRegressor	VarianceThreshold	threshold::0.8	-	-	-	-	-	0.0309252738952637	0.00397586822509766	0.00034022331237793	0.00113034248352051	0.00153923034667969	0.685780048370361	0.00191998481750488	0.739811182022095	regression absolute	23.1934795379639	1005.82556152344	0.671351552009583
359	default4_4	bedford_basin_V4V5	default	RandomForestRegressor	VarianceThreshold	threshold::0.8	-	-	-	-	-	0.0808413028717041	0.00380420684814453	0.000476837158203125	0.00110602378845215	0.00138068199157715	1.1031641960144	0.00312280654907227	1.20775580406189	regression absolute	8.62900638580322	194.365493774414	0.602063775062561
360	default9_1	ports	default	RandomForestRegressor	GenericUnivariateSelect	mode::k_best.param::100.score_func::f_regression	-	-	-	-	-	20.6740860939026	0.0867729187011719	0.0299794673919678	0.00111603736877441	0.00128030776977539	0.408092498779297	0.00311779975891113	21.6418225765228	regression absolute	2.34892439842224	22.2249584197998	0.900453567504883
361	default13_8	subseafloor_bac	default	RandomForestRegressor	None		-	-	-	-	-	3.69621157646179	NA	NA	0.00138998031616211	0.00119876861572266	25.0507919788361	0.00403642654418945	28.7815783023834	regression absolute	51.7258720397949	6030.11279296875	-0.46407425403595
362	default7_2	eu_lakes_allsamples	default	RandomForestRegressor	GenericUnivariateSelect	mode::k_best.param::100.score_func::r_regression	-	-	-	-	-	29.3310360908508	0.0847034454345703	0.0583066940307617	0.0010826587677002	0.00109505653381348	0.0516932010650635	0.00177288055419922	29.6235077381134	regression absolute	0.60653555393219	0.858531534671783	-0.516002535820007
363	default4_2	bedford_basin_V4V5	default	RandomForestRegressor	GenericUnivariateSelect	mode::k_best.param::100.score_func::r_regression	-	-	-	-	-	0.0810995101928711	0.00308775901794434	0.000629663467407227	0.00109362602233887	0.00148367881774902	0.31353235244751	0.00379800796508789	0.419602394104004	regression absolute	14.3418407440186	420.474273681641	0.13913768529892
364	default2_2	atl_ocean_transect	default	RandomForestRegressor	GenericUnivariateSelect	mode::k_best.param::100.score_func::r_regression	-	-	-	-	-	0.031268835067749	0.00517535209655762	0.000639200210571289	0.00110197067260742	0.00138449668884277	0.154417753219605	0.00188422203063965	0.210992813110352	regression absolute	25.1478271484375	1114.75549316406	0.635759294033051
365	default1_8	bog_lakes	default	RandomForestRegressor	None		-	-	-	-	-	1.57839298248291	NA	NA	0.000969648361206055	0.00136327743530273	10.6336579322815	0.00556635856628418	12.2455401420593	regression absolute	2.01584935188293	7.40848112106323	0.829378724098206
366	default9_2	ports	default	RandomForestRegressor	GenericUnivariateSelect	mode::k_best.param::100.score_func::r_regression	-	-	-	-	-	22.2712652683258	0.0752613544464111	0.0313794612884522	0.00118350982666016	0.00142025947570801	0.384329557418823	0.00265693664550781	22.854811668396	regression absolute	2.16617751121521	21.7979679107666	0.902366101741791
367	default4_1	bedford_basin_V4V5	default	RandomForestRegressor	GenericUnivariateSelect	mode::k_best.param::100.score_func::f_regression	-	-	-	-	-	0.0806818008422852	0.00353503227233887	0.000634670257568359	0.00108575820922852	0.0014641284942627	0.609053611755371	0.0031888484954834	0.713325262069702	regression absolute	9.61895179748535	207.069442749023	0.576054215431213
368	default3_5	australia	default	RandomForestRegressor	RFE	estimator__bootstrap::True.estimator__ccp_alpha::0.0.estimator__criterion::squared_error.estimator__max_features::1.0.estimator__min_impurity_decrease::0.0.estimator__min_samples_leaf::1.estimator__min_samples_split::2.estimator__min_weight_fraction_leaf::0.0.estimator__n_estimators::100.estimator__oob_score::False.estimator__random_state::42.estimator__verbose::0.estimator__warm_start::False.imp…	-	-	-	-	-	209.985934257507	57514.2860574722	0.0159928798675537	0.00143027305603027	0.00224876403808594	3.5576057434082	0.00941681861877441	57736.4044117928	regression absolute	0.0708219856023789	0.0224918182939291	0.970886528491974
369	default9_3	ports	default	RandomForestRegressor	GenericUnivariateSelect	mode::k_best.param::100.score_func::mutual_info_regression	-	-	-	-	-	21.7277438640595	172.554980516434	0.0318191051483154	0.00133442878723145	0.00136852264404297	0.536711931228638	0.00290369987487793	194.959311008453	regression absolute	1.89210331439972	21.3914432525635	0.904186964035034
370	default10_2	tara_oceans	default	RandomForestRegressor	GenericUnivariateSelect	mode::k_best.param::100.score_func::r_regression	-	-	-	-	-	2.43859624862671	0.0103781223297119	0.0064091682434082	0.00107455253601074	0.00158381462097168	0.0588376522064209	0.00189781188964844	2.54404163360596	regression absolute	235.208129882813	98977.1171875	-0.448938131332397
371	default4_5	bedford_basin_V4V5	default	RandomForestRegressor	RFE	estimator__bootstrap::True.estimator__ccp_alpha::0.0.estimator__criterion::squared_error.estimator__max_features::1.0.estimator__min_impurity_decrease::0.0.estimator__min_samples_leaf::1.estimator__min_samples_split::2.estimator__min_weight_fraction_leaf::0.0.estimator__n_estimators::100.estimator__oob_score::False.estimator__random_state::42.estimator__verbose::0.estimator__warm_start::False.imp…	-	-	-	-	-	0.0921964645385742	113.823376893997	0.000725746154785156	0.00133752822875977	0.0013587474822998	0.672417163848877	0.00301194190979004	114.621498346329	regression absolute	8.55304622650147	194.617965698242	0.601546883583069
372	default3_1	australia	default	RandomForestRegressor	GenericUnivariateSelect	mode::k_best.param::100.score_func::f_regression	-	-	-	-	-	457.974992275238	0.674394607543945	0.226266622543335	0.00119709968566895	0.00205683708190918	5.39255571365356	0.00955915451049805	494.294578790665	regression absolute	0.112523227930069	0.0459700860083103	0.940496265888214
373	default12_8	subseafloor_arc	default	RandomForestRegressor	None		-	-	-	-	-	0.634787797927856	NA	NA	0.0011451244354248	0.00147342681884766	3.01193714141846	0.0026695728302002	3.66703081130981	regression absolute	775.105651855469	1136459.5	0.609917879104614
374	default1_5	bog_lakes	default	RandomForestRegressor	RFE	estimator__bootstrap::True.estimator__ccp_alpha::0.0.estimator__criterion::squared_error.estimator__max_features::1.0.estimator__min_impurity_decrease::0.0.estimator__min_samples_leaf::1.estimator__min_samples_split::2.estimator__min_weight_fraction_leaf::0.0.estimator__n_estimators::100.estimator__oob_score::False.estimator__random_state::42.estimator__verbose::0.estimator__warm_start::False.imp…	-	-	-	-	-	1.38774156570435	732.182934761047	0.00250649452209473	0.00127959251403809	0.00124692916870117	1.21714329719543	0.00397157669067383	734.835700273514	regression absolute	2.00692296028137	7.31298351287842	0.831578075885773
375	default13_1	subseafloor_bac	default	RandomForestRegressor	GenericUnivariateSelect	mode::k_best.param::100.score_func::f_regression	-	-	-	-	-	3.76301908493042	0.0267741680145264	0.00814199447631836	0.00112438201904297	0.00122642517089844	0.167163610458374	0.00234818458557129	4.01718592643738	regression absolute	50.6927719116211	6344.2900390625	-0.540354490280151
376	default2_6	atl_ocean_transect	default	RandomForestRegressor	FastCorrelationBasedFilter	threshold::0.01	-	-	-	-	-	0.0316135883331299	1.79679393768311	0.000138044357299805	0.000888824462890625	0.0014655590057373	0.0532984733581543	0.00200414657592773	1.9002902507782	regression absolute	39.7601432800293	3306.24145507813	-0.0802977085113525
377	default11_6	wastewater_treatment	default	RandomForestRegressor	FastCorrelationBasedFilter	threshold::0.01	-	-	-	-	-	13.8009834289551	316.89249587059	0.0131633281707764	0.00125765800476074	0.0012362003326416	0.134501695632935	0.00351762771606445	330.936091899872	regression absolute	3.05948829650879	19.1408977508545	0.419229030609131
378	default4_3	bedford_basin_V4V5	default	RandomForestRegressor	GenericUnivariateSelect	mode::k_best.param::100.score_func::mutual_info_regression	-	-	-	-	-	0.0939896106719971	1.01811075210571	0.000786781311035156	0.000954389572143555	0.00132584571838379	0.434798240661621	0.00319314002990723	1.56835603713989	regression absolute	9.16612243652344	219.792190551758	0.550006210803986
379	default10_1	tara_oceans	default	RandomForestRegressor	GenericUnivariateSelect	mode::k_best.param::100.score_func::f_regression	-	-	-	-	-	1.9276704788208	0.0177147388458252	0.00638198852539063	0.00104689598083496	0.00133013725280762	0.0581798553466797	0.00187182426452637	2.04449725151062	regression absolute	235.208129882813	98977.1171875	-0.448938131332397
380	default3_6	australia	default	RandomForestRegressor	FastCorrelationBasedFilter	threshold::0.01	-	-	-	-	-	205.914801120758	5248.60360312462	0.0131561756134033	0.0013277530670166	0.00136542320251465	0.399362087249756	0.00946903228759766	5455.54963207245	regression absolute	0.147203490138054	0.0733963623642921	0.904995620250702
381	default11_8	wastewater_treatment	default	RandomForestRegressor	None		-	-	-	-	-	13.9689543247223	NA	NA	0.00162076950073242	0.00186347961425781	111.190394878387	0.0262329578399658	125.267540931702	regression absolute	1.28297114372253	4.08445739746094	0.876069843769074
382	default4_8	bedford_basin_V4V5	default	RandomForestRegressor	None		-	-	-	-	-	0.08060622215271	NA	NA	0.00112652778625488	0.00130152702331543	1.45612621307373	0.00321030616760254	1.55428147315979	regression absolute	8.72748374938965	197.81086730957	0.595009922981262
383	default5_1	bedford_basin_V6V8	default	RandomForestRegressor	GenericUnivariateSelect	mode::k_best.param::100.score_func::f_regression	-	-	-	-	-	0.0731453895568848	0.00327181816101074	0.000635385513305664	0.000947952270507813	0.00142145156860352	0.404991865158081	0.00321125984191895	0.501965045928955	regression absolute	9.39339351654053	227.224884033203	0.647552251815796
384	default6_4	eu_lakes_allfeatures	default	RandomForestRegressor	VarianceThreshold	threshold::0.8	-	-	-	-	-	12.103600025177	0.0873181819915772	0.0160021781921387	0.0012657642364502	0.00145769119262695	7.1113920211792	0.00343084335327148	19.3860876560211	regression absolute	6.91769981384277	74.4335708618164	0.201402842998505
385	default9_8	ports	default	RandomForestRegressor	None		-	-	-	-	-	22.1995079517365	NA	NA	0.00114917755126953	0.00150775909423828	75.3172514438629	0.0163445472717285	97.6309008598328	regression absolute	1.98015785217285	24.7746620178223	0.889033377170563
386	default8_2	nz_springs	default	RandomForestRegressor	GenericUnivariateSelect	mode::k_best.param::100.score_func::r_regression	-	-	-	-	-	9.06759977340698	0.0411210060119629	0.0138499736785889	0.00111174583435059	0.00118541717529297	1.04143571853638	0.00408434867858887	10.2669262886047	regression absolute	97.80712890625	31393.744140625	0.196476519107819
387	default8_8	nz_springs	default	RandomForestRegressor	None		-	-	-	-	-	8.15023350715637	NA	NA	0.0015265941619873	0.00195860862731934	158.753189325333	0.0274820327758789	166.97848534584	regression absolute	85.9336700439453	27697.353515625	0.291085660457611
388	default8_6	nz_springs	default	RandomForestRegressor	FastCorrelationBasedFilter	threshold::0.01	-	-	-	-	-	8.89616441726685	563.676866769791	0.0011599063873291	0.00126767158508301	0.00130677223205566	0.219374418258667	0.00432682037353516	572.849790096283	regression absolute	134.487716674805	46015.51171875	-0.177767992019653
389	default13_5	subseafloor_bac	default	RandomForestRegressor	RFE	estimator__bootstrap::True.estimator__ccp_alpha::0.0.estimator__criterion::squared_error.estimator__max_features::1.0.estimator__min_impurity_decrease::0.0.estimator__min_samples_leaf::1.estimator__min_samples_split::2.estimator__min_weight_fraction_leaf::0.0.estimator__n_estimators::100.estimator__oob_score::False.estimator__random_state::42.estimator__verbose::0.estimator__warm_start::False.imp…	-	-	-	-	-	3.08412957191467	1376.55629301071	0.00203323364257813	0.00116705894470215	0.00138640403747559	0.349684953689575	0.00271701812744141	1380.05491113663	regression absolute	48.1806564331055	5648.404296875	-0.371397614479065
390	default5_6	bedford_basin_V6V8	default	RandomForestRegressor	FastCorrelationBasedFilter	threshold::0.01	-	-	-	-	-	0.0640220642089844	1.47813677787781	0.000173807144165039	0.00109720230102539	0.0014500617980957	0.0771667957305908	0.0030055046081543	1.64006805419922	regression absolute	14.8190498352051	441.393798828125	0.315355539321899
391	default2_3	atl_ocean_transect	default	RandomForestRegressor	GenericUnivariateSelect	mode::k_best.param::100.score_func::mutual_info_regression	-	-	-	-	-	0.0388972759246826	0.456736087799072	0.000694990158081055	0.00119543075561523	0.00142741203308105	0.131628513336182	0.00186777114868164	0.647489070892334	regression absolute	23.7130451202393	1027.19189453125	0.664370238780975
392	default7_1	eu_lakes_allsamples	default	RandomForestRegressor	GenericUnivariateSelect	mode::k_best.param::100.score_func::f_regression	-	-	-	-	-	28.2417829036713	0.128024339675903	0.0522627830505371	0.00111579895019531	0.00131511688232422	0.051952600479126	0.00176024436950684	28.5771853923798	regression absolute	0.60653555393219	0.858531534671783	-0.516002535820007
393	default6_8	eu_lakes_allfeatures	default	RandomForestRegressor	None		-	-	-	-	-	12.2232060432434	NA	NA	0.00119423866271973	0.00183510780334473	46.1264321804047	0.0207040309906006	58.4261817932129	regression absolute	6.38512372970581	62.4263381958008	0.330228388309479
394	default1_1	bog_lakes	default	RandomForestRegressor	VarianceThreshold	threshold::0.8	-	-	-	-	-	1.64678573608398	0.0192575454711914	0.00279831886291504	0.00147056579589844	0.00161647796630859	4.5927517414093	0.00417041778564453	6.30786633491516	regression absolute	2.03467917442322	7.67990636825562	0.823127627372742
395	default11_4	wastewater_treatment	default	RandomForestRegressor	VarianceThreshold	threshold::0.8	-	-	-	-	-	13.8109896183014	0.136393547058105	0.0352606773376465	0.00155806541442871	0.00161433219909668	42.1289260387421	0.00742959976196289	56.2099828720093	regression absolute	1.22156989574432	3.73000931739807	0.886824488639832
396	default2_8	atl_ocean_transect	default	RandomForestRegressor	None		-	-	-	-	-	0.0407238006591797	NA	NA	0.00113439559936523	0.00129175186157227	0.693585634231567	0.00194740295410156	0.750125646591187	regression absolute	23.1934795379639	1005.82556152344	0.671351552009583
397	default5_2	bedford_basin_V6V8	default	RandomForestRegressor	GenericUnivariateSelect	mode::k_best.param::100.score_func::r_regression	-	-	-	-	-	0.0711891651153565	0.00271153450012207	0.000705718994140625	0.00111007690429688	0.00137567520141602	0.238229274749756	0.00339841842651367	0.333085060119629	regression absolute	16.6876049041748	512.514953613281	0.205039799213409
398	default11_1	wastewater_treatment	default	RandomForestRegressor	GenericUnivariateSelect	mode::k_best.param::100.score_func::f_regression	-	-	-	-	-	13.8598415851593	0.0753684043884277	0.0238559246063232	0.000960111618041992	0.00166583061218262	0.813302993774414	0.00324344635009766	14.9125006198883	regression absolute	1.48967969417572	4.45145130157471	0.86493456363678
399	default6_3	eu_lakes_allfeatures	default	RandomForestRegressor	GenericUnivariateSelect	mode::k_best.param::100.score_func::mutual_info_regression	-	-	-	-	-	11.9268126487732	168.394876718521	0.037853479385376	0.00132060050964355	0.00143313407897949	0.119699001312256	0.0019993782043457	180.547461986542	regression absolute	8.03434562683106	112.137535095215	-0.203122615814209
400	default12_6	subseafloor_arc	default	RandomForestRegressor	FastCorrelationBasedFilter	threshold::0.01	-	-	-	-	-	0.638505697250366	21.1409292221069	0.00069427490234375	0.0013277530670166	0.00144696235656738	0.0762627124786377	0.00248599052429199	21.8811163902283	regression absolute	1358.31335449219	3023235.5	-0.0377054214477539
401	default7_5	eu_lakes_allsamples	default	RandomForestRegressor	RFE	estimator__bootstrap::True.estimator__ccp_alpha::0.0.estimator__criterion::squared_error.estimator__max_features::1.0.estimator__min_impurity_decrease::0.0.estimator__min_samples_leaf::1.estimator__min_samples_split::2.estimator__min_weight_fraction_leaf::0.0.estimator__n_estimators::100.estimator__oob_score::False.estimator__random_state::42.estimator__verbose::0.estimator__warm_start::False.imp…	-	-	-	-	-	29.0137867927551	7338.24065828323	0.00229811668395996	0.00112605094909668	0.00138282775878906	0.256708860397339	0.00246906280517578	7367.83922553062	regression absolute	1.30566453933716	9.07781028747559	-15.0296783447266
402	default9_6	ports	default	RandomForestRegressor	FastCorrelationBasedFilter	threshold::0.01	-	-	-	-	-	22.2569246292114	836.424331426621	0.00192499160766602	0.00125598907470703	0.00159811973571777	0.139507293701172	0.00330877304077148	858.908597707748	regression absolute	2.76336812973022	26.170539855957	0.882781207561493
403	default1_3	bog_lakes	default	RandomForestRegressor	GenericUnivariateSelect	mode::k_best.param::100.score_func::mutual_info_regression	-	-	-	-	-	1.2625777721405	14.5155785083771	0.00342750549316406	0.00112771987915039	0.0014491081237793	1.0913405418396	0.00387167930603027	16.9079735279083	regression absolute	2.23825979232788	8.66659736633301	0.800403594970703
404	default6_6	eu_lakes_allfeatures	default	RandomForestRegressor	FastCorrelationBasedFilter	threshold::0.01	-	-	-	-	-	12.3606271743774	812.937620162964	0.000443696975708008	0.00130677223205566	0.00122809410095215	0.0732712745666504	0.0019831657409668	825.450156450272	regression absolute	5.82617378234863	79.9783401489258	0.141913115978241
405	default13_2	subseafloor_bac	default	RandomForestRegressor	GenericUnivariateSelect	mode::k_best.param::100.score_func::r_regression	-	-	-	-	-	3.80260825157166	0.0246078968048096	0.00917601585388184	0.00116610527038574	0.0012967586517334	0.173296451568604	0.00242185592651367	4.04583287239075	regression absolute	50.6927719116211	6344.2900390625	-0.540354490280151
406	default11_5	wastewater_treatment	default	RandomForestRegressor	RFE	estimator__bootstrap::True.estimator__ccp_alpha::0.0.estimator__criterion::squared_error.estimator__max_features::1.0.estimator__min_impurity_decrease::0.0.estimator__min_samples_leaf::1.estimator__min_samples_split::2.estimator__min_weight_fraction_leaf::0.0.estimator__n_estimators::100.estimator__oob_score::False.estimator__random_state::42.estimator__verbose::0.estimator__warm_start::False.imp…	-	-	-	-	-	14.127120256424	6363.73917841911	0.00404429435729981	0.0013115406036377	0.00146269798278809	0.911368370056152	0.00302672386169434	6378.85991215706	regression absolute	1.24046111106873	3.71358156204224	0.887322902679443
407	default9_5	ports	default	RandomForestRegressor	RFE	estimator__bootstrap::True.estimator__ccp_alpha::0.0.estimator__criterion::squared_error.estimator__max_features::1.0.estimator__min_impurity_decrease::0.0.estimator__min_samples_leaf::1.estimator__min_samples_split::2.estimator__min_weight_fraction_leaf::0.0.estimator__n_estimators::100.estimator__oob_score::False.estimator__random_state::42.estimator__verbose::0.estimator__warm_start::False.imp…	-	-	-	-	-	22.0655341148376	1807.88258361816	0.00266242027282715	0.00135660171508789	0.00165820121765137	0.435909032821655	0.0028386116027832	1830.48557543755	regression absolute	1.96503305435181	22.1161575317383	0.900940895080566
408	default8_1	nz_springs	default	RandomForestRegressor	GenericUnivariateSelect	mode::k_best.param::100.score_func::f_regression	-	-	-	-	-	8.95340752601624	0.0482487678527832	0.0136032104492188	0.000966787338256836	0.00137734413146973	1.04309034347534	0.00548195838928223	10.1084845066071	regression absolute	97.80712890625	31393.744140625	0.196476519107819
409	default12_3	subseafloor_arc	default	RandomForestRegressor	GenericUnivariateSelect	mode::k_best.param::100.score_func::mutual_info_regression	-	-	-	-	-	0.834784746170044	8.64229106903076	0.00207614898681641	0.00109553337097168	0.00133204460144043	0.290518283843994	0.00239896774291992	9.79342842102051	regression absolute	764.556335449219	1035404.8125	0.644604206085205
410	default11_3	wastewater_treatment	default	RandomForestRegressor	GenericUnivariateSelect	mode::k_best.param::100.score_func::mutual_info_regression	-	-	-	-	-	14.2062697410584	133.969744682312	0.0559778213500977	0.0013120174407959	0.00137734413146973	1.2768383026123	0.00286746025085449	149.576487064362	regression absolute	1.43882930278778	5.45688104629517	0.834427952766419
411	default11_2	wastewater_treatment	default	RandomForestRegressor	GenericUnivariateSelect	mode::k_best.param::100.score_func::r_regression	-	-	-	-	-	14.0314965248108	0.0700778961181641	0.0270168781280518	0.00112009048461914	0.00125503540039063	0.514096021652222	0.00286960601806641	14.7103228569031	regression absolute	1.90379559993744	7.48810720443726	0.77279669046402
412	default5_8	bedford_basin_V6V8	default	RandomForestRegressor	None		-	-	-	-	-	0.0717716217041016	NA	NA	0.00127267837524414	0.00141692161560059	0.968341112136841	0.0033261775970459	1.05818104743958	regression absolute	9.05597114562988	200.63703918457	0.688792586326599
413	default13_4	subseafloor_bac	default	RandomForestRegressor	VarianceThreshold	threshold::0.8	-	-	-	-	-	2.96543288230896	0.0394120216369629	0.0127952098846436	0.00113439559936523	0.00112295150756836	14.5992965698242	0.00321149826049805	17.6695001125336	regression absolute	50.1160850524902	5545.45556640625	-0.346402406692505
414	default12_2	subseafloor_arc	default	Lasso	GenericUnivariateSelect	mode::k_best.param::100.score_func::r_regression	-	-	-	-	-	0.89813494682312	0.00428366661071777	0.00243139266967773	0.00142049789428711	0.00151276588439941	0.0215435028076172	0.000163793563842773	0.949042797088623	regression absolute	8883.970703125	1895386880	-649.578918457031
415	default6_5	eu_lakes_allfeatures	default	Lasso	RFE	estimator__alpha::0.1.estimator__copy_X::True.estimator__fit_intercept::True.estimator__max_iter::1000.estimator__positive::False.estimator__precompute::False.estimator__selection::cyclic.estimator__tol::0.0001.estimator__warm_start::False.importance_getter::auto.n_features_to_select::100.step::0.01.verbose::300	-	-	-	-	-	12.6451485157013	459.54783654213	0.0589065551757813	0.00139403343200684	0.00125837326049805	0.00885009765625	0.000143527984619141	472.369559049606	regression absolute	209.958511352539	215485.125	-2310.93798828125
416	default5_3	bedford_basin_V6V8	default	Lasso	GenericUnivariateSelect	mode::k_best.param::100.score_func::mutual_info_regression	-	-	-	-	-	0.060988187789917	0.708765745162964	0.000738382339477539	0.000833272933959961	0.00131940841674805	0.00545668601989746	0.000241756439208984	0.792792320251465	regression absolute	24.474328994751	1379.62194824219	-1.13992691040039
417	default6_1	eu_lakes_allfeatures	default	Lasso	GenericUnivariateSelect	mode::k_best.param::100.score_func::f_regression	-	-	-	-	-	12.6623742580414	0.0632600784301758	0.0315310955047607	0.00108551979064941	0.0014045238494873	0.00625348091125488	0.000129938125610352	12.8355612754822	regression absolute	155.475051879883	229614.421875	-2462.53100585938
418	default3_2	australia	default	Lasso	GenericUnivariateSelect	mode::k_best.param::100.score_func::r_regression	-	-	-	-	-	351.11062836647	0.608242034912109	0.431099414825439	0.00112247467041016	0.00153160095214844	0.00859928131103516	0.000559568405151367	599.17303442955	regression absolute	0.357936412096024	0.357876509428024	0.536764144897461
419	default10_4	tara_oceans	default	Lasso	VarianceThreshold	threshold::0.8	-	-	-	-	-	2.17512583732605	0.0189182758331299	0.00397872924804688	0.00123333930969238	0.00162386894226074	0.329345464706421	0.000558853149414063	2.55569505691528	regression absolute	313.006103515625	163465.21875	-1.39298725128174
420	default10_8	tara_oceans	default	Lasso	None		-	-	-	-	-	1.98242735862732	NA	NA	0.00111842155456543	0.00147652626037598	1.20096516609192	0.000839948654174805	3.21454882621765	regression absolute	313.002777099609	163462.375	-1.39294576644897
421	default3_4	australia	default	Lasso	VarianceThreshold	threshold::0.8	-	-	-	-	-	343.522354602814	70.5363790988922	1.67309355735779	0.00146913528442383	0.00181961059570313	14.3105232715607	0.0212390422821045	782.032817363739	regression absolute	0.239162549376488	0.295896083116531	0.616991698741913
422	default10_5	tara_oceans	default	Lasso	RFE	estimator__alpha::0.1.estimator__copy_X::True.estimator__fit_intercept::True.estimator__max_iter::1000.estimator__positive::False.estimator__precompute::False.estimator__selection::cyclic.estimator__tol::0.0001.estimator__warm_start::False.importance_getter::auto.n_features_to_select::100.step::0.01.verbose::300	-	-	-	-	-	2.07223987579346	72.0195686817169	0.00214052200317383	0.000946283340454102	0.00133275985717773	0.00783181190490723	9.70363616943359e-05	74.1305115222931	regression absolute	596.052307128906	543881.1875	-6.96194362640381
423	default7_8	eu_lakes_allsamples	default	Lasso	None		-	-	-	-	-	28.0467386245728	NA	NA	0.00176358222961426	0.00144314765930176	13.4658555984497	0.00854110717773438	41.6241235733032	regression absolute	153.756011962891	604918.75	-1068169.75
424	default1_6	bog_lakes	default	Lasso	FastCorrelationBasedFilter	threshold::0.01	-	-	-	-	-	1.27497482299805	234.468987941742	0.00700950622558594	0.0016019344329834	0.0015711784362793	0.00461101531982422	0.00458765029907227	235.785514831543	regression absolute	3.03894400596619	13.7822790145874	0.68258672952652
425	default1_4	bog_lakes	default	Lasso	VarianceThreshold	threshold::0.8	-	-	-	-	-	1.30186700820923	0.0176570415496826	0.00271463394165039	0.00107574462890625	0.00166058540344238	0.0594277381896973	0.000585317611694336	1.41590428352356	regression absolute	2.47178244590759	10.2579050064087	0.763754963874817
426	default12_4	subseafloor_arc	default	Lasso	VarianceThreshold	threshold::0.8	-	-	-	-	-	0.635335445404053	0.00829958915710449	0.00314784049987793	0.00115036964416504	0.00127339363098145	0.302162647247314	0.000474452972412109	0.970411777496338	regression absolute	98001.828125	85206458368	-29245.546875
427	default13_3	subseafloor_bac	default	Lasso	GenericUnivariateSelect	mode::k_best.param::100.score_func::mutual_info_regression	-	-	-	-	-	3.5862455368042	37.4893600940704	0.0316603183746338	0.00105643272399902	0.00118756294250488	0.0102229118347168	0.000106573104858398	41.1508550643921	regression absolute	281.836578369141	726757.625	-175.452255249023
428	default2_4	atl_ocean_transect	default	Lasso	VarianceThreshold	threshold::0.8	-	-	-	-	-	0.0415334701538086	0.0043184757232666	0.000388383865356445	0.000965356826782227	0.00133562088012695	0.0506815910339356	0.000201940536499023	0.11384391784668	regression absolute	43.5432090759277	3420.03198242188	-0.117478132247925
429	default8_4	nz_springs	default	Lasso	VarianceThreshold	threshold::0.8	-	-	-	-	-	8.95274782180786	0.101670265197754	0.0228068828582764	0.0012061595916748	0.00136613845825195	1.07877802848816	0.00145983695983887	10.2431299686432	regression absolute	350.416595458984	404888.25	-9.36312294006348
430	default9_4	ports	default	Lasso	VarianceThreshold	threshold::0.8	-	-	-	-	-	24.210869550705	0.256876707077026	0.0104029178619385	0.00113892555236816	0.00137472152709961	0.343918800354004	0.00117754936218262	24.9155557155609	regression absolute	10.0393762588501	213.75927734375	0.0425643920898438
431	default7_6	eu_lakes_allsamples	default	Lasso	FastCorrelationBasedFilter	threshold::0.01	-	-	-	-	-	30.5594470500946	2517.49147319794	0.00514292716979981	0.00119900703430176	0.00128269195556641	0.00247693061828613	0.00011134147644043	2548.26570773125	regression absolute	3.14666390419006	45.383186340332	-79.1380233764648
432	default6_2	eu_lakes_allfeatures	default	Lasso	GenericUnivariateSelect	mode::k_best.param::100.score_func::r_regression	-	-	-	-	-	11.9639954566956	0.0493221282958984	0.0323326587677002	0.000963211059570313	0.00125408172607422	0.00555968284606934	0.000100612640380859	12.1155700683594	regression absolute	155.475051879883	229614.421875	-2462.53100585938
433	default3_3	australia	default	Lasso	GenericUnivariateSelect	mode::k_best.param::100.score_func::mutual_info_regression	-	-	-	-	-	241.605513095856	3290.67413640022	0.367575407028198	0.00162553787231445	0.00170493125915527	0.0346419811248779	0.000479936599731445	3720.26287555695	regression absolute	0.398528724908829	0.262496411800385	0.660224258899689
434	default10_6	tara_oceans	default	Lasso	FastCorrelationBasedFilter	threshold::0.01	-	-	-	-	-	2.1827609539032	122.454700469971	0.00241780281066895	0.00105857849121094	0.00135087966918945	0.00555229187011719	0.000108957290649414	124.675985336304	regression absolute	242.170562744141	105903.9453125	-0.55034077167511
435	default12_1	subseafloor_arc	default	Lasso	GenericUnivariateSelect	mode::k_best.param::100.score_func::f_regression	-	-	-	-	-	0.629160165786743	0.00677800178527832	0.00189566612243652	0.000995397567749023	0.00122332572937012	0.0107312202453613	0.000109195709228516	0.668711185455322	regression absolute	7114.51025390625	507052992	-173.042556762695
436	default1_2	bog_lakes	default	Lasso	GenericUnivariateSelect	mode::k_best.param::100.score_func::r_regression	-	-	-	-	-	1.31839942932129	0.00907802581787109	0.0032351016998291	0.00155091285705566	0.00165104866027832	0.0125133991241455	0.000193119049072266	1.37648630142212	regression absolute	3.23408889770508	16.6929588317871	0.615552186965942
437	default8_5	nz_springs	default	Lasso	RFE	estimator__alpha::0.1.estimator__copy_X::True.estimator__fit_intercept::True.estimator__max_iter::1000.estimator__positive::False.estimator__precompute::False.estimator__selection::cyclic.estimator__tol::0.0001.estimator__warm_start::False.importance_getter::auto.n_features_to_select::100.step::0.01.verbose::300	-	-	-	-	-	8.94582414627075	315.050518989563	0.0120773315429688	0.0012052059173584	0.0012667179107666	0.024430513381958	0.000318527221679688	324.087148189545	regression absolute	140.732543945313	61490.27734375	-0.573844790458679
438	default7_3	eu_lakes_allsamples	default	Lasso	GenericUnivariateSelect	mode::k_best.param::100.score_func::mutual_info_regression	-	-	-	-	-	30.2698233127594	232.798236370087	0.160010576248169	0.00150775909423828	0.00152873992919922	0.00953149795532227	0.000123500823974609	263.403585672379	regression absolute	11.3234996795654	552.622985839844	-974.826477050781
439	default5_5	bedford_basin_V6V8	default	Lasso	RFE	estimator__alpha::0.1.estimator__copy_X::True.estimator__fit_intercept::True.estimator__max_iter::1000.estimator__positive::False.estimator__precompute::False.estimator__selection::cyclic.estimator__tol::0.0001.estimator__warm_start::False.importance_getter::auto.n_features_to_select::100.step::0.01.verbose::300	-	-	-	-	-	0.0708487033843994	5.81104683876038	0.000681400299072266	0.00131535530090332	0.0015108585357666	0.0255391597747803	0.000365972518920898	5.92862033843994	regression absolute	27.5618534088135	1961.61730957031	-2.04265809059143
440	default8_3	nz_springs	default	Lasso	GenericUnivariateSelect	mode::k_best.param::100.score_func::mutual_info_regression	-	-	-	-	-	9.72851705551148	85.8606595993042	0.0879523754119873	0.00144219398498535	0.00160050392150879	0.0273563861846924	0.000417470932006836	95.8520576953888	regression absolute	137.005157470703	42960.45703125	-0.0995737314224243
441	default3_8	australia	default	Lasso	None		-	-	-	-	-	242.944278478622	NA	NA	0.00231194496154785	0.00203490257263184	116.730914592743	0.0649688243865967	751.778552532196	regression absolute	0.239162370562553	0.29589569568634	0.616992175579071
442	default4_6	bedford_basin_V4V5	default	Lasso	FastCorrelationBasedFilter	threshold::0.01	-	-	-	-	-	0.22692608833313	2.83591985702515	0.000169038772583008	0.000916242599487305	0.00142288208007813	0.00188660621643066	9.01222229003906e-05	3.08244705200195	regression absolute	19.7092723846436	525.023376464844	-0.0749119520187378
443	default13_6	subseafloor_bac	default	Lasso	FastCorrelationBasedFilter	threshold::0.01	-	-	-	-	-	3.71118497848511	323.355665445328	0.00148534774780273	0.00113153457641602	0.0010838508605957	0.00222969055175781	0.000100612640380859	327.120125770569	regression absolute	59.741870880127	6424.03125	-0.559715151786804
444	default7_4	eu_lakes_allsamples	default	Lasso	VarianceThreshold	threshold::0.8	-	-	-	-	-	28.7273125648499	0.207480430603027	0.0341858863830566	0.00144815444946289	0.00151181221008301	3.32264828681946	0.00328421592712402	32.3932926654816	regression absolute	153.75602722168	604918.9375	-1068170.125
445	default10_3	tara_oceans	default	Lasso	GenericUnivariateSelect	mode::k_best.param::100.score_func::mutual_info_regression	-	-	-	-	-	2.2750186920166	23.5032045841217	0.0145869255065918	0.0012505054473877	0.00145339965820313	0.00926089286804199	0.000138998031616211	25.8377912044525	regression absolute	607.168518066406	563090.625	-7.2431526184082
446	default5_4	bedford_basin_V6V8	default	Lasso	VarianceThreshold	threshold::0.8	-	-	-	-	-	0.0729413032531738	0.00278162956237793	0.000423908233642578	0.00125503540039063	0.0013730525970459	0.0367982387542725	0.000279903411865234	0.132088899612427	regression absolute	34.3905410766602	4799.52685546875	-6.44453001022339
447	default2_5	atl_ocean_transect	default	Lasso	RFE	estimator__alpha::0.1.estimator__copy_X::True.estimator__fit_intercept::True.estimator__max_iter::1000.estimator__positive::False.estimator__precompute::False.estimator__selection::cyclic.estimator__tol::0.0001.estimator__warm_start::False.importance_getter::auto.n_features_to_select::100.step::0.01.verbose::300	-	-	-	-	-	0.042008638381958	3.04551768302918	0.000471830368041992	0.0011138916015625	0.00138139724731445	0.011056661605835	0.000119447708129883	3.11851859092712	regression absolute	53.6228981018066	5230.9111328125	-0.709173798561096
448	default12_5	subseafloor_arc	default	Lasso	RFE	estimator__alpha::0.1.estimator__copy_X::True.estimator__fit_intercept::True.estimator__max_iter::1000.estimator__positive::False.estimator__precompute::False.estimator__selection::cyclic.estimator__tol::0.0001.estimator__warm_start::False.importance_getter::auto.n_features_to_select::100.step::0.01.verbose::300	-	-	-	-	-	0.789455413818359	38.8459551334381	0.0014035701751709	0.000948429107666016	0.00133824348449707	0.0105767250061035	0.000114679336547852	39.6698307991028	regression absolute	93613.9453125	141840138240	-48684.68359375
449	default2_1	atl_ocean_transect	default	Lasso	VarianceThreshold	threshold::0.8	-	-	-	-	-	0.0456838607788086	0.00408387184143066	0.000384807586669922	0.00112557411193848	0.00134778022766113	0.0510683059692383	0.000223159790039063	0.121432542800903	regression absolute	43.5432090759277	3420.03198242188	-0.117478132247925
450	default4_4	bedford_basin_V4V5	default	Lasso	VarianceThreshold	threshold::0.8	-	-	-	-	-	0.0971245765686035	0.00358271598815918	0.000533580780029297	0.00136947631835938	0.00142002105712891	0.0598909854888916	0.00030517578125	0.181402206420898	regression absolute	21.4643363952637	792.19970703125	-0.621918201446533
451	default9_1	ports	default	Lasso	GenericUnivariateSelect	mode::k_best.param::100.score_func::f_regression	-	-	-	-	-	21.6993722915649	0.0910623073577881	0.0328335762023926	0.00110888481140137	0.00159335136413574	0.0140373706817627	0.000157833099365234	22.0347964763641	regression absolute	7.81928586959839	125.943641662598	0.435893833637238
452	default13_8	subseafloor_bac	default	Lasso	None		-	-	-	-	-	3.54986786842346	NA	NA	0.00108933448791504	0.00153732299804688	1.50822257995605	0.00171160697937012	5.08538937568665	regression absolute	128.72688293457	114911.3671875	-26.8997707366943
453	default7_2	eu_lakes_allsamples	default	Lasso	GenericUnivariateSelect	mode::k_best.param::100.score_func::r_regression	-	-	-	-	-	31.4518477916718	0.0947861671447754	0.0630066394805908	0.00145173072814941	0.00137472152709961	0.00264453887939453	0.000119924545288086	31.714476108551	regression absolute	0.538429617881775	0.621928989887238	-0.0982077121734619
454	default4_2	bedford_basin_V4V5	default	Lasso	GenericUnivariateSelect	mode::k_best.param::100.score_func::r_regression	-	-	-	-	-	0.0854880809783936	0.00377035140991211	0.000767707824707031	0.00130629539489746	0.00140953063964844	0.00749754905700684	0.000157356262207031	0.115125894546509	regression absolute	17.1320095062256	490.293762207031	-0.00380802154541016
455	default2_2	atl_ocean_transect	default	Lasso	GenericUnivariateSelect	mode::k_best.param::100.score_func::r_regression	-	-	-	-	-	0.0401186943054199	0.00400209426879883	0.000540018081665039	0.00108528137207031	0.00126028060913086	0.00925064086914063	0.000108480453491211	0.0723810195922852	regression absolute	53.787410736084	9382.5908203125	-2.06571388244629
456	default1_8	bog_lakes	default	Lasso	None		-	-	-	-	-	1.69513249397278	NA	NA	0.00150346755981445	0.00146007537841797	0.291435956954956	0.00106644630432129	2.00968265533447	regression absolute	2.50094056129456	10.1584148406982	0.766046285629273
457	default9_2	ports	default	Lasso	GenericUnivariateSelect	mode::k_best.param::100.score_func::r_regression	-	-	-	-	-	21.149005651474	0.0718634128570557	0.0350818634033203	0.00155806541442871	0.00151443481445313	0.0209639072418213	0.000411272048950195	21.3600223064423	regression absolute	8.43400096893311	163.844528198242	0.266134381294251
458	default4_1	bedford_basin_V4V5	default	Lasso	GenericUnivariateSelect	mode::k_best.param::100.score_func::f_regression	-	-	-	-	-	0.0933938026428223	0.0036623477935791	0.000675439834594727	0.000854253768920898	0.0014336109161377	0.00641822814941406	0.000145435333251953	0.121038675308228	regression absolute	16.2410926818848	455.934387207031	0.0665380358695984
459	default3_5	australia	default	Lasso	RFE	estimator__alpha::0.1.estimator__copy_X::True.estimator__fit_intercept::True.estimator__max_iter::1000.estimator__positive::False.estimator__precompute::False.estimator__selection::cyclic.estimator__tol::0.0001.estimator__warm_start::False.importance_getter::auto.n_features_to_select::100.step::0.01.verbose::300	-	-	-	-	-	207.361796617508	8696.1673014164	0.258211135864258	0.00147485733032227	0.0017082691192627	0.0067596435546875	0.00041508674621582	8974.1457567215	regression absolute	0.325627386569977	0.590925455093384	0.235105276107788
460	default9_3	ports	default	Lasso	GenericUnivariateSelect	mode::k_best.param::100.score_func::mutual_info_regression	-	-	-	-	-	22.4084873199463	175.334086179733	0.195130825042725	0.00115203857421875	0.00140786170959473	0.0123660564422607	0.000230789184570313	198.123862028122	regression absolute	5.57955980300903	67.7101821899414	0.696723639965057
461	default10_2	tara_oceans	default	Lasso	GenericUnivariateSelect	mode::k_best.param::100.score_func::r_regression	-	-	-	-	-	2.42424488067627	0.0120503902435303	0.00865292549133301	0.00137853622436523	0.00144076347351074	0.00835466384887695	0.000153779983520508	2.4898784160614	regression absolute	309.581115722656	210984.828125	-2.08863258361816
462	default4_5	bedford_basin_V4V5	default	Lasso	RFE	estimator__alpha::0.1.estimator__copy_X::True.estimator__fit_intercept::True.estimator__max_iter::1000.estimator__positive::False.estimator__precompute::False.estimator__selection::cyclic.estimator__tol::0.0001.estimator__warm_start::False.importance_getter::auto.n_features_to_select::100.step::0.01.verbose::300	-	-	-	-	-	0.08551025390625	6.97038149833679	0.000700473785400391	0.000915765762329102	0.0021054744720459	0.00407099723815918	0.000335216522216797	7.07895112037659	regression absolute	20.6702499389648	853.050903320313	-0.74650251865387
463	default3_1	australia	default	Lasso	GenericUnivariateSelect	mode::k_best.param::100.score_func::f_regression	-	-	-	-	-	283.186258554459	0.628381252288818	0.395734548568726	0.00160956382751465	0.00157904624938965	0.0498661994934082	0.000400781631469727	714.931052207947	regression absolute	0.350025326013565	0.251169830560684	0.674885392189026
464	default12_8	subseafloor_arc	default	Lasso	None		-	-	-	-	-	0.826256275177002	NA	NA	0.00158262252807617	0.00143957138061523	0.463537216186523	0.000672101974487305	1.31071043014526	regression absolute	74380.421875	45963091968	-15775.525390625
465	default1_5	bog_lakes	default	Lasso	RFE	estimator__alpha::0.1.estimator__copy_X::True.estimator__fit_intercept::True.estimator__max_iter::1000.estimator__positive::False.estimator__precompute::False.estimator__selection::cyclic.estimator__tol::0.0001.estimator__warm_start::False.importance_getter::auto.n_features_to_select::100.step::0.01.verbose::300	-	-	-	-	-	1.25267481803894	21.2819330692291	0.00209784507751465	0.00112175941467285	0.00171971321105957	0.00277185440063477	0.000248193740844727	22.5659968852997	regression absolute	3.0957043170929	13.7080020904541	0.684297382831574
466	default13_1	subseafloor_bac	default	Lasso	GenericUnivariateSelect	mode::k_best.param::100.score_func::f_regression	-	-	-	-	-	4.24306416511536	0.029022216796875	0.00919389724731445	0.00105142593383789	0.00120449066162109	0.0119285583496094	0.000160694122314453	4.34634113311768	regression absolute	223.573333740234	513639	-123.708381652832
467	default2_6	atl_ocean_transect	default	Lasso	FastCorrelationBasedFilter	threshold::0.01	-	-	-	-	-	0.0358090400695801	1.84432673454285	0.000165700912475586	0.000985145568847656	0.00138735771179199	0.00191926956176758	8.96453857421875e-05	1.89994335174561	regression absolute	38.142951965332	2523.98754882813	0.175299882888794
468	default11_6	wastewater_treatment	default	Lasso	FastCorrelationBasedFilter	threshold::0.01	-	-	-	-	-	13.9242925643921	315.947360754013	0.0129799842834473	0.0013577938079834	0.00142240524291992	0.00296425819396973	0.000125885009765625	330.04742026329	regression absolute	4.81914377212524	100.916122436523	-2.0619854927063
469	default4_3	bedford_basin_V4V5	default	Lasso	GenericUnivariateSelect	mode::k_best.param::100.score_func::mutual_info_regression	-	-	-	-	-	0.0863711833953857	1.01118350028992	0.000768184661865234	0.00135612487792969	0.00153112411499023	0.00536179542541504	0.00819301605224609	1.12943577766418	regression absolute	18.7265033721924	568.892700195313	-0.164728283882141
470	default10_1	tara_oceans	default	Lasso	GenericUnivariateSelect	mode::k_best.param::100.score_func::f_regression	-	-	-	-	-	2.03143978118897	0.0201172828674316	0.00802731513977051	0.00122928619384766	0.00148200988769531	0.0076291561126709	0.000123500823974609	2.09737825393677	regression absolute	309.581115722656	210984.828125	-2.08863258361816
471	default3_6	australia	default	Lasso	FastCorrelationBasedFilter	threshold::0.01	-	-	-	-	-	418.893233299255	5225.50181031227	0.294194459915161	0.00103425979614258	0.00158309936523438	0.003387451171875	0.000116348266601563	5879.56401181221	regression absolute	0.499015748500824	0.406499862670898	0.473825991153717
472	default11_8	wastewater_treatment	default	Lasso	None		-	-	-	-	-	14.1614899635315	NA	NA	0.0015866756439209	0.0016930103302002	6.01945281028748	0.00610446929931641	20.2431936264038	regression absolute	2.02782201766968	18.793737411499	0.429762482643127
473	default4_8	bedford_basin_V4V5	default	Lasso	None		-	-	-	-	-	0.105457067489624	NA	NA	0.00110936164855957	0.00819849967956543	0.0827398300170898	0.000506162643432617	0.204071998596191	regression absolute	22.2018585205078	932.895812988281	-0.909973740577698
474	default5_1	bedford_basin_V6V8	default	Lasso	GenericUnivariateSelect	mode::k_best.param::100.score_func::f_regression	-	-	-	-	-	0.0803515911102295	0.00401067733764648	0.000715255737304688	0.00133705139160156	0.00141572952270508	0.0133519172668457	0.000176906585693359	0.118813991546631	regression absolute	23.9678993225098	1300.83251953125	-1.01771688461304
475	default6_4	eu_lakes_allfeatures	default	Lasso	VarianceThreshold	threshold::0.8	-	-	-	-	-	13.0421409606934	0.0812828540802002	0.0126302242279053	0.00108098983764648	0.0013887882232666	1.2347719669342	0.00138187408447266	14.4384324550629	regression absolute	91.5076599121094	21499.279296875	-229.665573120117
476	default9_8	ports	default	Lasso	None		-	-	-	-	-	22.398289680481	NA	NA	0.00119543075561523	0.00154900550842285	5.14977169036865	0.0097041130065918	27.6382782459259	regression absolute	11.0928144454956	323.732666015625	-0.450010418891907
477	default8_2	nz_springs	default	Lasso	GenericUnivariateSelect	mode::k_best.param::100.score_func::r_regression	-	-	-	-	-	9.23822712898254	0.044905424118042	0.0190379619598389	0.00165104866027832	0.00151228904724121	0.0390124320983887	0.000250816345214844	9.44525265693665	regression absolute	154.340881347656	92194.8515625	-1.35972905158997
478	default8_8	nz_springs	default	Lasso	None		-	-	-	-	-	8.84791421890259	NA	NA	0.00126314163208008	0.00123095512390137	3.57174611091614	0.00363349914550781	12.4623265266418	regression absolute	321.708282470703	349275.84375	-7.93972206115723
479	default8_6	nz_springs	default	Lasso	FastCorrelationBasedFilter	threshold::0.01	-	-	-	-	-	8.97205591201782	561.158043146133	0.00428318977355957	0.00115752220153809	0.00121498107910156	0.00328707695007324	0.000105142593383789	570.238223314285	regression absolute	125.989540100098	39500.4765625	-0.0110155344009399
480	default13_5	subseafloor_bac	default	Lasso	RFE	estimator__alpha::0.1.estimator__copy_X::True.estimator__fit_intercept::True.estimator__max_iter::1000.estimator__positive::False.estimator__precompute::False.estimator__selection::cyclic.estimator__tol::0.0001.estimator__warm_start::False.importance_getter::auto.n_features_to_select::100.step::0.01.verbose::300	-	-	-	-	-	3.63927292823792	119.541897058487	0.0104250907897949	0.00118780136108398	0.00139141082763672	0.0109493732452393	0.00012516975402832	123.238675117493	regression absolute	122.632286071777	46523.77734375	-10.2956867218018
481	default5_6	bedford_basin_V6V8	default	Lasso	FastCorrelationBasedFilter	threshold::0.01	-	-	-	-	-	0.0672714710235596	1.46478843688965	0.000209808349609375	0.000985383987426758	0.00116753578186035	0.00209331512451172	9.32216644287109e-05	1.55255532264709	regression absolute	21.778039932251	917.300109863281	-0.422821164131165
482	default2_3	atl_ocean_transect	default	Lasso	GenericUnivariateSelect	mode::k_best.param::100.score_func::mutual_info_regression	-	-	-	-	-	0.0402810573577881	0.454700708389282	0.000577688217163086	0.000931978225708008	0.0012671947479248	0.00942873954772949	0.000101089477539063	0.524193286895752	regression absolute	47.369327545166	4208.1806640625	-0.375001788139343
483	default7_1	eu_lakes_allsamples	default	Lasso	GenericUnivariateSelect	mode::k_best.param::100.score_func::f_regression	-	-	-	-	-	29.2253451347351	0.144592523574829	0.0557289123535156	0.00103616714477539	0.00129604339599609	0.0025639533996582	0.000123500823974609	29.581428527832	regression absolute	0.538429617881775	0.621928989887238	-0.0982077121734619
484	default6_8	eu_lakes_allfeatures	default	Lasso	None		-	-	-	-	-	12.9756996631622	NA	NA	0.00188565254211426	0.0015559196472168	5.22584915161133	0.0120437145233154	18.338677406311	regression absolute	91.5079879760742	21499.345703125	-229.666275024414
485	default1_1	bog_lakes	default	Lasso	VarianceThreshold	threshold::0.8	-	-	-	-	-	1.42093443870544	0.0218117237091064	0.00363492965698242	0.00111126899719238	0.00126028060913086	0.055556058883667	0.000393152236938477	1.52721381187439	regression absolute	2.47178244590759	10.2579050064087	0.763754963874817
486	default11_4	wastewater_treatment	default	Lasso	VarianceThreshold	threshold::0.8	-	-	-	-	-	13.9053678512573	0.173096656799316	0.0223970413208008	0.00122761726379395	0.00146031379699707	0.754916191101074	0.00164055824279785	15.0315637588501	regression absolute	2.02805018424988	18.7948627471924	0.429728388786316
487	default2_8	atl_ocean_transect	default	Lasso	None		-	-	-	-	-	0.03863525390625	NA	NA	0.00114870071411133	0.00113058090209961	0.0519022941589356	0.000296831130981445	0.108658075332642	regression absolute	43.5432167053223	3420.03393554688	-0.117478847503662
488	default5_2	bedford_basin_V6V8	default	Lasso	GenericUnivariateSelect	mode::k_best.param::100.score_func::r_regression	-	-	-	-	-	0.0724911689758301	0.00383353233337402	0.00171804428100586	0.00153923034667969	0.0016632080078125	0.0489969253540039	0.000256776809692383	0.150025129318237	regression absolute	22.9201335906982	1266.95959472656	-0.965176820755005
489	default11_1	wastewater_treatment	default	Lasso	GenericUnivariateSelect	mode::k_best.param::100.score_func::f_regression	-	-	-	-	-	15.8807818889618	0.0873212814331055	0.0288944244384766	0.00145936012268066	0.00165724754333496	0.0151565074920654	0.000238180160522461	16.094646692276	regression absolute	2.30130481719971	11.4527473449707	0.652502059936523
490	default6_3	eu_lakes_allfeatures	default	Lasso	GenericUnivariateSelect	mode::k_best.param::100.score_func::mutual_info_regression	-	-	-	-	-	12.341148853302	167.585390090942	0.0828297138214111	0.00118494033813477	0.00139617919921875	0.00709772109985352	0.000117301940917969	180.082277536392	regression absolute	179.918167114258	127917.09375	-1371.42138671875
491	default12_6	subseafloor_arc	default	Lasso	FastCorrelationBasedFilter	threshold::0.01	-	-	-	-	-	0.661286354064941	20.9393916130066	0.000215530395507813	0.00121736526489258	0.00144362449645996	0.00380063056945801	0.000113248825073242	21.6307983398438	regression absolute	1429.42565917969	2766440.25	0.0504378080368042
492	default7_5	eu_lakes_allsamples	default	Lasso	RFE	estimator__alpha::0.1.estimator__copy_X::True.estimator__fit_intercept::True.estimator__max_iter::1000.estimator__positive::False.estimator__precompute::False.estimator__selection::cyclic.estimator__tol::0.0001.estimator__warm_start::False.importance_getter::auto.n_features_to_select::100.step::0.01.verbose::300	-	-	-	-	-	27.5586552619934	886.752205848694	0.0511171817779541	0.00119447708129883	0.00123929977416992	0.0113914012908936	0.0001220703125	914.480813503265	regression absolute	48.9892578125	39125.90625	-69087.8671875
493	default9_6	ports	default	Lasso	FastCorrelationBasedFilter	threshold::0.01	-	-	-	-	-	21.6823878288269	842.408791065216	0.000275135040283203	0.00109601020812988	0.00145411491394043	0.00223112106323242	0.000104665756225586	864.286915540695	regression absolute	9.93917465209961	147.141510009766	0.340947806835175
494	default1_3	bog_lakes	default	Lasso	GenericUnivariateSelect	mode::k_best.param::100.score_func::mutual_info_regression	-	-	-	-	-	1.69179487228394	14.6264147758484	0.00342607498168945	0.000907659530639648	0.00153708457946777	0.00625824928283691	0.000281095504760742	16.351838350296	regression absolute	3.00923013687134	13.6398048400879	0.68586802482605
495	default6_6	eu_lakes_allfeatures	default	Lasso	FastCorrelationBasedFilter	threshold::0.01	-	-	-	-	-	13.52366065979	819.480409145355	0.00037837028503418	0.00122952461242676	0.00142335891723633	0.00274085998535156	0.0001068115234375	833.071295976639	regression absolute	14.5547618865967	413.276580810547	-3.43404054641724
496	default13_2	subseafloor_bac	default	Lasso	GenericUnivariateSelect	mode::k_best.param::100.score_func::r_regression	-	-	-	-	-	3.86376571655273	0.019287109375	0.010936975479126	0.00149202346801758	0.0016477108001709	0.0219714641571045	0.000187873840332031	3.97015762329102	regression absolute	223.573333740234	513639	-123.708381652832
497	default11_5	wastewater_treatment	default	Lasso	RFE	estimator__alpha::0.1.estimator__copy_X::True.estimator__fit_intercept::True.estimator__max_iter::1000.estimator__positive::False.estimator__precompute::False.estimator__selection::cyclic.estimator__tol::0.0001.estimator__warm_start::False.importance_getter::auto.n_features_to_select::100.step::0.01.verbose::300	-	-	-	-	-	13.9711990356445	519.004885196686	0.0881783962249756	0.00156450271606445	0.00165057182312012	0.00413894653320313	0.000245809555053711	533.164296865463	regression absolute	2.62926268577576	24.4605751037598	0.257820010185242
498	default9_5	ports	default	Lasso	RFE	estimator__alpha::0.1.estimator__copy_X::True.estimator__fit_intercept::True.estimator__max_iter::1000.estimator__positive::False.estimator__precompute::False.estimator__selection::cyclic.estimator__tol::0.0001.estimator__warm_start::False.importance_getter::auto.n_features_to_select::100.step::0.01.verbose::300	-	-	-	-	-	22.1489906311035	524.229706525803	0.152635097503662	0.00104999542236328	0.00174236297607422	0.0112845897674561	0.000248193740844727	546.664535284042	regression absolute	9.00820159912109	362.029632568359	-0.621544003486633
499	default8_1	nz_springs	default	Lasso	GenericUnivariateSelect	mode::k_best.param::100.score_func::f_regression	-	-	-	-	-	9.5148618221283	0.0674114227294922	0.0178289413452148	0.00118803977966309	0.00137901306152344	0.0292553901672363	0.000180482864379883	9.69425463676453	regression absolute	154.340881347656	92194.8515625	-1.35972905158997
500	default12_3	subseafloor_arc	default	Lasso	GenericUnivariateSelect	mode::k_best.param::100.score_func::mutual_info_regression	-	-	-	-	-	0.790051937103272	8.74231600761414	0.0023798942565918	0.0011146068572998	0.00147438049316406	0.0115494728088379	0.000128984451293945	9.57354307174683	regression absolute	2303.01196289063	62673856	-20.5123825073242
501	default11_3	wastewater_treatment	default	Lasso	GenericUnivariateSelect	mode::k_best.param::100.score_func::mutual_info_regression	-	-	-	-	-	13.9115352630615	132.991594791412	0.0211248397827148	0.00106215476989746	0.00104951858520508	0.0104124546051025	0.000266313552856445	147.073520183563	regression absolute	3.26665449142456	26.1262683868408	0.207279682159424
502	default11_2	wastewater_treatment	default	Lasso	GenericUnivariateSelect	mode::k_best.param::100.score_func::r_regression	-	-	-	-	-	14.082044839859	0.0597639083862305	0.0267462730407715	0.00116252899169922	0.00154566764831543	0.0241639614105225	0.000180244445800781	14.3372929096222	regression absolute	3.93918871879578	39.0818710327148	-0.185817718505859
503	default5_8	bedford_basin_V6V8	default	Lasso	None		-	-	-	-	-	0.0622828006744385	NA	NA	0.0010368824005127	0.00120234489440918	0.0395395755767822	0.000330924987792969	0.116321325302124	regression absolute	35.3502006530762	5055.1591796875	-6.84104061126709
504	default13_4	subseafloor_bac	default	Lasso	VarianceThreshold	threshold::0.8	-	-	-	-	-	3.73203444480896	0.0349488258361816	0.0120010375976563	0.00127005577087402	0.00170707702636719	0.754591464996338	0.00121784210205078	4.569007396698	regression absolute	128.77214050293	115367.96875	-27.0106296539307
505	default12_2	subseafloor_arc	default	GradientBoostingRegressor	GenericUnivariateSelect	mode::k_best.param::100.score_func::r_regression	-	-	-	-	-	0.775285243988037	0.00392460823059082	0.00209140777587891	0.000996828079223633	0.00143170356750488	0.160126209259033	0.000407934188842773	0.979748487472534	regression absolute	1232.96215820313	2153287.5	0.260898411273956
506	default6_5	eu_lakes_allfeatures	default	GradientBoostingRegressor	RFE	estimator__alpha::0.9.estimator__ccp_alpha::0.0.estimator__criterion::friedman_mse.estimator__learning_rate::0.1.estimator__loss::squared_error.estimator__max_depth::3.estimator__min_impurity_decrease::0.0.estimator__min_samples_leaf::1.estimator__min_samples_split::2.estimator__min_weight_fraction_leaf::0.0.estimator__n_estimators::100.estimator__subsample::1.0.estimator__tol::0.0001.estimator__…	-	-	-	-	-	11.8688070774078	961.874752759934	0.00838017463684082	0.00121808052062988	0.00188159942626953	0.0565905570983887	0.000277042388916016	973.883506536484	regression absolute	7.3087649345398	116.286811828613	-0.247640132904053
507	default5_3	bedford_basin_V6V8	default	GradientBoostingRegressor	GenericUnivariateSelect	mode::k_best.param::100.score_func::mutual_info_regression	-	-	-	-	-	0.0742604732513428	0.70355486869812	0.000765323638916016	0.00108885765075684	0.00171136856079102	0.12980842590332	0.000384092330932617	0.927718877792358	regression absolute	11.532787322998	268.973602294922	0.582795917987824
508	default6_1	eu_lakes_allfeatures	default	GradientBoostingRegressor	GenericUnivariateSelect	mode::k_best.param::100.score_func::f_regression	-	-	-	-	-	11.6212658882141	0.0579321384429932	0.0271756649017334	0.000926017761230469	0.00224518775939941	0.0369486808776856	0.000248432159423828	11.8133430480957	regression absolute	5.65533399581909	61.4840507507324	0.340338170528412
509	default3_2	australia	default	GradientBoostingRegressor	GenericUnivariateSelect	mode::k_best.param::100.score_func::r_regression	-	-	-	-	-	199.209776639938	0.604863166809082	0.208295106887817	0.00110459327697754	0.00171422958374023	0.951125383377075	0.000772476196289063	201.585109233856	regression absolute	0.120592147111893	0.0474060140550137	0.938637614250183
510	default10_4	tara_oceans	default	GradientBoostingRegressor	VarianceThreshold	threshold::0.8	-	-	-	-	-	1.91085934638977	0.0153384208679199	0.00239229202270508	0.00102424621582031	0.00159668922424316	5.210942029953	0.00063776969909668	7.16692066192627	regression absolute	216.258163452148	92794.1875	-0.358425498008728
511	default10_8	tara_oceans	default	GradientBoostingRegressor	None		-	-	-	-	-	2.04774522781372	NA	NA	0.00129175186157227	0.00183916091918945	9.30528974533081	0.00108599662780762	11.3768179416657	regression absolute	225.426361083984	96559.1953125	-0.413541913032532
512	default3_4	australia	default	GradientBoostingRegressor	VarianceThreshold	threshold::0.8	-	-	-	-	-	204.106070518494	1.87055516242981	0.496894836425781	0.00151968002319336	0.00237441062927246	170.227766752243	0.163469076156616	377.482225179672	regression absolute	0.0872150957584381	0.0263816732913256	0.965851545333862
513	default10_5	tara_oceans	default	GradientBoostingRegressor	RFE	estimator__alpha::0.9.estimator__ccp_alpha::0.0.estimator__criterion::friedman_mse.estimator__learning_rate::0.1.estimator__loss::squared_error.estimator__max_depth::3.estimator__min_impurity_decrease::0.0.estimator__min_samples_leaf::1.estimator__min_samples_split::2.estimator__min_weight_fraction_leaf::0.0.estimator__n_estimators::100.estimator__subsample::1.0.estimator__tol::0.0001.estimator__…	-	-	-	-	-	1.82030367851257	595.507424116135	0.00186657905578613	0.00114870071411133	0.00150227546691895	0.105673551559448	0.000296115875244141	597.467729330063	regression absolute	222.622772216797	95661.734375	-0.400403738021851
514	default7_8	eu_lakes_allsamples	default	GradientBoostingRegressor	None		-	-	-	-	-	27.1878769397736	NA	NA	0.00128293037414551	0.001800537109375	134.556259870529	0.0107805728912354	161.837042570114	regression absolute	2.1068651676178	31.2055816650391	-54.1030883789063
515	default1_6	bog_lakes	default	GradientBoostingRegressor	FastCorrelationBasedFilter	threshold::0.01	-	-	-	-	-	1.37811970710754	236.594229698181	0.000799179077148438	0.00117635726928711	0.00173258781433105	0.563416481018066	0.000491619110107422	238.56444811821	regression absolute	2.1504430770874	8.26197338104248	0.809722304344177
516	default1_4	bog_lakes	default	GradientBoostingRegressor	VarianceThreshold	threshold::0.8	-	-	-	-	-	1.37494444847107	0.0178580284118652	0.00274515151977539	0.000969648361206055	0.00154423713684082	1.46577000617981	0.000601530075073242	2.89470458030701	regression absolute	2.16606712341309	7.9245228767395	0.817494034767151
517	default12_4	subseafloor_arc	default	GradientBoostingRegressor	VarianceThreshold	threshold::0.8	-	-	-	-	-	0.727828979492188	0.00804996490478516	0.00307297706604004	0.00100374221801758	0.0017549991607666	1.23042011260986	0.000696420669555664	1.99198651313782	regression absolute	718.467590332031	879364.125	0.698164105415344
518	default13_3	subseafloor_bac	default	GradientBoostingRegressor	GenericUnivariateSelect	mode::k_best.param::100.score_func::mutual_info_regression	-	-	-	-	-	3.61804986000061	36.9952116012573	0.00750041007995606	0.00110077857971191	0.00168442726135254	0.128234386444092	0.000313997268676758	40.7818517684937	regression absolute	68.9935989379883	12385.9501953125	-2.00723218917847
519	default2_4	atl_ocean_transect	default	GradientBoostingRegressor	VarianceThreshold	threshold::0.8	-	-	-	-	-	0.0314939022064209	0.00456857681274414	0.000393152236938477	0.00103998184204102	0.00171279907226563	0.761220455169678	0.000346660614013672	0.81583571434021	regression absolute	19.4136199951172	917.685485839844	0.700150907039642
520	default8_4	nz_springs	default	GradientBoostingRegressor	VarianceThreshold	threshold::0.8	-	-	-	-	-	8.91622996330261	0.0869448184967041	0.0200135707855225	0.00118684768676758	0.00162744522094727	9.16540789604187	0.00397467613220215	18.2342212200165	regression absolute	99.6710968017578	33524.61328125	0.141936838626862
521	default9_4	ports	default	GradientBoostingRegressor	VarianceThreshold	threshold::0.8	-	-	-	-	-	19.9257116317749	0.18874979019165	0.00812196731567383	0.00120115280151367	0.00155830383300781	3.31781244277954	0.00138330459594727	23.5189278125763	regression absolute	2.64117383956909	25.7835235595703	0.884514629840851
522	default7_6	eu_lakes_allsamples	default	GradientBoostingRegressor	FastCorrelationBasedFilter	threshold::0.01	-	-	-	-	-	26.7988438606262	2487.00698518753	0.000239133834838867	0.00102853775024414	0.00157475471496582	0.0376358032226563	0.000281572341918945	2513.93049550056	regression absolute	0.470785021781921	0.432803690433502	0.235751450061798
523	default6_2	eu_lakes_allfeatures	default	GradientBoostingRegressor	GenericUnivariateSelect	mode::k_best.param::100.score_func::r_regression	-	-	-	-	-	11.9634222984314	0.0410141944885254	0.0372889041900635	0.00106692314147949	0.00196981430053711	0.0323593616485596	0.000259637832641602	12.1618840694427	regression absolute	5.62271213531494	59.5255889892578	0.361350536346436
524	default3_3	australia	default	GradientBoostingRegressor	GenericUnivariateSelect	mode::k_best.param::100.score_func::mutual_info_regression	-	-	-	-	-	196.976420879364	1434.48499155045	0.200438976287842	0.00120997428894043	0.00255870819091797	2.20251107215881	0.000892877578735352	1634.47388100624	regression absolute	0.127513468265533	0.0478442870080471	0.938070297241211
525	default10_6	tara_oceans	default	GradientBoostingRegressor	FastCorrelationBasedFilter	threshold::0.01	-	-	-	-	-	2.11322426795959	122.76943397522	0.00288891792297363	0.00110936164855957	0.00166940689086914	0.037700891494751	0.000274896621704102	124.951999902725	regression absolute	188.414306640625	75706.015625	-0.108269691467285
526	default12_1	subseafloor_arc	default	GradientBoostingRegressor	GenericUnivariateSelect	mode::k_best.param::100.score_func::f_regression	-	-	-	-	-	0.93046236038208	0.00708627700805664	0.00191497802734375	0.00107502937316895	0.00163674354553223	0.0863351821899414	0.000306844711303711	1.04824423789978	regression absolute	1064.62585449219	2251222.5	0.2272829413414
527	default1_2	bog_lakes	default	GradientBoostingRegressor	GenericUnivariateSelect	mode::k_best.param::100.score_func::r_regression	-	-	-	-	-	1.34738826751709	0.00787019729614258	0.00316810607910156	0.000964879989624023	0.00142121315002441	0.308933734893799	0.000452280044555664	1.69073963165283	regression absolute	2.44430017471313	9.5800256729126	0.779366850852966
528	default8_5	nz_springs	default	GradientBoostingRegressor	RFE	estimator__alpha::0.9.estimator__ccp_alpha::0.0.estimator__criterion::friedman_mse.estimator__learning_rate::0.1.estimator__loss::squared_error.estimator__max_depth::3.estimator__min_impurity_decrease::0.0.estimator__min_samples_leaf::1.estimator__min_samples_split::2.estimator__min_weight_fraction_leaf::0.0.estimator__n_estimators::100.estimator__subsample::1.0.estimator__tol::0.0001.estimator__…	-	-	-	-	-	9.3489260673523	1108.09991049767	0.0310053825378418	0.00122284889221191	0.00157904624938965	0.311458826065064	0.000389575958251953	1117.87732124329	regression absolute	95.466926574707	32608.5546875	0.165383398532867
529	default7_3	eu_lakes_allsamples	default	GradientBoostingRegressor	GenericUnivariateSelect	mode::k_best.param::100.score_func::mutual_info_regression	-	-	-	-	-	27.4640755653381	233.175152778626	0.0368185043334961	0.000985145568847656	0.00170063972473145	0.192845106124878	0.000301122665405273	261.009514331818	regression absolute	0.378821074962616	0.329430967569351	0.418287932872772
530	default5_5	bedford_basin_V6V8	default	GradientBoostingRegressor	RFE	estimator__alpha::0.9.estimator__ccp_alpha::0.0.estimator__criterion::friedman_mse.estimator__learning_rate::0.1.estimator__loss::squared_error.estimator__max_depth::3.estimator__min_impurity_decrease::0.0.estimator__min_samples_leaf::1.estimator__min_samples_split::2.estimator__min_weight_fraction_leaf::0.0.estimator__n_estimators::100.estimator__subsample::1.0.estimator__tol::0.0001.estimator__…	-	-	-	-	-	0.0613784790039063	22.3701918125153	0.000792026519775391	0.00124263763427734	0.0016779899597168	0.166433334350586	0.000423908233642578	22.6224172115326	regression absolute	10.8692455291748	227.533660888672	0.647073268890381
531	default8_3	nz_springs	default	GradientBoostingRegressor	GenericUnivariateSelect	mode::k_best.param::100.score_func::mutual_info_regression	-	-	-	-	-	8.38955760002136	85.8337032794952	0.0131306648254395	0.00123429298400879	0.00163435935974121	0.440637350082397	0.000440359115600586	94.7229845523834	regression absolute	113.192321777344	37936.90234375	0.0290042161941528
532	default3_8	australia	default	GradientBoostingRegressor	None		-	-	-	-	-	210.127289056778	NA	NA	0.00151538848876953	0.00185537338256836	862.405359506607	0.252973556518555	1073.38465976715	regression absolute	0.0868360102176666	0.0271200202405453	0.964895784854889
533	default4_6	bedford_basin_V4V5	default	GradientBoostingRegressor	FastCorrelationBasedFilter	threshold::0.01	-	-	-	-	-	0.0930747985839844	2.88048100471497	0.000241279602050781	0.0010073184967041	0.00153160095214844	0.0366389751434326	0.000335931777954102	3.03120732307434	regression absolute	12.8655338287354	345.246368408203	0.293156266212463
534	default13_6	subseafloor_bac	default	GradientBoostingRegressor	FastCorrelationBasedFilter	threshold::0.01	-	-	-	-	-	3.7551064491272	328.588432073593	0.000334024429321289	0.00115633010864258	0.00155925750732422	0.0557286739349365	0.000324487686157227	332.432797908783	regression absolute	45.6556396484375	4720.1083984375	-0.146013140678406
535	default7_4	eu_lakes_allsamples	default	GradientBoostingRegressor	VarianceThreshold	threshold::0.8	-	-	-	-	-	27.5135617256165	0.200860261917114	0.0272600650787354	0.00122332572937012	0.00194406509399414	16.2142934799194	0.0154571533203125	44.0783929824829	regression absolute	2.78381156921387	61.6238479614258	-107.815925598145
536	default10_3	tara_oceans	default	GradientBoostingRegressor	GenericUnivariateSelect	mode::k_best.param::100.score_func::mutual_info_regression	-	-	-	-	-	2.18975210189819	23.4683170318604	0.0166966915130615	0.00120401382446289	0.00154614448547363	0.124561786651611	0.000307083129882813	25.828125	regression absolute	194.461227416992	71897.078125	-0.052510142326355
537	default5_4	bedford_basin_V6V8	default	GradientBoostingRegressor	VarianceThreshold	threshold::0.8	-	-	-	-	-	0.06199049949646	0.00289750099182129	0.000463247299194336	0.00106072425842285	0.00158333778381348	0.254376411437988	0.000419378280639648	0.338009595870972	regression absolute	10.8143062591553	230.91633605957	0.641826450824738
538	default2_5	atl_ocean_transect	default	GradientBoostingRegressor	RFE	estimator__alpha::0.9.estimator__ccp_alpha::0.0.estimator__criterion::friedman_mse.estimator__learning_rate::0.1.estimator__loss::squared_error.estimator__max_depth::3.estimator__min_impurity_decrease::0.0.estimator__min_samples_leaf::1.estimator__min_samples_split::2.estimator__min_weight_fraction_leaf::0.0.estimator__n_estimators::100.estimator__subsample::1.0.estimator__tol::0.0001.estimator__…	-	-	-	-	-	0.0308246612548828	43.6570744514465	0.000470399856567383	0.00113558769226074	0.0015718936920166	0.136914491653442	0.00028228759765625	43.8474988937378	regression absolute	19.2275142669678	864.74658203125	0.71744841337204
539	default12_5	subseafloor_arc	default	GradientBoostingRegressor	RFE	estimator__alpha::0.9.estimator__ccp_alpha::0.0.estimator__criterion::friedman_mse.estimator__learning_rate::0.1.estimator__loss::squared_error.estimator__max_depth::3.estimator__min_impurity_decrease::0.0.estimator__min_samples_leaf::1.estimator__min_samples_split::2.estimator__min_weight_fraction_leaf::0.0.estimator__n_estimators::100.estimator__subsample::1.0.estimator__tol::0.0001.estimator__…	-	-	-	-	-	0.968934059143066	100.328181505203	0.0012059211730957	0.00117182731628418	0.00237035751342773	0.130332469940186	0.000327348709106445	101.459141731262	regression absolute	690.134094238281	829786.0625	0.715181469917297
540	default2_1	atl_ocean_transect	default	GradientBoostingRegressor	VarianceThreshold	threshold::0.8	-	-	-	-	-	0.0306360721588135	0.0042724609375	0.000416278839111328	0.00103998184204102	0.00177741050720215	0.764503002166748	0.000328302383422852	0.817972183227539	regression absolute	19.5850315093994	912.16064453125	0.701956152915955
541	default4_4	bedford_basin_V4V5	default	GradientBoostingRegressor	VarianceThreshold	threshold::0.8	-	-	-	-	-	0.0816762447357178	0.00365829467773438	0.000531911849975586	0.00101447105407715	0.0014641284942627	0.396192312240601	0.000438451766967773	0.500035047531128	regression absolute	8.94550800323486	184.072235107422	0.623137831687927
542	default9_1	ports	default	GradientBoostingRegressor	GenericUnivariateSelect	mode::k_best.param::100.score_func::f_regression	-	-	-	-	-	20.1071445941925	0.0914702415466309	0.0314745903015137	0.00101470947265625	0.00178694725036621	0.229933500289917	0.000362157821655273	20.5390057563782	regression absolute	2.58790349960327	18.5644416809082	0.916849195957184
543	default13_8	subseafloor_bac	default	GradientBoostingRegressor	None		-	-	-	-	-	3.63886737823486	NA	NA	0.00100469589233398	0.00200533866882324	14.2086865901947	0.00185871124267578	17.8751785755157	regression absolute	53.9084815979004	8088.50732421875	-0.963839650154114
544	default7_2	eu_lakes_allsamples	default	GradientBoostingRegressor	GenericUnivariateSelect	mode::k_best.param::100.score_func::r_regression	-	-	-	-	-	27.0854616165161	0.0852773189544678	0.0562529563903809	0.000931501388549805	0.00165724754333496	0.0297925472259522	0.000236034393310547	27.3497123718262	regression absolute	0.905497670173645	3.11072778701782	-4.49295043945313
545	default4_2	bedford_basin_V4V5	default	GradientBoostingRegressor	GenericUnivariateSelect	mode::k_best.param::100.score_func::r_regression	-	-	-	-	-	0.0811071395874023	0.00316405296325684	0.000664472579956055	0.00102138519287109	0.00158786773681641	0.0766029357910156	0.000324010848999023	0.179529190063477	regression absolute	14.4433641433716	371.000671386719	0.24042797088623
546	default2_2	atl_ocean_transect	default	GradientBoostingRegressor	GenericUnivariateSelect	mode::k_best.param::100.score_func::r_regression	-	-	-	-	-	0.0317392349243164	0.00428032875061035	0.0005950927734375	0.00101137161254883	0.00184893608093262	0.121945381164551	0.00028681755065918	0.176345586776733	regression absolute	20.9527530670166	1063.34997558594	0.652555763721466
547	default1_8	bog_lakes	default	GradientBoostingRegressor	None		-	-	-	-	-	1.39427852630615	NA	NA	0.00110793113708496	0.00170159339904785	4.65334916114807	0.00117063522338867	6.07067680358887	regression absolute	2.13647770881653	7.66741323471069	0.823415398597717
548	default9_2	ports	default	GradientBoostingRegressor	GenericUnivariateSelect	mode::k_best.param::100.score_func::r_regression	-	-	-	-	-	20.4667437076569	0.0719475746154785	0.0322930812835693	0.00111293792724609	0.00125765800476074	0.210268020629883	0.000367641448974609	20.8585464954376	regression absolute	2.95139408111572	29.5807609558105	0.867506682872772
549	default4_1	bedford_basin_V4V5	default	GradientBoostingRegressor	GenericUnivariateSelect	mode::k_best.param::100.score_func::f_regression	-	-	-	-	-	0.0801131725311279	0.00390267372131348	0.000780820846557617	0.00102543830871582	0.00137686729431152	0.227758646011353	0.000414609909057617	0.331325054168701	regression absolute	9.47146320343018	189.975402832031	0.611051917076111
550	default3_5	australia	default	GradientBoostingRegressor	RFE	estimator__alpha::0.9.estimator__ccp_alpha::0.0.estimator__criterion::friedman_mse.estimator__learning_rate::0.1.estimator__loss::squared_error.estimator__max_depth::3.estimator__min_impurity_decrease::0.0.estimator__min_samples_leaf::1.estimator__min_samples_split::2.estimator__min_weight_fraction_leaf::0.0.estimator__n_estimators::100.estimator__subsample::1.0.estimator__tol::0.0001.estimator__…	-	-	-	-	-	200.163344860077	14932.0658183098	0.167210340499878	0.00113463401794434	0.00177121162414551	1.1525661945343	0.000737428665161133	15134.1670503616	regression absolute	0.0917326733469963	0.0284155998378992	0.963218808174133
551	default9_3	ports	default	GradientBoostingRegressor	GenericUnivariateSelect	mode::k_best.param::100.score_func::mutual_info_regression	-	-	-	-	-	21.6383790969849	172.643783092499	0.0638453960418701	0.00121355056762695	0.00123763084411621	0.299257755279541	0.000372886657714844	194.817809581757	regression absolute	2.15689373016357	19.211332321167	0.913951754570007
552	default10_2	tara_oceans	default	GradientBoostingRegressor	GenericUnivariateSelect	mode::k_best.param::100.score_func::r_regression	-	-	-	-	-	2.16016888618469	0.0108177661895752	0.00656604766845703	0.000938177108764648	0.00167417526245117	0.032984733581543	0.000240802764892578	2.24277687072754	regression absolute	259.337341308594	131991.609375	-0.932241201400757
553	default4_5	bedford_basin_V4V5	default	GradientBoostingRegressor	RFE	estimator__alpha::0.9.estimator__ccp_alpha::0.0.estimator__criterion::friedman_mse.estimator__learning_rate::0.1.estimator__loss::squared_error.estimator__max_depth::3.estimator__min_impurity_decrease::0.0.estimator__min_samples_leaf::1.estimator__min_samples_split::2.estimator__min_weight_fraction_leaf::0.0.estimator__n_estimators::100.estimator__subsample::1.0.estimator__tol::0.0001.estimator__…	-	-	-	-	-	0.0847125053405762	36.1431245803833	0.000712394714355469	0.00109720230102539	0.00186753273010254	0.220100402832031	0.000394821166992188	36.4717447757721	regression absolute	8.94461631774902	188.712341308594	0.613637864589691
554	default3_1	australia	default	GradientBoostingRegressor	GenericUnivariateSelect	mode::k_best.param::100.score_func::f_regression	-	-	-	-	-	206.52964758873	0.650623559951782	0.199705600738525	0.00101971626281738	0.00146579742431641	1.98816132545471	0.000842571258544922	209.982467889786	regression absolute	0.129724264144897	0.0484548471868038	0.937279999256134
555	default12_8	subseafloor_arc	default	GradientBoostingRegressor	None		-	-	-	-	-	0.662176609039307	NA	NA	0.000992774963378906	0.0017237663269043	2.05393862724304	0.000634193420410156	2.73530626296997	regression absolute	706.80078125	848054.125	0.708911061286926
556	default1_5	bog_lakes	default	GradientBoostingRegressor	RFE	estimator__alpha::0.9.estimator__ccp_alpha::0.0.estimator__criterion::friedman_mse.estimator__learning_rate::0.1.estimator__loss::squared_error.estimator__max_depth::3.estimator__min_impurity_decrease::0.0.estimator__min_samples_leaf::1.estimator__min_samples_split::2.estimator__min_weight_fraction_leaf::0.0.estimator__n_estimators::100.estimator__subsample::1.0.estimator__tol::0.0001.estimator__…	-	-	-	-	-	1.24266409873962	220.869092702866	0.00434660911560059	0.00121951103210449	0.00160098075866699	0.322838544845581	0.000423192977905273	222.478468179703	regression absolute	2.17907452583313	7.95888757705689	0.816702544689179
557	default13_1	subseafloor_bac	default	GradientBoostingRegressor	GenericUnivariateSelect	mode::k_best.param::100.score_func::f_regression	-	-	-	-	-	3.45145010948181	0.0270273685455322	0.00861716270446777	0.0010378360748291	0.0015714168548584	0.0719814300537109	0.000299215316772461	3.59332656860352	regression absolute	56.9180488586426	10970.4189453125	-1.66354990005493
558	default2_6	atl_ocean_transect	default	GradientBoostingRegressor	FastCorrelationBasedFilter	threshold::0.01	-	-	-	-	-	0.0318703651428223	1.8287353515625	0.000217676162719727	0.000979423522949219	0.00144290924072266	0.0249648094177246	0.000247955322265625	1.91789722442627	regression absolute	33.8916244506836	2846.39599609375	0.0699545741081238
559	default11_6	wastewater_treatment	default	GradientBoostingRegressor	FastCorrelationBasedFilter	threshold::0.01	-	-	-	-	-	13.3823778629303	318.884150505066	0.000514745712280273	0.0011138916015625	0.00143885612487793	0.0504593849182129	0.000340938568115234	332.37518286705	regression absolute	3.46077728271484	23.8537349700928	0.276232659816742
560	default4_3	bedford_basin_V4V5	default	GradientBoostingRegressor	GenericUnivariateSelect	mode::k_best.param::100.score_func::mutual_info_regression	-	-	-	-	-	0.0848734378814697	0.99808144569397	0.00107407569885254	0.00113558769226074	0.00163793563842773	0.194983720779419	0.000418663024902344	1.29887104034424	regression absolute	9.6010274887085	212.209274291992	0.565531134605408
561	default10_1	tara_oceans	default	GradientBoostingRegressor	GenericUnivariateSelect	mode::k_best.param::100.score_func::f_regression	-	-	-	-	-	2.0666835308075	0.0199871063232422	0.007537841796875	0.00115466117858887	0.0016181468963623	0.0423135757446289	0.00029301643371582	2.16494655609131	regression absolute	259.155487060547	132149.984375	-0.93455982208252
562	default3_6	australia	default	GradientBoostingRegressor	FastCorrelationBasedFilter	threshold::0.01	-	-	-	-	-	201.611857175827	5263.87352705002	0.0118839740753174	0.00121331214904785	0.00174593925476074	0.14286470413208	0.000644683837890625	5466.244607687	regression absolute	0.147293522953987	0.0691972598433495	0.91043096780777
563	default11_8	wastewater_treatment	default	GradientBoostingRegressor	None		-	-	-	-	-	14.0774824619293	NA	NA	0.00150918960571289	0.00185990333557129	94.4963726997376	0.0237948894500732	108.724235773087	regression absolute	1.12541663646698	2.46467924118042	0.925216972827911
564	default4_8	bedford_basin_V4V5	default	GradientBoostingRegressor	None		-	-	-	-	-	0.0825622081756592	NA	NA	0.00101375579833984	0.0015408992767334	0.509771585464478	0.000441789627075195	0.608012914657593	regression absolute	8.76464080810547	183.251922607422	0.624817252159119
565	default5_1	bedford_basin_V6V8	default	GradientBoostingRegressor	GenericUnivariateSelect	mode::k_best.param::100.score_func::f_regression	-	-	-	-	-	0.0713140964508057	0.00703501701354981	0.000828742980957031	0.00104689598083496	0.00145125389099121	0.180504322052002	0.000385046005249023	0.284265041351318	regression absolute	10.8808088302612	234.261627197266	0.636637568473816
566	default6_4	eu_lakes_allfeatures	default	GradientBoostingRegressor	VarianceThreshold	threshold::0.8	-	-	-	-	-	11.6162519454956	0.0739624500274658	0.0107645988464355	0.00119447708129883	0.00165987014770508	4.26630997657776	0.00155210494995117	16.0315680503845	regression absolute	9.78519058227539	171.397033691406	-0.838917255401611
567	default9_8	ports	default	GradientBoostingRegressor	None		-	-	-	-	-	20.6306214332581	NA	NA	0.00129222869873047	0.00186395645141602	66.4714398384094	0.0105881690979004	87.1829133033752	regression absolute	2.42793655395508	23.577615737915	0.894394993782044
568	default8_2	nz_springs	default	GradientBoostingRegressor	GenericUnivariateSelect	mode::k_best.param::100.score_func::r_regression	-	-	-	-	-	8.27478218078613	0.0369758605957031	0.0142586231231689	0.00107908248901367	0.00169181823730469	0.284637212753296	0.000368595123291016	8.65430283546448	regression absolute	99.023193359375	32239.779296875	0.174822211265564
569	default8_8	nz_springs	default	GradientBoostingRegressor	None		-	-	-	-	-	8.87243366241455	NA	NA	0.00146055221557617	0.00177288055419922	53.7199051380158	0.0211391448974609	62.6902861595154	regression absolute	92.6061325073242	31785.23046875	0.186456382274628
570	default8_6	nz_springs	default	GradientBoostingRegressor	FastCorrelationBasedFilter	threshold::0.01	-	-	-	-	-	8.16605353355408	566.941133499146	0.000278711318969727	0.0010683536529541	0.0014955997467041	0.0841708183288574	0.000406026840209961	575.23609495163	regression absolute	121.888679504395	42138.890625	-0.0785456895828247
571	default13_5	subseafloor_bac	default	GradientBoostingRegressor	RFE	estimator__alpha::0.9.estimator__ccp_alpha::0.0.estimator__criterion::friedman_mse.estimator__learning_rate::0.1.estimator__loss::squared_error.estimator__max_depth::3.estimator__min_impurity_decrease::0.0.estimator__min_samples_leaf::1.estimator__min_samples_split::2.estimator__min_weight_fraction_leaf::0.0.estimator__n_estimators::100.estimator__subsample::1.0.estimator__tol::0.0001.estimator__…	-	-	-	-	-	3.56171202659607	449.518805027008	0.00349521636962891	0.00116229057312012	0.001800537109375	0.132037878036499	0.000304222106933594	453.251295089722	regression absolute	57.494083404541	8983.615234375	-1.18116641044617
572	default5_6	bedford_basin_V6V8	default	GradientBoostingRegressor	FastCorrelationBasedFilter	threshold::0.01	-	-	-	-	-	0.0619099140167236	1.49704122543335	0.000232934951782227	0.00100421905517578	0.00156521797180176	0.0344679355621338	0.00032496452331543	1.61329579353333	regression absolute	13.7236433029175	408.154449462891	0.366913020610809
573	default2_3	atl_ocean_transect	default	GradientBoostingRegressor	GenericUnivariateSelect	mode::k_best.param::100.score_func::mutual_info_regression	-	-	-	-	-	0.0307567119598389	0.454227209091187	0.00062108039855957	0.00103473663330078	0.00159907341003418	0.11826491355896	0.000299692153930664	0.621382236480713	regression absolute	20.1104965209961	967.964660644531	0.68372243642807
574	default7_1	eu_lakes_allsamples	default	GradientBoostingRegressor	GenericUnivariateSelect	mode::k_best.param::100.score_func::f_regression	-	-	-	-	-	28.3419981002808	0.118105173110962	0.0538074970245361	0.00092005729675293	0.00190401077270508	0.0295588970184326	0.000246047973632813	28.676647901535	regression absolute	0.54935485124588	0.619303941726685	-0.0935723781585693
575	default6_8	eu_lakes_allfeatures	default	GradientBoostingRegressor	None		-	-	-	-	-	11.2518563270569	NA	NA	0.00123119354248047	0.00171375274658203	32.1530086994171	0.00434255599975586	43.4650413990021	regression absolute	9.41240406036377	202.085006713867	-1.16816806793213
576	default1_1	bog_lakes	default	GradientBoostingRegressor	VarianceThreshold	threshold::0.8	-	-	-	-	-	1.24218082427979	0.0183267593383789	0.00282955169677734	0.00096440315246582	0.00142836570739746	1.46948289871216	0.000590085983276367	2.76542258262634	regression absolute	2.16101789474487	7.94010305404663	0.817135214805603
577	default11_4	wastewater_treatment	default	GradientBoostingRegressor	VarianceThreshold	threshold::0.8	-	-	-	-	-	13.6152696609497	0.14172625541687	0.0328178405761719	0.00144267082214355	0.00176763534545898	18.380119562149	0.0102529525756836	32.3085536956787	regression absolute	1.10315454006195	2.45842790603638	0.925406634807587
578	default2_8	atl_ocean_transect	default	GradientBoostingRegressor	None		-	-	-	-	-	0.0307700634002686	NA	NA	0.000990152359008789	0.00233769416809082	0.765683889389038	0.000310420989990234	0.812016010284424	regression absolute	19.0003032684326	858.302551269531	0.719553947448731
579	default5_2	bedford_basin_V6V8	default	GradientBoostingRegressor	GenericUnivariateSelect	mode::k_best.param::100.score_func::r_regression	-	-	-	-	-	0.0717628002166748	0.0031740665435791	0.000642061233520508	0.00102138519287109	0.0014955997467041	0.0796980857849121	0.000331878662109375	0.173150539398193	regression absolute	17.3715152740479	515.967834472656	0.199683964252472
580	default11_1	wastewater_treatment	default	GradientBoostingRegressor	GenericUnivariateSelect	mode::k_best.param::100.score_func::f_regression	-	-	-	-	-	13.6108620166779	0.076807975769043	0.0249850749969482	0.00100088119506836	0.00133800506591797	0.390891075134277	0.000434398651123047	14.2329051494598	regression absolute	1.63118946552277	4.57503366470337	0.86118483543396
581	default6_3	eu_lakes_allfeatures	default	GradientBoostingRegressor	GenericUnivariateSelect	mode::k_best.param::100.score_func::mutual_info_regression	-	-	-	-	-	11.9091939926147	168.571711301804	0.0672860145568848	0.00119638442993164	0.0157401561737061	0.0750529766082764	0.00028538703918457	180.712845563889	regression absolute	8.33140087127686	110.251747131348	-0.182890057563782
582	default12_6	subseafloor_arc	default	GradientBoostingRegressor	FastCorrelationBasedFilter	threshold::0.01	-	-	-	-	-	0.789623260498047	21.533046245575	0.00210905075073242	0.00110340118408203	0.0101504325866699	0.0326302051544189	0.000293731689453125	22.3850879669189	regression absolute	1248.32592773438	2624363.75	0.0992046594619751
583	default7_5	eu_lakes_allsamples	default	GradientBoostingRegressor	RFE	estimator__alpha::0.9.estimator__ccp_alpha::0.0.estimator__criterion::friedman_mse.estimator__learning_rate::0.1.estimator__loss::squared_error.estimator__max_depth::3.estimator__min_impurity_decrease::0.0.estimator__min_samples_leaf::1.estimator__min_samples_split::2.estimator__min_weight_fraction_leaf::0.0.estimator__n_estimators::100.estimator__subsample::1.0.estimator__tol::0.0001.estimator__…	-	-	-	-	-	28.1030056476593	3004.19658660889	0.0364670753479004	0.00129294395446777	0.00158548355102539	0.105248689651489	0.000329017639160156	3032.60071325302	regression absolute	4.30087327957153	208.857574462891	-367.802520751953
584	default9_6	ports	default	GradientBoostingRegressor	FastCorrelationBasedFilter	threshold::0.01	-	-	-	-	-	21.6186501979828	840.718733549118	0.000794649124145508	0.00115561485290527	0.00156378746032715	0.0665757656097412	0.000358104705810547	862.523606538773	regression absolute	3.27014112472534	30.2530269622803	0.864495575428009
585	default1_3	bog_lakes	default	GradientBoostingRegressor	GenericUnivariateSelect	mode::k_best.param::100.score_func::mutual_info_regression	-	-	-	-	-	1.17917633056641	14.194997549057	0.00280570983886719	0.00112581253051758	0.00171208381652832	0.391063451766968	0.000454187393188477	15.7926433086395	regression absolute	2.25068116188049	8.73423385620117	0.798845887184143
586	default6_6	eu_lakes_allfeatures	default	GradientBoostingRegressor	FastCorrelationBasedFilter	threshold::0.01	-	-	-	-	-	12.0857546329498	821.021831035614	0.000865697860717773	0.00112438201904297	0.00145578384399414	0.0369992256164551	0.000276088714599609	833.228724718094	regression absolute	6.43747901916504	116.827041625977	-0.253436207771301
587	default13_2	subseafloor_bac	default	GradientBoostingRegressor	GenericUnivariateSelect	mode::k_best.param::100.score_func::r_regression	-	-	-	-	-	3.55972695350647	0.016547679901123	0.00824761390686035	0.00106501579284668	0.0016028881072998	0.0697157382965088	0.000288248062133789	3.68618845939636	regression absolute	56.8570442199707	10974.978515625	-1.6646568775177
588	default11_5	wastewater_treatment	default	GradientBoostingRegressor	RFE	estimator__alpha::0.9.estimator__ccp_alpha::0.0.estimator__criterion::friedman_mse.estimator__learning_rate::0.1.estimator__loss::squared_error.estimator__max_depth::3.estimator__min_impurity_decrease::0.0.estimator__min_samples_leaf::1.estimator__min_samples_split::2.estimator__min_weight_fraction_leaf::0.0.estimator__n_estimators::100.estimator__subsample::1.0.estimator__tol::0.0001.estimator__…	-	-	-	-	-	13.7167499065399	2704.94763660431	0.0290391445159912	0.00124716758728027	0.00162124633789063	0.409375667572022	0.000482320785522461	2719.1681022644	regression absolute	1.17488729953766	2.61499714851379	0.920656085014343
589	default9_5	ports	default	GradientBoostingRegressor	RFE	estimator__alpha::0.9.estimator__ccp_alpha::0.0.estimator__criterion::friedman_mse.estimator__learning_rate::0.1.estimator__loss::squared_error.estimator__max_depth::3.estimator__min_impurity_decrease::0.0.estimator__min_samples_leaf::1.estimator__min_samples_split::2.estimator__min_weight_fraction_leaf::0.0.estimator__n_estimators::100.estimator__subsample::1.0.estimator__tol::0.0001.estimator__…	-	-	-	-	-	21.018280506134	1189.56240487099	0.0200982093811035	0.00128698348999023	0.00171732902526855	0.21425461769104	0.000370502471923828	1210.89933586121	regression absolute	2.49047780036926	24.222677230835	0.891505718231201
590	default8_1	nz_springs	default	GradientBoostingRegressor	GenericUnivariateSelect	mode::k_best.param::100.score_func::f_regression	-	-	-	-	-	8.81014728546143	0.0478434562683106	0.0147528648376465	0.000970840454101563	0.00145292282104492	0.286093235015869	0.000371456146240234	9.24603390693665	regression absolute	95.3019180297852	30471.748046875	0.220074951648712
591	default12_3	subseafloor_arc	default	GradientBoostingRegressor	GenericUnivariateSelect	mode::k_best.param::100.score_func::mutual_info_regression	-	-	-	-	-	0.724294185638428	8.53426837921143	0.00206351280212402	0.00111484527587891	0.0014493465423584	0.162523746490479	0.000359296798706055	9.44612765312195	regression absolute	799.112182617188	1074233.125	0.631276667118073
592	default11_3	wastewater_treatment	default	GradientBoostingRegressor	GenericUnivariateSelect	mode::k_best.param::100.score_func::mutual_info_regression	-	-	-	-	-	12.4439921379089	131.442018032074	0.0210449695587158	0.00111746788024902	0.00159215927124023	0.679237127304077	0.00046086311340332	144.645547628403	regression absolute	1.27861142158508	3.37072777748108	0.897725760936737
593	default11_2	wastewater_treatment	default	GradientBoostingRegressor	GenericUnivariateSelect	mode::k_best.param::100.score_func::r_regression	-	-	-	-	-	13.4850792884827	0.054002046585083	0.0236485004425049	0.00100135803222656	0.00161218643188477	0.246729373931885	0.00044560432434082	13.8661620616913	regression absolute	1.98197102546692	7.95781755447388	0.75854480266571
594	default5_8	bedford_basin_V6V8	default	GradientBoostingRegressor	None		-	-	-	-	-	0.0716743469238281	NA	NA	0.00095820426940918	0.00140643119812012	0.328832864761353	0.000421762466430664	0.415832281112671	regression absolute	11.0500755310059	233.132369995117	0.638389110565186
595	default13_4	subseafloor_bac	default	GradientBoostingRegressor	VarianceThreshold	threshold::0.8	-	-	-	-	-	3.79029154777527	0.0351312160491943	0.0239474773406982	0.00111174583435059	0.00180768966674805	5.06124329566956	0.00518250465393066	8.94958925247192	regression absolute	58.9382247924805	9260.6650390625	-1.24843215942383
596	default12_2	subseafloor_arc	default	LinearRegression	GenericUnivariateSelect	mode::k_best.param::100.score_func::r_regression	-	-	-	-	-	0.702565670013428	0.00430750846862793	0.00204372406005859	0.00098419189453125	0.00126910209655762	0.00434136390686035	0.000101566314697266	0.734226703643799	regression absolute	341005.21875	5403344109568	-1854660.75
597	default6_5	eu_lakes_allfeatures	default	LinearRegression	RFE	estimator__copy_X::True.estimator__fit_intercept::True.estimator__positive::False.importance_getter::auto.n_features_to_select::100.step::0.01.verbose::300	-	-	-	-	-	12.4641015529633	76.4011607170105	0.0231444835662842	0.00142240524291992	0.00127339363098145	0.00275683403015137	9.96589660644531e-05	88.9684941768646	regression absolute	2339.75	19174120	-205717.953125
598	default5_3	bedford_basin_V6V8	default	LinearRegression	GenericUnivariateSelect	mode::k_best.param::100.score_func::mutual_info_regression	-	-	-	-	-	0.0714354515075684	0.719525814056397	0.000691890716552734	0.00118112564086914	0.00128436088562012	0.00566220283508301	0.000252962112426758	0.815189123153687	regression absolute	23.4868869781494	1576.91979980469	-1.44595503807068
599	default6_1	eu_lakes_allfeatures	default	LinearRegression	GenericUnivariateSelect	mode::k_best.param::100.score_func::f_regression	-	-	-	-	-	13.115483045578	0.084700345993042	0.0332992076873779	0.00409960746765137	0.00163364410400391	0.00708699226379395	0.000223159790039063	13.3759920597076	regression absolute	434.955535888672	2778641	-29811.013671875
600	default3_2	australia	default	LinearRegression	GenericUnivariateSelect	mode::k_best.param::100.score_func::r_regression	-	-	-	-	-	374.210537195206	0.65521240234375	0.478102922439575	0.00208950042724609	0.00139999389648438	0.0083165168762207	0.000360965728759766	515.374060869217	regression absolute	0.3735211789608	0.430438727140427	0.442839503288269
601	default10_4	tara_oceans	default	LinearRegression	VarianceThreshold	threshold::0.8	-	-	-	-	-	1.93212676048279	0.016089916229248	0.00281763076782227	0.00127196311950684	0.00161075592041016	0.0709772109985352	0.000759601593017578	2.04853653907776	regression absolute	355.812927246094	182036.234375	-1.66485071182251
602	default10_8	tara_oceans	default	LinearRegression	None		-	-	-	-	-	2.34775185585022	NA	NA	0.00130963325500488	0.00161647796630859	0.385349750518799	0.000954627990722656	2.76370716094971	regression absolute	355.400421142578	181252.390625	-1.65337586402893
603	default3_4	australia	default	LinearRegression	VarianceThreshold	threshold::0.8	-	-	-	-	-	539.671434164047	106.893234968185	1.08120250701904	0.00138568878173828	0.00155305862426758	12.2057995796204	0.0212790966033936	953.268939971924	regression absolute	0.397238969802856	1.30558431148529	-0.689950227737427
604	default10_5	tara_oceans	default	LinearRegression	RFE	estimator__copy_X::True.estimator__fit_intercept::True.estimator__positive::False.importance_getter::auto.n_features_to_select::100.step::0.01.verbose::300	-	-	-	-	-	2.14370012283325	17.2492053508759	0.00175094604492188	0.00088047981262207	0.00130128860473633	0.00344634056091309	9.48905944824219e-05	19.4286079406738	regression absolute	499.419982910156	347332.59375	-4.08464431762695
605	default7_8	eu_lakes_allsamples	default	LinearRegression	None		-	-	-	-	-	29.5197656154633	NA	NA	0.00181865692138672	0.00182867050170898	5.24678683280945	0.0344235897064209	34.9886019229889	regression absolute	7.29043102264404	466.042144775391	-821.941284179688
606	default1_6	bog_lakes	default	LinearRegression	FastCorrelationBasedFilter	threshold::0.01	-	-	-	-	-	1.28682804107666	233.494415044785	0.00697779655456543	0.00136733055114746	0.00131702423095703	0.00950336456298828	0.000255107879638672	234.822791814804	regression absolute	3.21541738510132	15.5807409286499	0.641167163848877
607	default1_4	bog_lakes	default	LinearRegression	VarianceThreshold	threshold::0.8	-	-	-	-	-	1.41149044036865	0.0186126232147217	0.00465202331542969	0.00154542922973633	0.00146985054016113	0.101834774017334	0.000719547271728516	1.56129908561707	regression absolute	8.18312835693359	176.121185302734	-3.05616521835327
608	default12_4	subseafloor_arc	default	LinearRegression	VarianceThreshold	threshold::0.8	-	-	-	-	-	0.837171316146851	0.00854992866516113	0.00315952301025391	0.00124335289001465	0.00125861167907715	0.0922303199768066	0.000509977340698242	0.961970329284668	regression absolute	553666.3125	3260322152448	-1119082.875
609	default13_3	subseafloor_bac	default	LinearRegression	GenericUnivariateSelect	mode::k_best.param::100.score_func::mutual_info_regression	-	-	-	-	-	3.6933422088623	37.8133234977722	0.00809550285339356	0.00337958335876465	0.00154519081115723	0.00848150253295898	0.0001373291015625	41.5730545520783	regression absolute	347.382354736328	1490131.625	-360.794769287109
610	default2_4	atl_ocean_transect	default	LinearRegression	VarianceThreshold	threshold::0.8	-	-	-	-	-	0.0310347080230713	0.00475788116455078	0.000456809997558594	0.00118398666381836	0.00122570991516113	0.0196223258972168	0.000252723693847656	0.0738410949707031	regression absolute	29.035120010376	1360.82299804688	0.555357992649078
611	default8_4	nz_springs	default	LinearRegression	VarianceThreshold	threshold::0.8	-	-	-	-	-	8.95176124572754	0.0955104827880859	0.0226902961730957	0.00115108489990234	0.00142025947570801	0.603157997131348	0.00173020362854004	9.72563457489014	regression absolute	617.769714355469	1246388.375	-30.9013347625732
612	default9_4	ports	default	LinearRegression	VarianceThreshold	threshold::0.8	-	-	-	-	-	21.8224151134491	0.1952223777771	0.00907111167907715	0.00140500068664551	0.00187778472900391	0.221858978271484	0.00891947746276856	22.4931807518005	regression absolute	32.2929763793945	3789.41479492188	-15.9729270935059
613	default7_6	eu_lakes_allsamples	default	LinearRegression	FastCorrelationBasedFilter	threshold::0.01	-	-	-	-	-	29.1135056018829	2592.95949888229	0.00291252136230469	0.00113797187805176	0.00124669075012207	0.00223016738891602	9.22679901123047e-05	2622.23656129837	regression absolute	18.9124736785889	7639.56298828125	-13489.0078125
614	default6_2	eu_lakes_allfeatures	default	LinearRegression	GenericUnivariateSelect	mode::k_best.param::100.score_func::r_regression	-	-	-	-	-	12.9771552085876	0.053234338760376	0.0438313484191895	0.00575113296508789	0.00145626068115234	0.0106592178344727	0.000194072723388672	13.1934649944305	regression absolute	434.955535888672	2778641	-29811.013671875
615	default3_3	australia	default	LinearRegression	GenericUnivariateSelect	mode::k_best.param::100.score_func::mutual_info_regression	-	-	-	-	-	313.111095190048	2759.0472984314	0.504958868026733	0.00192761421203613	0.00155520439147949	0.00787758827209473	0.000595331192016602	3275.06784129143	regression absolute	0.424996256828308	0.287492394447327	0.627869427204132
616	default10_6	tara_oceans	default	LinearRegression	FastCorrelationBasedFilter	threshold::0.01	-	-	-	-	-	2.22994041442871	121.391238212585	0.000382900238037109	0.00161576271057129	0.00147151947021484	0.00261282920837402	9.79900360107422e-05	123.660477399826	regression absolute	246.335418701172	109981.796875	-0.610036969184876
617	default12_1	subseafloor_arc	default	LinearRegression	GenericUnivariateSelect	mode::k_best.param::100.score_func::f_regression	-	-	-	-	-	0.630250692367554	0.00702166557312012	0.00188446044921875	0.00083470344543457	0.0012514591217041	0.00373268127441406	9.01222229003906e-05	0.662957906723023	regression absolute	13735.5751953125	1850640640	-634.220092773438
618	default1_2	bog_lakes	default	LinearRegression	GenericUnivariateSelect	mode::k_best.param::100.score_func::r_regression	-	-	-	-	-	1.22720837593079	0.00826621055603027	0.00368762016296387	0.00123357772827148	0.00134849548339844	0.00639677047729492	0.000152826309204102	1.26889729499817	regression absolute	3.43622279167175	20.4801387786865	0.528331398963928
619	default8_5	nz_springs	default	LinearRegression	RFE	estimator__copy_X::True.estimator__fit_intercept::True.estimator__positive::False.importance_getter::auto.n_features_to_select::100.step::0.01.verbose::300	-	-	-	-	-	10.2316572666168	186.017866134644	0.0238156318664551	0.00117850303649902	0.00126409530639648	0.00590848922729492	0.000312328338623047	196.338514566422	regression absolute	667.615234375	47914068	-1225.36157226563
620	default7_3	eu_lakes_allsamples	default	LinearRegression	GenericUnivariateSelect	mode::k_best.param::100.score_func::mutual_info_regression	-	-	-	-	-	96.0722589492798	309.160736560822	0.158358812332153	0.00218105316162109	0.00144863128662109	0.00516676902770996	0.000138044357299805	405.586355924606	regression absolute	13.3122797012329	971.408508300781	-1714.32165527344
621	default5_5	bedford_basin_V6V8	default	LinearRegression	RFE	estimator__copy_X::True.estimator__fit_intercept::True.estimator__positive::False.importance_getter::auto.n_features_to_select::100.step::0.01.verbose::300	-	-	-	-	-	0.0631113052368164	1.98292922973633	0.00049591064453125	0.000802755355834961	0.00134491920471191	0.00529837608337402	0.000262260437011719	2.06964874267578	regression absolute	56.2779273986816	16399.61328125	-24.437385559082
622	default8_3	nz_springs	default	LinearRegression	GenericUnivariateSelect	mode::k_best.param::100.score_func::mutual_info_regression	-	-	-	-	-	10.8451299667358	86.8353450298309	0.0226609706878662	0.00159049034118652	0.0013120174407959	0.0068361759185791	0.000290155410766602	97.7629868984222	regression absolute	144.664703369141	46102.70703125	-0.179999709129334
623	default3_8	australia	default	LinearRegression	None		-	-	-	-	-	342.799226284027	NA	NA	0.0020904541015625	0.00188136100769043	135.026872873306	0.0637671947479248	745.204443454742	regression absolute	0.393713116645813	1.29266226291657	-0.673223972320557
624	default4_6	bedford_basin_V4V5	default	LinearRegression	FastCorrelationBasedFilter	threshold::0.01	-	-	-	-	-	0.091317892074585	2.83336138725281	0.000175952911376953	0.00091552734375	0.00136017799377441	0.00204324722290039	8.51154327392578e-05	2.94516944885254	regression absolute	19.8006839752197	535.973022460938	-0.09732985496521
625	default13_6	subseafloor_bac	default	LinearRegression	FastCorrelationBasedFilter	threshold::0.01	-	-	-	-	-	3.27468109130859	329.58496928215	0.000849723815917969	0.0012054443359375	0.0017850399017334	0.0023198127746582	0.000102519989013672	332.898559331894	regression absolute	59.7428131103516	6424.34814453125	-0.559792041778565
626	default7_4	eu_lakes_allsamples	default	LinearRegression	VarianceThreshold	threshold::0.8	-	-	-	-	-	32.5067563056946	0.275925397872925	0.0489051342010498	0.00183987617492676	0.00151896476745605	1.16713976860046	0.00336790084838867	34.2100667953491	regression absolute	7.26841831207275	469.240661621094	-827.589233398438
627	default10_3	tara_oceans	default	LinearRegression	GenericUnivariateSelect	mode::k_best.param::100.score_func::mutual_info_regression	-	-	-	-	-	2.04905080795288	23.621874332428	0.0165033340454102	0.00131821632385254	0.00143861770629883	0.0041658878326416	0.000141620635986328	25.7370479106903	regression absolute	865.733276367188	1118017.875	-15.3668003082275
628	default5_4	bedford_basin_V6V8	default	LinearRegression	VarianceThreshold	threshold::0.8	-	-	-	-	-	0.0667779445648193	0.00309300422668457	0.000422477722167969	0.00108861923217773	0.00143718719482422	0.022315502166748	0.000257253646850586	0.110177516937256	regression absolute	41.2431564331055	6626.3671875	-9.27813625335693
629	default2_5	atl_ocean_transect	default	LinearRegression	RFE	estimator__copy_X::True.estimator__fit_intercept::True.estimator__positive::False.importance_getter::auto.n_features_to_select::100.step::0.01.verbose::300	-	-	-	-	-	0.0327684879302979	0.618808269500732	0.000531196594238281	0.00112700462341309	0.00151371955871582	0.00343132019042969	0.000116348266601563	0.675148963928223	regression absolute	34.2395935058594	2535.47534179688	0.171546280384064
630	default12_5	subseafloor_arc	default	LinearRegression	RFE	estimator__copy_X::True.estimator__fit_intercept::True.estimator__positive::False.importance_getter::auto.n_features_to_select::100.step::0.01.verbose::300	-	-	-	-	-	0.679439544677734	8.98282599449158	0.00112795829772949	0.000925064086914063	0.00140881538391113	0.00415539741516113	9.63211059570313e-05	9.69009470939636	regression absolute	99228.671875	206178271232	-70768.3125
631	default2_1	atl_ocean_transect	default	LinearRegression	VarianceThreshold	threshold::0.8	-	-	-	-	-	0.0403139591217041	0.0044100284576416	0.000385046005249023	0.000845670700073242	0.00116944313049316	0.00967621803283691	0.000178337097167969	0.0714449882507324	regression absolute	29.035120010376	1360.82299804688	0.555357992649078
632	default4_4	bedford_basin_V4V5	default	LinearRegression	VarianceThreshold	threshold::0.8	-	-	-	-	-	0.0903184413909912	0.00361895561218262	0.00053858757019043	0.00125575065612793	0.0015413761138916	0.0265805721282959	0.00826930999755859	0.147309541702271	regression absolute	43.5060348510742	5482.845703125	-10.225359916687
633	default9_1	ports	default	LinearRegression	GenericUnivariateSelect	mode::k_best.param::100.score_func::f_regression	-	-	-	-	-	21.7734274864197	0.0904932022094727	0.0307996273040772	0.000882625579833984	0.00145554542541504	0.00492525100708008	0.00011134147644043	22.0953280925751	regression absolute	7.85345220565796	127.229827880859	0.430132925510407
634	default13_8	subseafloor_bac	default	LinearRegression	None		-	-	-	-	-	4.20781946182251	NA	NA	0.00147795677185059	0.0018761157989502	0.486684083938599	0.00679278373718262	4.73001575469971	regression absolute	139.980178833008	70867.4609375	-16.2061824798584
635	default7_2	eu_lakes_allsamples	default	LinearRegression	GenericUnivariateSelect	mode::k_best.param::100.score_func::r_regression	-	-	-	-	-	155.333899259567	0.0880963802337647	0.0548722743988037	0.00118708610534668	0.00128793716430664	0.00329208374023438	0.000112771987915039	155.614587545395	regression absolute	2.65952706336975	117.764999389648	-206.950469970703
636	default4_2	bedford_basin_V4V5	default	LinearRegression	GenericUnivariateSelect	mode::k_best.param::100.score_func::r_regression	-	-	-	-	-	0.0822558403015137	0.00309205055236816	0.000689029693603516	0.000957250595092773	0.00124406814575195	0.004730224609375	0.000118255615234375	0.107092618942261	regression absolute	23.0645885467529	3023.4169921875	-5.19002389907837
637	default2_2	atl_ocean_transect	default	LinearRegression	GenericUnivariateSelect	mode::k_best.param::100.score_func::r_regression	-	-	-	-	-	0.0305862426757813	0.00392818450927734	0.000499248504638672	0.000928163528442383	0.0012814998626709	0.00272393226623535	9.01222229003906e-05	0.0534045696258545	regression absolute	199.714233398438	168422.375	-54.0311584472656
638	default1_8	bog_lakes	default	LinearRegression	None		-	-	-	-	-	1.45610666275024	NA	NA	0.00410866737365723	0.00193905830383301	0.284415721893311	0.00576996803283691	1.78466463088989	regression absolute	3.98289346694946	30.3748340606689	0.300451338291168
639	default9_2	ports	default	LinearRegression	GenericUnivariateSelect	mode::k_best.param::100.score_func::r_regression	-	-	-	-	-	22.0573244094849	0.0796468257904053	0.0347745418548584	0.0050959587097168	0.00157022476196289	0.0108520984649658	0.000252485275268555	22.2984085083008	regression absolute	8.58601093292236	184.358245849609	0.174252688884735
640	default4_1	bedford_basin_V4V5	default	LinearRegression	GenericUnivariateSelect	mode::k_best.param::100.score_func::f_regression	-	-	-	-	-	0.0821189880371094	0.00362515449523926	0.000776529312133789	0.000912904739379883	0.00141286849975586	0.0047152042388916	0.000122785568237305	0.1108558177948	regression absolute	16.4593830108643	497.895904541016	-0.0193722248077393
641	default3_5	australia	default	LinearRegression	RFE	estimator__copy_X::True.estimator__fit_intercept::True.estimator__positive::False.importance_getter::auto.n_features_to_select::100.step::0.01.verbose::300	-	-	-	-	-	481.185722112656	19294.6643733978	1.54895997047424	0.00237607955932617	0.00167465209960938	0.00810623168945313	0.000355720520019531	20080.1786437035	regression absolute	0.434826403856277	0.804938554763794	-0.041913628578186
642	default9_3	ports	default	LinearRegression	GenericUnivariateSelect	mode::k_best.param::100.score_func::mutual_info_regression	-	-	-	-	-	21.5427560806274	174.401915550232	0.194636583328247	0.00110459327697754	0.00148153305053711	0.00614261627197266	0.000283956527709961	196.272953510284	regression absolute	5.69658613204956	76.7621536254883	0.656179547309876
643	default10_2	tara_oceans	default	LinearRegression	GenericUnivariateSelect	mode::k_best.param::100.score_func::r_regression	-	-	-	-	-	2.03692865371704	0.00999212265014648	0.0063927173614502	0.000796318054199219	0.0011899471282959	0.00293755531311035	8.7738037109375e-05	2.08129572868347	regression absolute	306.919250488281	218539.375	-2.19922471046448
644	default4_5	bedford_basin_V4V5	default	LinearRegression	RFE	estimator__copy_X::True.estimator__fit_intercept::True.estimator__positive::False.importance_getter::auto.n_features_to_select::100.step::0.01.verbose::300	-	-	-	-	-	0.0871589183807373	3.43553853034973	0.000672340393066406	0.00145792961120605	0.00252437591552734	0.00600194931030273	0.00030207633972168	3.5503203868866	regression absolute	934.324584960938	12484888	-25560.0625
645	default3_1	australia	default	LinearRegression	GenericUnivariateSelect	mode::k_best.param::100.score_func::f_regression	-	-	-	-	-	323.588257312775	1.14023590087891	1.0035982131958	0.00168061256408691	0.00167727470397949	0.0130734443664551	0.000377893447875977	499.498470544815	regression absolute	0.343517363071442	0.226399526000023	0.706948161125183
646	default12_8	subseafloor_arc	default	LinearRegression	None		-	-	-	-	-	0.849298477172852	NA	NA	0.00131869316101074	0.00122284889221191	0.177412986755371	0.00116133689880371	1.04518103599548	regression absolute	533661.3125	2730012704768	-937057.625
647	default1_5	bog_lakes	default	LinearRegression	RFE	estimator__copy_X::True.estimator__fit_intercept::True.estimator__positive::False.importance_getter::auto.n_features_to_select::100.step::0.01.verbose::300	-	-	-	-	-	1.30170679092407	22.508323431015	0.0027155876159668	0.0011296272277832	0.00117015838623047	0.00558972358703613	0.000338315963745117	23.8461174964905	regression absolute	1086.99462890625	72614088	-1672340.375
648	default13_1	subseafloor_bac	default	LinearRegression	GenericUnivariateSelect	mode::k_best.param::100.score_func::f_regression	-	-	-	-	-	3.39767718315125	0.032055139541626	0.00971221923828125	0.0011146068572998	0.00137972831726074	0.00562524795532227	0.00016331672668457	3.48004651069641	regression absolute	555.712463378906	6409108.5	-1555.09191894531
649	default2_6	atl_ocean_transect	default	LinearRegression	FastCorrelationBasedFilter	threshold::0.01	-	-	-	-	-	0.0310835838317871	1.76307511329651	0.000288963317871094	0.00103330612182617	0.00144505500793457	0.00207901000976563	8.53538513183594e-05	1.81421589851379	regression absolute	38.1429214477539	2523.98559570313	0.175300478935242
650	default11_6	wastewater_treatment	default	LinearRegression	FastCorrelationBasedFilter	threshold::0.01	-	-	-	-	-	15.5705847740173	316.934845924377	0.00310778617858887	0.00120258331298828	0.00143599510192871	0.00271224975585938	0.00010228157043457	332.589188814163	regression absolute	5.09751462936401	113.801460266113	-2.45295119285584
651	default4_3	bedford_basin_V4V5	default	LinearRegression	GenericUnivariateSelect	mode::k_best.param::100.score_func::mutual_info_regression	-	-	-	-	-	0.0823473930358887	1.03377223014832	0.0017244815826416	0.000885725021362305	0.00122785568237305	0.00500941276550293	0.00021672248840332	1.14024758338928	regression absolute	21.1003265380859	677.348083496094	-0.386775612831116
652	default10_1	tara_oceans	default	LinearRegression	GenericUnivariateSelect	mode::k_best.param::100.score_func::f_regression	-	-	-	-	-	1.98145961761475	0.0187206268310547	0.00739955902099609	0.000938653945922852	0.00142908096313477	0.00314211845397949	0.000133991241455078	2.04796266555786	regression absolute	306.919250488281	218539.375	-2.19922471046448
653	default3_6	australia	default	LinearRegression	FastCorrelationBasedFilter	threshold::0.01	-	-	-	-	-	818.026578903198	5257.35091161728	0.320917129516602	0.000937938690185547	0.00162959098815918	0.00304746627807617	9.89437103271484e-05	6359.02789330483	regression absolute	0.49894317984581	0.406421154737473	0.473927855491638
654	default11_8	wastewater_treatment	default	LinearRegression	None		-	-	-	-	-	13.9563241004944	NA	NA	0.00118494033813477	0.00132489204406738	2.03115344047546	0.00605964660644531	16.057558298111	regression absolute	1.97879362106323	20.6600475311279	0.373135149478912
655	default4_8	bedford_basin_V4V5	default	LinearRegression	None		-	-	-	-	-	0.0876626968383789	NA	NA	0.00188732147216797	0.0016319751739502	0.0541212558746338	0.00577163696289063	0.165420055389404	regression absolute	2054.07202148438	30590024	-62627.796875
656	default5_1	bedford_basin_V6V8	default	LinearRegression	GenericUnivariateSelect	mode::k_best.param::100.score_func::f_regression	-	-	-	-	-	0.0581471920013428	0.0029597282409668	0.000573396682739258	0.000804901123046875	0.00133037567138672	0.00507497787475586	0.000108718872070313	0.0823218822479248	regression absolute	25.7391014099121	1472.96813964844	-1.28471612930298
657	default6_4	eu_lakes_allfeatures	default	LinearRegression	VarianceThreshold	threshold::0.8	-	-	-	-	-	12.2069959640503	0.076693058013916	0.011770486831665	0.00106620788574219	0.00144171714782715	0.136238574981689	0.00118923187255859	12.4974598884583	regression absolute	57.4251174926758	11200.1396484375	-119.166198730469
658	default9_8	ports	default	LinearRegression	None		-	-	-	-	-	21.6822679042816	NA	NA	0.00145983695983887	0.00178313255310059	3.86117577552795	0.0158987045288086	25.6349046230316	regression absolute	23.2331771850586	1599.56628417969	-6.16451549530029
659	default8_2	nz_springs	default	LinearRegression	GenericUnivariateSelect	mode::k_best.param::100.score_func::r_regression	-	-	-	-	-	9.05888509750366	0.0408439636230469	0.0152771472930908	0.000976085662841797	0.00138640403747559	0.00601887702941895	0.000140905380249023	9.16833400726318	regression absolute	154.01953125	91606.1875	-1.34466218948364
660	default8_8	nz_springs	default	LinearRegression	None		-	-	-	-	-	9.65086841583252	NA	NA	0.00138425827026367	0.0019686222076416	1.71664786338806	0.0042271614074707	11.411568403244	regression absolute	614.72216796875	1237278.75	-30.6681747436523
661	default8_6	nz_springs	default	LinearRegression	FastCorrelationBasedFilter	threshold::0.01	-	-	-	-	-	8.56412100791931	566.25146651268	0.00345349311828613	0.00102519989013672	0.0014958381652832	0.00246405601501465	9.36985015869141e-05	574.865975379944	regression absolute	126.005630493164	39518.78515625	-0.0114840269088745
662	default13_5	subseafloor_bac	default	LinearRegression	RFE	estimator__copy_X::True.estimator__fit_intercept::True.estimator__positive::False.importance_getter::auto.n_features_to_select::100.step::0.01.verbose::300	-	-	-	-	-	3.62188982963562	36.0763680934906	0.00829815864562988	0.00108003616333008	0.00134158134460449	0.00461220741271973	0.000106096267700195	39.7457256317139	regression absolute	437.691558837891	3260662.75	-790.668762207031
663	default5_6	bedford_basin_V6V8	default	LinearRegression	FastCorrelationBasedFilter	threshold::0.01	-	-	-	-	-	0.0617101192474365	1.46983528137207	0.000171422958374023	0.00079655647277832	0.00137233734130859	0.00174617767333984	8.44001770019531e-05	1.55038070678711	regression absolute	21.7924270629883	918.869934082031	-0.425256133079529
664	default2_3	atl_ocean_transect	default	LinearRegression	GenericUnivariateSelect	mode::k_best.param::100.score_func::mutual_info_regression	-	-	-	-	-	0.0347316265106201	0.467207908630371	0.000602483749389648	0.00133824348449707	0.00134110450744629	0.00296998023986816	0.000102043151855469	0.525003910064697	regression absolute	195.542007446289	132376.375	-42.2533073425293
665	default7_1	eu_lakes_allsamples	default	LinearRegression	GenericUnivariateSelect	mode::k_best.param::100.score_func::f_regression	-	-	-	-	-	29.15975522995	0.13355565071106	0.0520515441894531	0.0011138916015625	0.00150609016418457	0.0039207935333252	0.000103950500488281	29.4504177570343	regression absolute	2.65952706336975	117.764999389648	-206.950469970703
666	default6_8	eu_lakes_allfeatures	default	LinearRegression	None		-	-	-	-	-	12.1840341091156	NA	NA	0.00517082214355469	0.00525617599487305	0.936158895492554	0.00972414016723633	13.209175825119	regression absolute	57.4512176513672	11200.685546875	-119.172058105469
667	default1_1	bog_lakes	default	LinearRegression	VarianceThreshold	threshold::0.8	-	-	-	-	-	1.31036901473999	0.0181818008422852	0.00275111198425293	0.00114560127258301	0.00142526626586914	0.1072998046875	0.000397920608520508	1.47071552276611	regression absolute	8.18312835693359	176.121185302734	-3.05616521835327
668	default11_4	wastewater_treatment	default	LinearRegression	VarianceThreshold	threshold::0.8	-	-	-	-	-	13.6432156562805	0.15144157409668	0.0218961238861084	0.00103640556335449	0.00144648551940918	0.486398458480835	0.00147104263305664	14.4268260002136	regression absolute	2.01815104484558	21.752779006958	0.339979648590088
669	default2_8	atl_ocean_transect	default	LinearRegression	None		-	-	-	-	-	0.0399041175842285	NA	NA	0.000953435897827148	0.00121927261352539	0.0102260112762451	0.000208377838134766	0.0644686222076416	regression absolute	29.0351238250732	1360.82299804688	0.555357992649078
670	default5_2	bedford_basin_V6V8	default	LinearRegression	GenericUnivariateSelect	mode::k_best.param::100.score_func::r_regression	-	-	-	-	-	0.0623998641967773	0.00266385078430176	0.000690460205078125	0.000900506973266602	0.0012819766998291	0.00476837158203125	0.000118017196655273	0.0874812602996826	regression absolute	29.4100971221924	3071.51782226563	-3.76422071456909
671	default11_1	wastewater_treatment	default	LinearRegression	GenericUnivariateSelect	mode::k_best.param::100.score_func::f_regression	-	-	-	-	-	15.9513154029846	0.0912883281707764	0.031074047088623	0.00130534172058105	0.00148630142211914	0.00708246231079102	0.000148534774780273	16.155259847641	regression absolute	2.28871464729309	10.8678293228149	0.67024952173233
672	default6_3	eu_lakes_allfeatures	default	LinearRegression	GenericUnivariateSelect	mode::k_best.param::100.score_func::mutual_info_regression	-	-	-	-	-	11.7010939121246	170.654884576797	0.0267541408538818	0.00196027755737305	0.00135445594787598	0.0040123462677002	0.000124692916870117	182.466167926788	regression absolute	668.637023925781	3749172.5	-40223.8359375
673	default12_6	subseafloor_arc	default	LinearRegression	FastCorrelationBasedFilter	threshold::0.01	-	-	-	-	-	0.69867205619812	20.7078671455383	0.00024867057800293	0.0010380744934082	0.00120925903320313	0.00227928161621094	8.72611999511719e-05	21.4336712360382	regression absolute	1429.42565917969	2766438.5	0.0504384636878967
674	default7_5	eu_lakes_allsamples	default	LinearRegression	RFE	estimator__copy_X::True.estimator__fit_intercept::True.estimator__positive::False.importance_getter::auto.n_features_to_select::100.step::0.01.verbose::300	-	-	-	-	-	59.4212329387665	2124.98289752007	0.0209646224975586	0.00138545036315918	0.00114154815673828	0.00450372695922852	0.000116109848022461	2184.56385207176	regression absolute	11.0941162109375	3829.4365234375	-6761.05224609375
675	default9_6	ports	default	LinearRegression	FastCorrelationBasedFilter	threshold::0.01	-	-	-	-	-	23.1523308753967	844.058815717697	0.00208473205566406	0.00116848945617676	0.00132465362548828	0.00235462188720703	9.84668731689453e-05	867.297188282013	regression absolute	10.0149526596069	150.021133422852	0.328049898147583
676	default1_3	bog_lakes	default	LinearRegression	GenericUnivariateSelect	mode::k_best.param::100.score_func::mutual_info_regression	-	-	-	-	-	1.23669385910034	14.2651808261871	0.00420331954956055	0.00126171112060547	0.00145959854125977	0.00532770156860352	0.000264644622802734	15.5360352993011	regression absolute	3.04663348197937	14.4295949935913	0.667678713798523
677	default6_6	eu_lakes_allfeatures	default	LinearRegression	FastCorrelationBasedFilter	threshold::0.01	-	-	-	-	-	13.6883227825165	825.819633483887	0.000992774963378906	0.00119709968566895	0.0015108585357666	0.00237536430358887	0.000101566314697266	839.661120653153	regression absolute	14.5453596115112	414.4228515625	-3.44633913040161
678	default13_2	subseafloor_bac	default	LinearRegression	GenericUnivariateSelect	mode::k_best.param::100.score_func::r_regression	-	-	-	-	-	3.98543691635132	0.01857590675354	0.0100460052490234	0.00195789337158203	0.00167584419250488	0.00556278228759766	0.000158309936523438	4.07089424133301	regression absolute	555.712463378906	6409108.5	-1555.09191894531
679	default11_5	wastewater_treatment	default	LinearRegression	RFE	estimator__copy_X::True.estimator__fit_intercept::True.estimator__positive::False.importance_getter::auto.n_features_to_select::100.step::0.01.verbose::300	-	-	-	-	-	15.0729005336761	157.90992307663	0.0126619338989258	0.00111556053161621	0.00142312049865723	0.00548338890075684	0.000226497650146484	173.129378795624	regression absolute	2.58827066421509	17.0076026916504	0.483957231044769
680	default9_5	ports	default	LinearRegression	RFE	estimator__copy_X::True.estimator__fit_intercept::True.estimator__positive::False.importance_getter::auto.n_features_to_select::100.step::0.01.verbose::300	-	-	-	-	-	23.1901233196259	241.945354938507	0.0521957874298096	0.00141072273254395	0.00137209892272949	0.00503754615783691	0.000228166580200195	265.301681756973	regression absolute	8.9486083984375	308.148834228516	-0.380209803581238
681	default8_1	nz_springs	default	LinearRegression	GenericUnivariateSelect	mode::k_best.param::100.score_func::f_regression	-	-	-	-	-	8.77957797050476	0.0488808155059814	0.0140755176544189	0.000840187072753906	0.00124788284301758	0.00563144683837891	0.000123977661132813	8.90300559997559	regression absolute	154.01953125	91606.1875	-1.34466218948364
682	default12_3	subseafloor_arc	default	LinearRegression	GenericUnivariateSelect	mode::k_best.param::100.score_func::mutual_info_regression	-	-	-	-	-	0.616076231002808	8.6926167011261	0.00194382667541504	0.0010223388671875	0.00128674507141113	0.00478076934814453	0.000103235244750977	9.336585521698	regression absolute	1905.94201660156	9766887	-2.35241889953613
683	default11_3	wastewater_treatment	default	LinearRegression	GenericUnivariateSelect	mode::k_best.param::100.score_func::mutual_info_regression	-	-	-	-	-	54.8395097255707	250.234280109406	0.104579925537109	0.00103616714477539	0.00141429901123047	0.0063166618347168	0.000252008438110352	305.267636060715	regression absolute	2.97027039527893	20.492748260498	0.378211319446564
684	default11_2	wastewater_treatment	default	LinearRegression	GenericUnivariateSelect	mode::k_best.param::100.score_func::r_regression	-	-	-	-	-	14.5551338195801	0.0619127750396729	0.0261917114257813	0.00516796112060547	0.00150966644287109	0.0105748176574707	0.000159263610839844	14.7465555667877	regression absolute	4.8522162437439	68.4482727050781	-1.07684969902039
685	default5_8	bedford_basin_V6V8	default	LinearRegression	None		-	-	-	-	-	0.0616357326507568	NA	NA	0.00102853775024414	0.0012507438659668	0.038104772567749	0.00105690956115723	0.114590406417847	regression absolute	310.969146728516	1458932.375	-2261.94506835938
686	default13_4	subseafloor_bac	default	LinearRegression	VarianceThreshold	threshold::0.8	-	-	-	-	-	3.59566712379456	0.0446751117706299	0.015993595123291	0.00122737884521484	0.00155353546142578	0.318694114685059	0.00211405754089355	4.01136231422424	regression absolute	139.744674682617	70050.8671875	-16.0079174041748
687	default12_2	subseafloor_arc	default	SVR	GenericUnivariateSelect	mode::k_best.param::100.score_func::r_regression	-	-	-	-	-	0.882425785064697	0.0042414665222168	0.00264072418212891	0.00116109848022461	0.00138640403747559	0.00493073463439941	0.000659465789794922	0.917776107788086	regression relative	4875.154296875	250467088	-84.9711608886719
688	default6_5	eu_lakes_allfeatures	default	SVR	RFE	estimator__C::1.0.estimator__cache_size::200.estimator__coef0::0.0.estimator__degree::3.estimator__epsilon::0.1.estimator__gamma::scale.estimator__kernel::linear.estimator__max_iter::-1.estimator__shrinking::True.estimator__tol::0.001.estimator__verbose::False.importance_getter::auto.n_features_to_select::100.step::0.01.verbose::300	-	-	-	-	-	11.7539207935333	21.9012942314148	0.00913786888122559	0.00104188919067383	0.00165081024169922	0.0028383731842041	0.000177860260009766	33.7348306179047	regression relative	45774.734375	7553850880	-81045200
689	default5_3	bedford_basin_V6V8	default	SVR	GenericUnivariateSelect	mode::k_best.param::100.score_func::mutual_info_regression	-	-	-	-	-	0.0694766044616699	0.700763940811157	0.000737190246582031	0.000893592834472656	0.00131869316101074	0.0127897262573242	0.0017402172088623	0.810031890869141	regression relative	1572.21154785156	44606120	-69187.40625
690	default6_1	eu_lakes_allfeatures	default	SVR	GenericUnivariateSelect	mode::k_best.param::100.score_func::f_regression	-	-	-	-	-	11.5455360412598	0.05899977684021	0.0285608768463135	0.000898122787475586	0.00131964683532715	0.00275850296020508	0.000163555145263672	11.7036819458008	regression relative	102.369529724121	129099.03125	-1384.10229492188
691	default3_2	australia	default	SVR	GenericUnivariateSelect	mode::k_best.param::100.score_func::r_regression	-	-	-	-	-	201.617394447327	0.569151878356934	0.201689720153809	0.00109028816223145	0.00139451026916504	0.109238624572754	0.0181829929351807	203.064140319824	regression relative	17299.578125	1596158464	-2066069760
692	default10_8	tara_oceans	default	SVR	None		-	-	-	-	-	2.01262521743774	NA	NA	0.00140476226806641	0.00192475318908691	0.356519460678101	0.0744636058807373	2.46541142463684	regression relative	354.072723388672	196392.640625	-1.8750159740448
693	default3_4	australia	default	SVR	VarianceThreshold	threshold::0.001	-	-	-	-	-	207.918961048126	1.96781969070435	0.0140893459320068	0.00106334686279297	0.0015110969543457	0.063391923904419	0.00803017616271973	210.519396781921	regression relative	5900.95654296875	204195680	-264311184
694	default10_5	tara_oceans	default	SVR	RFE	estimator__C::1.0.estimator__cache_size::200.estimator__coef0::0.0.estimator__degree::3.estimator__epsilon::0.1.estimator__gamma::scale.estimator__kernel::linear.estimator__max_iter::-1.estimator__shrinking::True.estimator__tol::0.001.estimator__verbose::False.importance_getter::auto.n_features_to_select::100.step::0.01.verbose::300	-	-	-	-	-	3.0567262172699	39.3850936889648	0.00275778770446777	0.00176358222961426	0.00186800956726074	0.00429940223693848	0.00047755241394043	42.4895572662354	regression relative	317.943023681641	160893.765625	-1.35534358024597
695	default7_8	eu_lakes_allsamples	default	SVR	None		-	-	-	-	-	27.8067905902863	NA	NA	0.00105762481689453	0.00185084342956543	1.75855708122253	0.229907035827637	29.8707911968231	regression relative	66882.9609375	11428409344	-20180383744
696	default1_6	bog_lakes	default	SVR	FastCorrelationBasedFilter	threshold::0.01	-	-	-	-	-	1.23067450523376	237.703301906586	0.000706195831298828	0.000945329666137695	0.00152182579040527	0.0174670219421387	0.0025789737701416	238.981060981751	regression relative	3453.1669921875	19260686	-443582.9375
697	default1_4	bog_lakes	default	SVR	VarianceThreshold	threshold::0.001	-	-	-	-	-	1.24828958511353	0.0176377296447754	0.000415802001953125	0.00096583366394043	0.0013420581817627	0.00897884368896484	0.00113606452941895	1.30482912063599	regression relative	3725.22436523438	20288084	-467244.4375
698	default12_4	subseafloor_arc	default	SVR	VarianceThreshold	threshold::0.001	-	-	-	-	-	0.872738599777222	0.00806498527526856	0.000382423400878906	0.000879049301147461	0.00157499313354492	0.00430059432983398	0.000400066375732422	0.907825708389282	regression relative	18080.74609375	1039104320	-355.665649414063
699	default13_3	subseafloor_bac	default	SVR	GenericUnivariateSelect	mode::k_best.param::100.score_func::mutual_info_regression	-	-	-	-	-	3.06738424301147	37.0652570724487	0.00730419158935547	0.000933408737182617	0.00150346755981445	0.00489115715026856	0.000411033630371094	40.1751327514648	regression relative	10456.82421875	880172160	-213699.375
700	default2_4	atl_ocean_transect	default	SVR	VarianceThreshold	threshold::0.001	-	-	-	-	-	0.0299117565155029	0.0038762092590332	0.000266313552856445	0.000845193862915039	0.00150275230407715	0.00188302993774414	0.000143766403198242	0.052377462387085	regression relative	6208.50634765625	123887072	-40478.47265625
701	default8_4	nz_springs	default	SVR	VarianceThreshold	threshold::0.001	-	-	-	-	-	8.41077327728272	0.0897548198699951	0.000579833984375	0.000905275344848633	0.00166010856628418	0.0131435394287109	0.00181174278259277	8.55734252929688	regression relative	99691.1484375	33987188736	-869901.75
702	default9_4	ports	default	SVR	VarianceThreshold	threshold::0.001	-	-	-	-	-	22.6135792732239	0.208875894546509	0.000693082809448242	0.00095820426940918	0.0016629695892334	0.00610804557800293	0.000743627548217773	23.0020713806152	regression relative	3299.18823242188	45706648	-204720.734375
703	default7_6	eu_lakes_allsamples	default	SVR	FastCorrelationBasedFilter	threshold::0.01	-	-	-	-	-	29.3813688755035	2587.05964756012	0.000226259231567383	0.000957965850830078	0.00140547752380371	0.00269794464111328	0.000225543975830078	2616.54940915108	regression relative	10976.8525390625	789058688	-1393326720
704	default6_2	eu_lakes_allfeatures	default	SVR	GenericUnivariateSelect	mode::k_best.param::100.score_func::r_regression	-	-	-	-	-	12.0741240978241	0.0440359115600586	0.0336809158325195	0.00102901458740234	0.0015106201171875	0.00257444381713867	0.000222682952880859	12.2190799713135	regression relative	102.369529724121	129099.03125	-1384.10229492188
705	default3_3	australia	default	SVR	GenericUnivariateSelect	mode::k_best.param::100.score_func::mutual_info_regression	-	-	-	-	-	229.568304538727	1604.19662094116	0.43673300743103	0.00173187255859375	0.00168180465698242	0.154281139373779	0.0196795463562012	1834.99475240707	regression relative	31597.423828125	1930728064	-2499137280
706	default10_6	tara_oceans	default	SVR	FastCorrelationBasedFilter	threshold::0.01	-	-	-	-	-	2.01708459854126	134.417092084885	0.00174379348754883	0.00107836723327637	0.00938153266906738	0.00295495986938477	0.000180959701538086	136.473927259445	regression relative	167.517379760742	87679.7109375	-0.283554077148438
707	default12_1	subseafloor_arc	default	SVR	GenericUnivariateSelect	mode::k_best.param::100.score_func::f_regression	-	-	-	-	-	0.771661281585693	0.0113885402679443	0.00229454040527344	0.00362420082092285	0.00148105621337891	0.00491070747375488	0.000472307205200195	0.832843065261841	regression relative	4045.72802734375	115290960	-38.5728530883789
708	default1_2	bog_lakes	default	SVR	GenericUnivariateSelect	mode::k_best.param::100.score_func::r_regression	-	-	-	-	-	1.20459198951721	0.00818848609924316	0.00319242477416992	0.000918149948120117	0.0013434886932373	0.0133810043334961	0.00193047523498535	1.25433254241943	regression relative	2434.57397460938	10542633	-242801.46875
709	default8_5	nz_springs	default	SVR	RFE	estimator__C::1.0.estimator__cache_size::200.estimator__coef0::0.0.estimator__degree::3.estimator__epsilon::0.1.estimator__gamma::scale.estimator__kernel::linear.estimator__max_iter::-1.estimator__shrinking::True.estimator__tol::0.001.estimator__verbose::False.importance_getter::auto.n_features_to_select::100.step::0.01.verbose::300	-	-	-	-	-	8.53777694702148	1000.52957773209	0.00867486000061035	0.00104999542236328	0.00158166885375977	0.018378734588623	0.00309109687805176	1009.17795681953	regression relative	119378.484375	41564602368	-1063845.875
710	default7_3	eu_lakes_allsamples	default	SVR	GenericUnivariateSelect	mode::k_best.param::100.score_func::mutual_info_regression	-	-	-	-	-	27.4580821990967	230.565504312515	0.0365800857543945	0.000929117202758789	0.00170350074768066	0.00436091423034668	0.000274181365966797	258.157090902329	regression relative	14085.048828125	1361182720	-2403588352
711	default5_5	bedford_basin_V6V8	default	SVR	RFE	estimator__C::1.0.estimator__cache_size::200.estimator__coef0::0.0.estimator__degree::3.estimator__epsilon::0.1.estimator__gamma::scale.estimator__kernel::linear.estimator__max_iter::-1.estimator__shrinking::True.estimator__tol::0.001.estimator__verbose::False.importance_getter::auto.n_features_to_select::100.step::0.01.verbose::300	-	-	-	-	-	0.0716137886047363	1.45930957794189	0.000592708587646484	0.00085759162902832	0.00163388252258301	0.0112049579620361	0.00170183181762695	1.56514668464661	regression relative	1649.619140625	40646408	-63045.5078125
712	default8_3	nz_springs	default	SVR	GenericUnivariateSelect	mode::k_best.param::100.score_func::mutual_info_regression	-	-	-	-	-	8.34703254699707	85.8174695968628	0.0127713680267334	0.000949382781982422	0.00123119354248047	0.0180270671844482	0.00260543823242188	94.2402286529541	regression relative	67694.1796875	21938587648	-561517.625
713	default3_8	australia	default	SVR	None		-	-	-	-	-	204.376562833786	NA	NA	0.00204968452453613	0.00237011909484863	84.3765373229981	20.9754984378815	310.264169454575	regression relative	47984.703125	3541261056	-4583813632
714	default4_6	bedford_basin_V4V5	default	SVR	FastCorrelationBasedFilter	threshold::0.01	-	-	-	-	-	0.0908777713775635	5.01128911972046	0.000215291976928711	0.000842094421386719	0.00165343284606934	0.00762796401977539	0.0009765625	5.1296968460083	regression relative	13.6936388015747	519.95263671875	-0.0645303726196289
715	default13_6	subseafloor_bac	default	SVR	FastCorrelationBasedFilter	threshold::0.01	-	-	-	-	-	3.58033013343811	292.962515115738	0.000236272811889648	0.000890016555786133	0.00176572799682617	0.00451469421386719	0.000318765640258789	296.577700614929	regression relative	10347.94921875	872564928	-211852.375
716	default7_4	eu_lakes_allsamples	default	SVR	VarianceThreshold	threshold::0.001	-	-	-	-	-	29.0065097808838	0.219754457473755	0.00110602378845215	0.0010066032409668	0.00141739845275879	0.00302505493164063	0.000227451324462891	29.3251256942749	regression relative	38222.09375	8161841664	-14412251136
717	default10_3	tara_oceans	default	SVR	GenericUnivariateSelect	mode::k_best.param::100.score_func::mutual_info_regression	-	-	-	-	-	1.83993816375732	23.3153793811798	0.00536870956420898	0.000854015350341797	0.00125336647033691	0.00270819664001465	0.000199317932128906	25.1945734024048	regression relative	166.098373413086	88064.7890625	-0.289191126823425
718	default5_4	bedford_basin_V6V8	default	SVR	VarianceThreshold	threshold::0.001	-	-	-	-	-	0.0603046417236328	0.00285077095031738	0.000349521636962891	0.000835895538330078	0.00119209289550781	0.00851535797119141	0.00116705894470215	0.103002071380615	regression relative	1712.12890625	43204548	-67013.4296875
719	default2_5	atl_ocean_transect	default	SVR	RFE	estimator__C::1.0.estimator__cache_size::200.estimator__coef0::0.0.estimator__degree::3.estimator__epsilon::0.1.estimator__gamma::scale.estimator__kernel::linear.estimator__max_iter::-1.estimator__shrinking::True.estimator__tol::0.001.estimator__verbose::False.importance_getter::auto.n_features_to_select::100.step::0.01.verbose::300	-	-	-	-	-	0.0314230918884277	0.128000020980835	0.000502824783325195	0.000899314880371094	0.00148701667785645	0.0026707649230957	0.000180244445800781	0.181453704833984	regression relative	11643.349609375	254438912	-83135.625
720	default12_5	subseafloor_arc	default	SVR	RFE	estimator__C::1.0.estimator__cache_size::200.estimator__coef0::0.0.estimator__degree::3.estimator__epsilon::0.1.estimator__gamma::scale.estimator__kernel::linear.estimator__max_iter::-1.estimator__shrinking::True.estimator__tol::0.001.estimator__verbose::False.importance_getter::auto.n_features_to_select::100.step::0.01.verbose::300	-	-	-	-	-	0.626185655593872	5.44777655601502	0.00122666358947754	0.000940084457397461	0.00141501426696777	0.00408792495727539	0.000414371490478516	6.1059877872467	regression relative	19197.19921875	1132149376	-387.602722167969
721	default2_1	atl_ocean_transect	default	SVR	VarianceThreshold	threshold::0.001	-	-	-	-	-	0.0382184982299805	0.00454211235046387	0.000396251678466797	0.00104665756225586	0.00140905380249023	0.00196623802185059	0.00016021728515625	0.0641720294952393	regression relative	6208.50634765625	123887072	-40478.47265625
722	default4_4	bedford_basin_V4V5	default	SVR	VarianceThreshold	threshold::0.001	-	-	-	-	-	0.117470026016235	0.0107407569885254	0.000619888305664063	0.00190019607543945	0.00184249877929688	0.0125842094421387	0.00156903266906738	0.17357325553894	regression relative	1804.37976074219	43731328	-89532.78125
723	default9_1	ports	default	SVR	GenericUnivariateSelect	mode::k_best.param::100.score_func::f_regression	-	-	-	-	-	19.9663381576538	0.0867443084716797	0.0296168327331543	0.000896453857421875	0.00140500068664551	0.00947213172912598	0.00125002861022949	20.1658916473389	regression relative	4047.8818359375	45854876	-205384.671875
724	default13_8	subseafloor_bac	default	SVR	None		-	-	-	-	-	3.73115730285645	NA	NA	0.00107192993164063	0.00188279151916504	1.64630436897278	0.374851942062378	5.78247284889221	regression relative	42795.82421875	14937396224	-3626706.75
725	default7_2	eu_lakes_allsamples	default	SVR	GenericUnivariateSelect	mode::k_best.param::100.score_func::r_regression	-	-	-	-	-	29.2418737411499	0.0905120372772217	0.0599465370178223	0.000913858413696289	0.00141215324401855	0.0036623477935791	0.000281572341918945	29.6510910987854	regression relative	0.509010255336762	0.593971192836762	-0.0488395690917969
726	default4_2	bedford_basin_V4V5	default	SVR	GenericUnivariateSelect	mode::k_best.param::100.score_func::r_regression	-	-	-	-	-	0.0798602104187012	0.00345897674560547	0.000725746154785156	0.000854969024658203	0.00138020515441895	0.0117177963256836	0.0017087459564209	0.11481499671936	regression relative	389.665130615234	504455.84375	-1031.80285644531
727	default2_2	atl_ocean_transect	default	SVR	GenericUnivariateSelect	mode::k_best.param::100.score_func::r_regression	-	-	-	-	-	0.0299403667449951	0.00420665740966797	0.000571012496948242	0.000818967819213867	0.00132989883422852	0.00242471694946289	0.000163078308105469	0.0540792942047119	regression relative	1262.53161621094	3484879	-1137.66650390625
728	default1_8	bog_lakes	default	SVR	None		-	-	-	-	-	1.38888502120972	NA	NA	0.00107502937316895	0.00275635719299316	0.698318243026733	0.151368618011475	2.26043128967285	regression relative	3640.82250976563	21006954	-483800.375
729	default9_2	ports	default	SVR	GenericUnivariateSelect	mode::k_best.param::100.score_func::r_regression	-	-	-	-	-	19.7771573066711	0.0701744556427002	0.0328710079193115	0.000926017761230469	0.00154590606689453	0.00930404663085938	0.00125789642333984	19.9599912166595	regression relative	3297.40112304688	39316844	-176100.578125
730	default4_1	bedford_basin_V4V5	default	SVR	GenericUnivariateSelect	mode::k_best.param::100.score_func::f_regression	-	-	-	-	-	0.0786209106445313	0.00369167327880859	0.000674009323120117	0.000888586044311523	0.00142455101013184	0.0138869285583496	0.00168204307556152	0.115921258926392	regression relative	624.411987304688	1658838.625	-3395.24047851563
731	default3_5	australia	default	SVR	RFE	estimator__C::1.0.estimator__cache_size::200.estimator__coef0::0.0.estimator__degree::3.estimator__epsilon::0.1.estimator__gamma::scale.estimator__kernel::linear.estimator__max_iter::-1.estimator__shrinking::True.estimator__tol::0.001.estimator__verbose::False.importance_getter::auto.n_features_to_select::100.step::0.01.verbose::300	-	-	-	-	-	201.591116189957	8256.46251678467	0.177140712738037	0.00123143196105957	0.00252175331115723	0.0917022228240967	0.0142076015472412	8458.88907599449	regression relative	44143.62890625	3121971712	-4041084672
732	default9_3	ports	default	SVR	GenericUnivariateSelect	mode::k_best.param::100.score_func::mutual_info_regression	-	-	-	-	-	21.5568866729736	172.651373386383	0.169845342636108	0.00109171867370605	0.00215935707092285	0.0104367733001709	0.00134563446044922	194.589597940445	regression relative	9131.6005859375	125092888	-560294.625
733	default10_2	tara_oceans	default	SVR	GenericUnivariateSelect	mode::k_best.param::100.score_func::r_regression	-	-	-	-	-	2.1828441619873	0.0101127624511719	0.00673842430114746	0.000867366790771484	0.00151705741882324	0.00349974632263184	0.000201225280761719	2.22967052459717	regression relative	167.516326904297	87669.3046875	-0.283401608467102
734	default4_5	bedford_basin_V4V5	default	SVR	RFE	estimator__C::1.0.estimator__cache_size::200.estimator__coef0::0.0.estimator__degree::3.estimator__epsilon::0.1.estimator__gamma::scale.estimator__kernel::linear.estimator__max_iter::-1.estimator__shrinking::True.estimator__tol::0.001.estimator__verbose::False.importance_getter::auto.n_features_to_select::100.step::0.01.verbose::300	-	-	-	-	-	0.0789165496826172	2.06307029724121	0.000585794448852539	0.000887870788574219	0.00145387649536133	0.0145444869995117	0.00173115730285645	2.17942237854004	regression relative	1891.40478515625	45718820	-93601.890625
735	default3_1	australia	default	SVR	GenericUnivariateSelect	mode::k_best.param::100.score_func::f_regression	-	-	-	-	-	205.731391191483	0.642062902450562	0.195844173431396	0.00128841400146484	0.00188374519348145	0.111080169677734	0.0162537097930908	207.249306917191	regression relative	19132.95703125	632843648	-819153728
736	default12_8	subseafloor_arc	default	SVR	None		-	-	-	-	-	0.642739295959473	NA	NA	0.0010526180267334	0.00208330154418945	0.119331359863281	0.0215747356414795	0.802203178405762	regression relative	19662.14453125	1146492288	-392.525817871094
737	default1_5	bog_lakes	default	SVR	RFE	estimator__C::1.0.estimator__cache_size::200.estimator__coef0::0.0.estimator__degree::3.estimator__epsilon::0.1.estimator__gamma::scale.estimator__kernel::linear.estimator__max_iter::-1.estimator__shrinking::True.estimator__tol::0.001.estimator__verbose::False.importance_getter::auto.n_features_to_select::100.step::0.01.verbose::300	-	-	-	-	-	1.40131735801697	25.9662375450134	0.00240111351013184	0.00109076499938965	0.00151729583740234	0.0147035121917725	0.0021369457244873	27.4167623519897	regression relative	3621.84228515625	20846110	-480096.09375
738	default13_1	subseafloor_bac	default	SVR	GenericUnivariateSelect	mode::k_best.param::100.score_func::f_regression	-	-	-	-	-	3.73819208145142	0.02716064453125	0.00934314727783203	0.00102066993713379	0.00137186050415039	0.00463652610778809	0.000499248504638672	3.81932401657105	regression relative	12234.5712890625	917772032	-222828.375
739	default2_6	atl_ocean_transect	default	SVR	FastCorrelationBasedFilter	threshold::0.01	-	-	-	-	-	0.0301322937011719	1.90048360824585	0.000239372253417969	0.000962734222412109	0.00158905982971191	0.00229740142822266	0.000154495239257813	1.95209193229675	regression relative	40.5917472839356	3388.427734375	-0.107151627540588
740	default11_6	wastewater_treatment	default	SVR	FastCorrelationBasedFilter	threshold::0.01	-	-	-	-	-	13.3904004096985	495.425749540329	0.000235080718994141	0.000923871994018555	0.00166058540344238	0.00820517539978027	0.00104737281799316	508.878955125809	regression relative	81.8200607299805	23905.048828125	-724.324279785156
741	default4_3	bedford_basin_V4V5	default	SVR	GenericUnivariateSelect	mode::k_best.param::100.score_func::mutual_info_regression	-	-	-	-	-	0.08074951171875	0.99738073348999	0.000789642333984375	0.000864744186401367	0.00167512893676758	0.0128757953643799	0.00177550315856934	1.11201286315918	regression relative	503.989898681641	1164009	-2382.14575195313
742	default10_1	tara_oceans	default	SVR	GenericUnivariateSelect	mode::k_best.param::100.score_func::f_regression	-	-	-	-	-	3.23510408401489	0.0207960605621338	0.00831961631774902	0.00118160247802734	0.00169277191162109	0.0037391185760498	0.000301837921142578	3.30571627616882	regression relative	167.516326904297	87669.3046875	-0.283401608467102
743	default3_6	australia	default	SVR	FastCorrelationBasedFilter	threshold::0.01	-	-	-	-	-	206.568773031235	6704.73069930077	0.0126445293426514	0.00250911712646484	0.00188112258911133	0.068718433380127	0.00957441329956055	6911.9476749897	regression relative	8318.115234375	141932208	-183717248
744	default11_8	wastewater_treatment	default	SVR	None		-	-	-	-	-	13.6186120510101	NA	NA	0.0010673999786377	0.00966954231262207	7.92517423629761	1.7985372543335	23.4674987792969	regression relative	10702.6396484375	541443392	-16428414
745	default4_8	bedford_basin_V4V5	default	SVR	None		-	-	-	-	-	0.0836646556854248	NA	NA	0.000987768173217773	0.00154781341552734	0.03554368019104	0.00616073608398438	0.140140056610107	regression relative	1920.46374511719	46212096	-94611.8046875
746	default5_1	bedford_basin_V6V8	default	SVR	GenericUnivariateSelect	mode::k_best.param::100.score_func::f_regression	-	-	-	-	-	0.0597271919250488	0.00357770919799805	0.000641345977783203	0.0008392333984375	0.00121331214904785	0.0104110240936279	0.00157427787780762	0.103507518768311	regression relative	822.143920898438	18337814	-28442.72265625
747	default6_4	eu_lakes_allfeatures	default	SVR	VarianceThreshold	threshold::0.001	-	-	-	-	-	11.8001849651337	0.0872085094451904	0.00104403495788574	0.000875473022460938	0.00173401832580566	0.00240421295166016	0.000154256820678711	11.9523577690125	regression relative	26685.181640625	5036341248	-54034856
748	default9_8	ports	default	SVR	None		-	-	-	-	-	21.0065515041351	NA	NA	0.00147533416748047	0.00211286544799805	5.79854297637939	1.18398213386536	28.0769059658051	regression relative	12567.1806640625	212964160	-953873.25
749	default8_2	nz_springs	default	SVR	GenericUnivariateSelect	mode::k_best.param::100.score_func::r_regression	-	-	-	-	-	8.97131705284119	0.0434865951538086	0.0148923397064209	0.00101375579833984	0.00153398513793945	0.0207855701446533	0.00313019752502441	9.18862962722778	regression relative	9152.7294921875	1549943552	-39669.8359375
750	default8_8	nz_springs	default	SVR	None		-	-	-	-	-	8.35233354568481	NA	NA	0.00108647346496582	0.00252795219421387	14.4147775173187	3.5016360282898	26.3054764270782	regression relative	121540.0625	42308587520	-1082888.125
751	default8_6	nz_springs	default	SVR	FastCorrelationBasedFilter	threshold::0.01	-	-	-	-	-	18.3176693916321	673.892150878906	0.00651311874389648	0.00112104415893555	0.00128459930419922	0.0135810375213623	0.00183677673339844	692.329596281052	regression relative	12407.2490234375	946103232	-24214.53125
752	default13_5	subseafloor_bac	default	SVR	RFE	estimator__C::1.0.estimator__cache_size::200.estimator__coef0::0.0.estimator__degree::3.estimator__epsilon::0.1.estimator__gamma::scale.estimator__kernel::linear.estimator__max_iter::-1.estimator__shrinking::True.estimator__tol::0.001.estimator__verbose::False.importance_getter::auto.n_features_to_select::100.step::0.01.verbose::300	-	-	-	-	-	3.6743016242981	110.301207304001	0.00372433662414551	0.00100374221801758	0.00138759613037109	0.00421762466430664	0.000418424606323242	114.016898870468	regression relative	42433.515625	14534979584	-3529002.25
753	default5_6	bedford_basin_V6V8	default	SVR	FastCorrelationBasedFilter	threshold::0.01	-	-	-	-	-	0.109042882919312	3.4548556804657	0.00020289421081543	0.000880718231201172	0.00135302543640137	0.00731372833251953	0.000887870788574219	3.60795974731445	regression relative	1315.35388183594	36722084	-56958.5
754	default2_3	atl_ocean_transect	default	SVR	GenericUnivariateSelect	mode::k_best.param::100.score_func::mutual_info_regression	-	-	-	-	-	0.0399909019470215	0.45375394821167	0.000599145889282227	0.000841617584228516	0.00145101547241211	0.00250768661499023	0.000220775604248047	0.514227390289307	regression relative	465.689483642578	659386.625	-214.451248168945
755	default7_1	eu_lakes_allsamples	default	SVR	GenericUnivariateSelect	mode::k_best.param::100.score_func::f_regression	-	-	-	-	-	29.9253253936768	0.166915655136108	0.0565578937530518	0.00107884407043457	0.00129938125610352	0.00319790840148926	0.00028228759765625	30.4114966392517	regression relative	0.509010255336762	0.593971192836762	-0.0488395690917969
756	default6_8	eu_lakes_allfeatures	default	SVR	None		-	-	-	-	-	16.8915994167328	NA	NA	0.00132012367248535	0.00228261947631836	0.68083643913269	0.07254958152771	17.8257653713226	regression relative	46798.94140625	7345864704	-78813712
757	default1_1	bog_lakes	default	SVR	VarianceThreshold	threshold::0.001	-	-	-	-	-	1.21703815460205	0.0164933204650879	0.000394344329833984	0.000889778137207031	0.00159287452697754	0.0089266300201416	0.00113010406494141	1.26863360404968	regression relative	3725.22436523438	20288084	-467244.4375
758	default11_4	wastewater_treatment	default	SVR	VarianceThreshold	threshold::0.001	-	-	-	-	-	13.3129186630249	0.13171124458313	0.000558614730834961	0.000879764556884766	0.00156259536743164	0.00644326210021973	0.000746726989746094	13.5371053218842	regression relative	904.348999023438	4579192	-138940.328125
759	default2_8	atl_ocean_transect	default	SVR	None		-	-	-	-	-	0.0414464473724365	NA	NA	0.000858545303344727	0.0014653205871582	0.00504088401794434	0.000313282012939453	0.0611207485198975	regression relative	12533.5234375	277778016	-90761.5625
760	default5_2	bedford_basin_V6V8	default	SVR	GenericUnivariateSelect	mode::k_best.param::100.score_func::r_regression	-	-	-	-	-	0.0772280693054199	0.00382852554321289	0.000831365585327148	0.00111889839172363	0.00142908096313477	0.0167586803436279	0.00263214111328125	0.12013053894043	regression relative	801.068237304688	19389344	-30073.74609375
761	default11_1	wastewater_treatment	default	SVR	GenericUnivariateSelect	mode::k_best.param::100.score_func::f_regression	-	-	-	-	-	13.1723344326019	0.0748908519744873	0.0241115093231201	0.000887393951416016	0.0013117790222168	0.0105407238006592	0.00143599510192871	13.3679466247559	regression relative	1377.87902832031	10372726	-314727.0625
762	default6_3	eu_lakes_allfeatures	default	SVR	GenericUnivariateSelect	mode::k_best.param::100.score_func::mutual_info_regression	-	-	-	-	-	11.9482026100159	168.57571721077	0.0797183513641357	0.00104260444641113	0.00147032737731934	0.00327396392822266	0.000179529190063477	180.698724508286	regression relative	3228.02490234375	28816312	-309168.96875
763	default12_6	subseafloor_arc	default	SVR	FastCorrelationBasedFilter	threshold::0.01	-	-	-	-	-	0.596262454986572	29.3953392505646	0.00308108329772949	0.00108933448791504	0.00150036811828613	0.00394845008850098	0.000333786010742188	30.0227530002594	regression relative	5213.4453125	135643648	-45.5587768554688
764	default7_5	eu_lakes_allsamples	default	SVR	RFE	estimator__C::1.0.estimator__cache_size::200.estimator__coef0::0.0.estimator__degree::3.estimator__epsilon::0.1.estimator__gamma::scale.estimator__kernel::linear.estimator__max_iter::-1.estimator__shrinking::True.estimator__tol::0.001.estimator__verbose::False.importance_getter::auto.n_features_to_select::100.step::0.01.verbose::300	-	-	-	-	-	28.357519865036	98.2665145397186	0.0312380790710449	0.00108122825622559	0.0014498233795166	0.00396251678466797	0.00034332275390625	126.886312484741	regression relative	62294.45703125	10595096576	-18708914176
765	default9_6	ports	default	SVR	FastCorrelationBasedFilter	threshold::0.01	-	-	-	-	-	20.713787317276	847.452543497086	0.000354766845703125	0.0010678768157959	0.00133275985717773	0.00629472732543945	0.000794410705566406	868.241555213928	regression relative	1952.85180664063	12456297	-55791.20703125
766	default1_3	bog_lakes	default	SVR	GenericUnivariateSelect	mode::k_best.param::100.score_func::mutual_info_regression	-	-	-	-	-	1.19377732276917	14.2312891483307	0.0028083324432373	0.000899791717529297	0.00140547752380371	0.0134062767028809	0.00206613540649414	15.4692342281342	regression relative	2552.65307617188	10559063	-243179.890625
767	default6_6	eu_lakes_allfeatures	default	SVR	FastCorrelationBasedFilter	threshold::0.01	-	-	-	-	-	11.5473563671112	828.415269613266	0.000227451324462891	0.000930070877075195	0.00160646438598633	0.00227069854736328	0.000154018402099609	840.022095918655	regression relative	21500.2109375	6636043264	-71198048
768	default13_2	subseafloor_bac	default	SVR	GenericUnivariateSelect	mode::k_best.param::100.score_func::r_regression	-	-	-	-	-	3.37765598297119	0.0159742832183838	0.00824880599975586	0.000905513763427734	0.00162458419799805	0.00475716590881348	0.000427007675170898	3.43608450889587	regression relative	12299.634765625	919173440	-223168.640625
769	default11_5	wastewater_treatment	default	SVR	RFE	estimator__C::1.0.estimator__cache_size::200.estimator__coef0::0.0.estimator__degree::3.estimator__epsilon::0.1.estimator__gamma::scale.estimator__kernel::linear.estimator__max_iter::-1.estimator__shrinking::True.estimator__tol::0.001.estimator__verbose::False.importance_getter::auto.n_features_to_select::100.step::0.01.verbose::300	-	-	-	-	-	13.2566320896149	632.393595457077	0.0124428272247314	0.000850200653076172	0.00161647796630859	0.010657787322998	0.00142335891723633	645.751659870148	regression relative	9948.4609375	512510336	-15550530
770	default9_5	ports	default	SVR	RFE	estimator__C::1.0.estimator__cache_size::200.estimator__coef0::0.0.estimator__degree::3.estimator__epsilon::0.1.estimator__gamma::scale.estimator__kernel::linear.estimator__max_iter::-1.estimator__shrinking::True.estimator__tol::0.001.estimator__verbose::False.importance_getter::auto.n_features_to_select::100.step::0.01.verbose::300	-	-	-	-	-	20.774649143219	576.646851062775	0.0210330486297607	0.000911951065063477	0.00155520439147949	0.0103018283843994	0.0013279914855957	597.549124956131	regression relative	11017.873046875	171667472	-768903.875
771	default8_1	nz_springs	default	SVR	GenericUnivariateSelect	mode::k_best.param::100.score_func::f_regression	-	-	-	-	-	8.42265510559082	0.0475027561187744	0.014024019241333	0.000934839248657227	0.0014801025390625	0.0202083587646484	0.00271487236022949	8.54854679107666	regression relative	9152.7294921875	1549943552	-39669.8359375
772	default12_3	subseafloor_arc	default	SVR	GenericUnivariateSelect	mode::k_best.param::100.score_func::mutual_info_regression	-	-	-	-	-	0.790038585662842	8.52480602264404	0.0019679069519043	0.000967741012573242	0.00147080421447754	0.00468540191650391	0.000414371490478516	9.34847688674927	regression relative	11933.349609375	498610720	-170.144805908203
773	default11_3	wastewater_treatment	default	SVR	GenericUnivariateSelect	mode::k_best.param::100.score_func::mutual_info_regression	-	-	-	-	-	20.1118965148926	146.128490924835	0.138657569885254	0.00119328498840332	0.00162529945373535	0.0119004249572754	0.00161099433898926	166.538247823715	regression relative	5826.04345703125	78941744	-2395240.5
774	default11_2	wastewater_treatment	default	SVR	GenericUnivariateSelect	mode::k_best.param::100.score_func::r_regression	-	-	-	-	-	12.9945843219757	0.0543899536132813	0.0240814685821533	0.000901699066162109	0.00153946876525879	0.0103302001953125	0.0014503002166748	13.1353187561035	regression relative	1077.39453125	17319118	-525493.75
775	default5_8	bedford_basin_V6V8	default	SVR	None		-	-	-	-	-	0.071782112121582	NA	NA	0.000907659530639648	0.00135970115661621	0.0254528522491455	0.00440692901611328	0.116114854812622	regression relative	1658.1103515625	41341036	-64122.94140625
776	default13_4	subseafloor_bac	default	SVR	VarianceThreshold	threshold::0.001	-	-	-	-	-	3.44217085838318	0.0360782146453857	0.00056147575378418	0.000929117202758789	0.00168132781982422	0.00319600105285645	0.000300407409667969	3.59069395065308	regression relative	44827.203125	15112274944	-3669166
777	default12_2	subseafloor_arc	default	RandomForestRegressor	GenericUnivariateSelect	mode::k_best.param::100.score_func::r_regression	-	-	-	-	-	0.892455339431763	0.00398826599121094	0.00185656547546387	0.00101685523986816	0.00152277946472168	0.154500007629395	0.00228691101074219	1.07594752311707	regression relative	1703.92590332031	4499518	-0.544429540634155
778	default6_5	eu_lakes_allfeatures	default	RandomForestRegressor	RFE	estimator__bootstrap::True.estimator__ccp_alpha::0.0.estimator__criterion::squared_error.estimator__max_features::1.0.estimator__min_impurity_decrease::0.0.estimator__min_samples_leaf::1.estimator__min_samples_split::2.estimator__min_weight_fraction_leaf::0.0.estimator__n_estimators::100.estimator__oob_score::False.estimator__random_state::42.estimator__verbose::0.estimator__warm_start::False.imp…	-	-	-	-	-	11.9472458362579	1499.15497851372	0.00109744071960449	0.00122642517089844	0.00158977508544922	0.100669860839844	0.00188350677490234	1511.2763299942	regression relative	72.9891510009766	6486.1240234375	-68.5895690917969
779	default5_3	bedford_basin_V6V8	default	RandomForestRegressor	GenericUnivariateSelect	mode::k_best.param::100.score_func::mutual_info_regression	-	-	-	-	-	0.061373233795166	0.698187112808228	0.000731468200683594	0.00101900100708008	0.00192403793334961	0.492089033126831	0.00240421295166016	1.27275085449219	regression relative	23.8808002471924	720.211303710938	-0.117117285728455
780	default6_1	eu_lakes_allfeatures	default	RandomForestRegressor	GenericUnivariateSelect	mode::k_best.param::100.score_func::f_regression	-	-	-	-	-	11.8355438709259	0.0678575038909912	0.0346477031707764	0.000967979431152344	0.00835919380187988	0.0669422149658203	0.00186538696289063	12.0771381855011	regression relative	8.02377700805664	110.892517089844	-0.189764857292175
781	default3_2	australia	default	RandomForestRegressor	GenericUnivariateSelect	mode::k_best.param::100.score_func::r_regression	-	-	-	-	-	201.791593551636	0.59359622001648	0.210062742233276	0.00102591514587402	0.00179576873779297	3.00562381744385	0.00605559349060059	206.167390584946	regression relative	0.615987002849579	0.6811164021492	0.118361949920654
782	default10_8	tara_oceans	default	RandomForestRegressor	None		-	-	-	-	-	2.38313174247742	NA	NA	0.00102353096008301	0.00140190124511719	22.0087649822235	0.00255179405212402	24.4158937931061	regression relative	367.356750488281	154593.359375	-1.26311111450195
783	default3_4	australia	default	RandomForestRegressor	VarianceThreshold	threshold::0.001	-	-	-	-	-	206.853526830673	1.90691590309143	0.0124239921569824	0.00120806694030762	0.0014948844909668	0.162292957305908	0.00274467468261719	209.486918210983	regression relative	0.434483826160431	0.43702819943428	0.434310078620911
784	default10_5	tara_oceans	default	RandomForestRegressor	RFE	estimator__bootstrap::True.estimator__ccp_alpha::0.0.estimator__criterion::squared_error.estimator__max_features::1.0.estimator__min_impurity_decrease::0.0.estimator__min_samples_leaf::1.estimator__min_samples_split::2.estimator__min_weight_fraction_leaf::0.0.estimator__n_estimators::100.estimator__oob_score::False.estimator__random_state::42.estimator__verbose::0.estimator__warm_start::False.imp…	-	-	-	-	-	1.90759301185608	1530.35961079597	0.00143742561340332	0.00123691558837891	0.00176501274108887	0.198673486709595	0.00204706192016602	1532.50869750977	regression relative	373.294342041016	160408.375	-1.34823775291443
785	default7_8	eu_lakes_allsamples	default	RandomForestRegressor	None		-	-	-	-	-	28.3396902084351	NA	NA	0.0015864372253418	0.00169849395751953	165.230914354324	0.0530216693878174	193.8037109375	regression relative	67.8990325927734	8009.7607421875	-14142.705078125
786	default1_6	bog_lakes	default	RandomForestRegressor	FastCorrelationBasedFilter	threshold::0.01	-	-	-	-	-	1.22018766403198	239.180502891541	0.00212502479553223	0.00124192237854004	0.00149154663085938	1.51858854293823	0.00300168991088867	241.952746152878	regression relative	4.78008508682251	28.7692317962647	0.337429165840149
787	default1_4	bog_lakes	default	RandomForestRegressor	VarianceThreshold	threshold::0.001	-	-	-	-	-	1.55901789665222	0.0163671970367432	0.000397205352783203	0.000994205474853516	0.00148200988769531	0.17059850692749	0.00235414505004883	1.77843284606934	regression relative	6.41658735275269	59.5352363586426	-0.371128439903259
788	default12_4	subseafloor_arc	default	RandomForestRegressor	VarianceThreshold	threshold::0.001	-	-	-	-	-	0.760337591171265	0.0078730583190918	0.000389575958251953	0.00101184844970703	0.00153422355651855	0.214506149291992	0.00218367576599121	1.00691509246826	regression relative	2443.62573242188	9499201	-2.26053738594055
789	default13_3	subseafloor_bac	default	RandomForestRegressor	GenericUnivariateSelect	mode::k_best.param::100.score_func::mutual_info_regression	-	-	-	-	-	3.67556309700012	37.4866173267365	0.0308401584625244	0.00122523307800293	0.00172901153564453	0.313750743865967	0.00205802917480469	41.5556180477142	regression relative	304.495788574219	103032.4765625	-24.0156497955322
790	default2_4	atl_ocean_transect	default	RandomForestRegressor	VarianceThreshold	threshold::0.001	-	-	-	-	-	0.0408852100372314	0.0036780834197998	0.000299453735351563	0.000945806503295898	0.00162124633789063	0.055553674697876	0.00183653831481934	0.123658657073975	regression relative	39.7478256225586	3322.90356445313	-0.0857418775558472
791	default9_4	ports	default	RandomForestRegressor	VarianceThreshold	threshold::0.001	-	-	-	-	-	20.6694247722626	0.198256492614746	0.000696182250976563	0.00101947784423828	0.00151824951171875	0.0777020454406738	0.00200271606445313	21.221257686615	regression relative	9.83106803894043	135.866195678711	0.39145028591156
792	default7_6	eu_lakes_allsamples	default	RandomForestRegressor	FastCorrelationBasedFilter	threshold::0.01	-	-	-	-	-	27.9275960922241	2564.90441322327	0.00166082382202148	0.00132322311401367	0.00143551826477051	0.0871505737304688	0.00218057632446289	2593.05257439613	regression relative	1.68375396728516	31.549243927002	-54.7099304199219
793	default6_2	eu_lakes_allfeatures	default	RandomForestRegressor	GenericUnivariateSelect	mode::k_best.param::100.score_func::r_regression	-	-	-	-	-	12.2779593467712	0.0404932498931885	0.0344884395599365	0.0010225772857666	0.0016014575958252	0.0625982284545898	0.00193548202514648	12.5696833133698	regression relative	8.02377700805664	110.892517089844	-0.189764857292175
794	default3_3	australia	default	RandomForestRegressor	GenericUnivariateSelect	mode::k_best.param::100.score_func::mutual_info_regression	-	-	-	-	-	209.25520324707	1432.81347227097	0.336471319198608	0.00142002105712891	0.00177860260009766	7.20928478240967	0.00551772117614746	1650.18251085281	regression relative	0.442645102739334	0.288955718278885	0.62597531080246
795	default10_6	tara_oceans	default	RandomForestRegressor	FastCorrelationBasedFilter	threshold::0.01	-	-	-	-	-	2.16774940490723	132.791612625122	0.00142383575439453	0.00122809410095215	0.0015263557434082	0.0803484916687012	0.00204062461853027	135.071766614914	regression relative	271.244384765625	91756.390625	-0.343232989311218
796	default12_1	subseafloor_arc	default	RandomForestRegressor	GenericUnivariateSelect	mode::k_best.param::100.score_func::f_regression	-	-	-	-	-	0.664973258972168	0.00794720649719238	0.00248432159423828	0.000984668731689453	0.00166988372802734	0.195001363754272	0.0023036003112793	0.89870285987854	regression relative	1161.65930175781	2157904.75	0.259313583374023
797	default1_2	bog_lakes	default	RandomForestRegressor	GenericUnivariateSelect	mode::k_best.param::100.score_func::r_regression	-	-	-	-	-	1.25389742851257	0.0080254077911377	0.00309014320373535	0.00101375579833984	0.00134515762329102	0.762649297714233	0.00308585166931152	2.05389261245728	regression relative	4.68511629104614	34.3563804626465	0.208754181861877
798	default8_5	nz_springs	default	RandomForestRegressor	RFE	estimator__bootstrap::True.estimator__ccp_alpha::0.0.estimator__criterion::squared_error.estimator__max_features::1.0.estimator__min_impurity_decrease::0.0.estimator__min_samples_leaf::1.estimator__min_samples_split::2.estimator__min_weight_fraction_leaf::0.0.estimator__n_estimators::100.estimator__oob_score::False.estimator__random_state::42.estimator__verbose::0.estimator__warm_start::False.imp…	-	-	-	-	-	8.12324357032776	7462.01207756996	0.00124955177307129	0.00124502182006836	0.00174856185913086	1.22658944129944	0.00335097312927246	7471.47608780861	regression relative	630.632202148438	541416.3125	-12.8575611114502
799	default7_3	eu_lakes_allsamples	default	RandomForestRegressor	GenericUnivariateSelect	mode::k_best.param::100.score_func::mutual_info_regression	-	-	-	-	-	27.6018419265747	232.583821773529	0.0374560356140137	0.0012667179107666	0.00152206420898438	0.349989175796509	0.00223541259765625	260.665760993958	regression relative	51.3229103088379	7739.89208984375	-13666.1689453125
800	default5_5	bedford_basin_V6V8	default	RandomForestRegressor	RFE	estimator__bootstrap::True.estimator__ccp_alpha::0.0.estimator__criterion::squared_error.estimator__max_features::1.0.estimator__min_impurity_decrease::0.0.estimator__min_samples_leaf::1.estimator__min_samples_split::2.estimator__min_weight_fraction_leaf::0.0.estimator__n_estimators::100.estimator__oob_score::False.estimator__random_state::42.estimator__verbose::0.estimator__warm_start::False.imp…	-	-	-	-	-	0.06058669090271	101.663482189178	0.00126934051513672	0.00119876861572266	0.0016179084777832	0.722966194152832	0.0024263858795166	102.480270624161	regression relative	27.7435436248779	972.649719238281	-0.508673787117004
801	default8_3	nz_springs	default	RandomForestRegressor	GenericUnivariateSelect	mode::k_best.param::100.score_func::mutual_info_regression	-	-	-	-	-	8.62590336799622	85.7714433670044	0.0248265266418457	0.0012505054473877	0.00144743919372559	1.52380585670471	0.00304651260375977	95.992383480072	regression relative	474.851593017578	282238.71875	-6.22390604019165
802	default3_8	australia	default	RandomForestRegressor	None		-	-	-	-	-	205.373415231705	NA	NA	0.00154495239257813	0.00199699401855469	1428.97418522835	0.233888387680054	1635.12461686134	regression relative	0.338116705417633	0.167710572481155	0.78291517496109
803	default4_6	bedford_basin_V4V5	default	RandomForestRegressor	FastCorrelationBasedFilter	threshold::0.01	-	-	-	-	-	0.0810270309448242	4.94189882278442	0.000879526138305664	0.00111675262451172	0.00158095359802246	0.0926520824432373	0.00199723243713379	5.13755774497986	regression relative	41.2951927185059	1993.2490234375	-3.08089876174927
804	default13_6	subseafloor_bac	default	RandomForestRegressor	FastCorrelationBasedFilter	threshold::0.01	-	-	-	-	-	3.08687019348145	294.212056159973	0.000340700149536133	0.00123763084411621	0.00159454345703125	0.0900619029998779	0.00199532508850098	297.424033641815	regression relative	215.769561767578	62055.18359375	-14.0666151046753
805	default7_4	eu_lakes_allsamples	default	RandomForestRegressor	VarianceThreshold	threshold::0.001	-	-	-	-	-	29.4738321304321	0.212201595306396	0.00111842155456543	0.00120735168457031	0.00141763687133789	0.128216981887817	0.00222659111022949	30.1423726081848	regression relative	2.66686367988586	52.4772415161133	-91.6647720336914
806	default10_3	tara_oceans	default	RandomForestRegressor	GenericUnivariateSelect	mode::k_best.param::100.score_func::mutual_info_regression	-	-	-	-	-	2.20604228973389	23.2738554477692	0.00547170639038086	0.00110507011413574	0.00649642944335938	0.325241088867188	0.00191593170166016	25.8401257991791	regression relative	547.237426757813	366108.21875	-4.3595027923584
807	default5_4	bedford_basin_V6V8	default	RandomForestRegressor	VarianceThreshold	threshold::0.001	-	-	-	-	-	0.0592014789581299	0.00273656845092773	0.000313043594360352	0.00101637840270996	0.00179100036621094	0.314717292785645	0.00232052803039551	0.396070241928101	regression relative	26.9799652099609	871.747131347656	-0.352164030075073
808	default2_5	atl_ocean_transect	default	RandomForestRegressor	RFE	estimator__bootstrap::True.estimator__ccp_alpha::0.0.estimator__criterion::squared_error.estimator__max_features::1.0.estimator__min_impurity_decrease::0.0.estimator__min_samples_leaf::1.estimator__min_samples_split::2.estimator__min_weight_fraction_leaf::0.0.estimator__n_estimators::100.estimator__oob_score::False.estimator__random_state::42.estimator__verbose::0.estimator__warm_start::False.imp…	-	-	-	-	-	0.0295312404632568	41.6599638462067	0.000545024871826172	0.00119256973266602	0.00183320045471191	0.145213842391968	0.00184798240661621	41.8619258403778	regression relative	79.7869567871094	7340.50830078125	-1.3984739780426
809	default12_5	subseafloor_arc	default	RandomForestRegressor	RFE	estimator__bootstrap::True.estimator__ccp_alpha::0.0.estimator__criterion::squared_error.estimator__max_features::1.0.estimator__min_impurity_decrease::0.0.estimator__min_samples_leaf::1.estimator__min_samples_split::2.estimator__min_weight_fraction_leaf::0.0.estimator__n_estimators::100.estimator__oob_score::False.estimator__random_state::42.estimator__verbose::0.estimator__warm_start::False.imp…	-	-	-	-	-	0.804459810256958	206.728404760361	0.000646591186523438	0.00121879577636719	0.00171446800231934	0.331194877624512	0.00231623649597168	207.920665979385	regression relative	1279.94177246094	2202031.75	0.244167268276215
810	default2_1	atl_ocean_transect	default	RandomForestRegressor	VarianceThreshold	threshold::0.001	-	-	-	-	-	0.0313584804534912	0.00382900238037109	0.000313758850097656	0.000910758972167969	0.00141310691833496	0.0552792549133301	0.00181746482849121	0.110631942749023	regression relative	39.7478256225586	3322.90356445313	-0.0857418775558472
811	default4_4	bedford_basin_V4V5	default	RandomForestRegressor	VarianceThreshold	threshold::0.001	-	-	-	-	-	0.0824205875396729	0.00353598594665527	0.00034022331237793	0.00099492073059082	0.00133895874023438	0.3711998462677	0.00267958641052246	0.477995157241821	regression relative	28.7919216156006	908.583312988281	-0.860197305679321
812	default9_1	ports	default	RandomForestRegressor	GenericUnivariateSelect	mode::k_best.param::100.score_func::f_regression	-	-	-	-	-	20.9731669425964	0.0895771980285645	0.0300529003143311	0.00101566314697266	0.00139737129211426	0.40584921836853	0.00265645980834961	21.6224546432495	regression relative	4.4407320022583	39.2172584533691	0.824344456195831
813	default13_8	subseafloor_bac	default	RandomForestRegressor	None		-	-	-	-	-	3.79219126701355	NA	NA	0.00101375579833984	0.0021364688873291	24.8057062625885	0.00354957580566406	28.6273505687714	regression relative	207.567169189453	48317.0078125	-10.731071472168
814	default7_2	eu_lakes_allsamples	default	RandomForestRegressor	GenericUnivariateSelect	mode::k_best.param::100.score_func::r_regression	-	-	-	-	-	29.0725033283234	0.0913949012756348	0.0687229633331299	0.00118780136108398	0.00143885612487793	0.0546605587005615	0.00188279151916504	29.378650188446	regression relative	0.961659550666809	2.79816126823425	-3.94101762771606
815	default4_2	bedford_basin_V4V5	default	RandomForestRegressor	GenericUnivariateSelect	mode::k_best.param::100.score_func::r_regression	-	-	-	-	-	0.0906188488006592	0.00409579277038574	0.000711917877197266	0.000998973846435547	0.00152158737182617	0.557515621185303	0.00279593467712402	0.673325061798096	regression relative	33.6639137268066	1370.46020507813	-1.80582594871521
816	default2_2	atl_ocean_transect	default	RandomForestRegressor	GenericUnivariateSelect	mode::k_best.param::100.score_func::r_regression	-	-	-	-	-	0.0310933589935303	0.00470876693725586	0.000551700592041016	0.000980377197265625	0.0014951229095459	0.13570499420166	0.00182437896728516	0.190614700317383	regression relative	80.169563293457	7543.96337890625	-1.46495175361633
817	default1_8	bog_lakes	default	RandomForestRegressor	None		-	-	-	-	-	1.49629664421082	NA	NA	0.00147294998168945	0.00182676315307617	10.4983487129211	0.00652027130126953	12.0273940563202	regression relative	4.39730787277222	25.0644607543945	0.422752022743225
818	default9_2	ports	default	RandomForestRegressor	GenericUnivariateSelect	mode::k_best.param::100.score_func::r_regression	-	-	-	-	-	20.5807452201843	0.0781452655792236	0.0336194038391113	0.00106906890869141	0.00175070762634277	0.376564502716064	0.00246977806091309	21.1807906627655	regression relative	3.445720911026	35.6091384887695	0.840505361557007
819	default4_1	bedford_basin_V4V5	default	RandomForestRegressor	GenericUnivariateSelect	mode::k_best.param::100.score_func::f_regression	-	-	-	-	-	0.0804533958435059	0.00383520126342773	0.000783681869506836	0.000992059707641602	0.00158596038818359	0.70465612411499	0.00281357765197754	0.809206962585449	regression relative	26.9384593963623	874.730773925781	-0.790889024734497
820	default3_5	australia	default	RandomForestRegressor	RFE	estimator__bootstrap::True.estimator__ccp_alpha::0.0.estimator__criterion::squared_error.estimator__max_features::1.0.estimator__min_impurity_decrease::0.0.estimator__min_samples_leaf::1.estimator__min_samples_split::2.estimator__min_weight_fraction_leaf::0.0.estimator__n_estimators::100.estimator__oob_score::False.estimator__random_state::42.estimator__verbose::0.estimator__warm_start::False.imp…	-	-	-	-	-	211.947489738464	63727.9014499188	0.0354371070861816	0.0014641284942627	0.00670814514160156	4.39283633232117	0.00644445419311523	63944.8811967373	regression relative	0.385857939720154	0.251911669969559	0.673925161361694
821	default9_3	ports	default	RandomForestRegressor	GenericUnivariateSelect	mode::k_best.param::100.score_func::mutual_info_regression	-	-	-	-	-	21.0785019397736	173.240850448608	0.0645496845245361	0.00124216079711914	0.00156188011169434	0.551391124725342	0.00276303291320801	195.012581348419	regression relative	4.23269748687744	46.7437324523926	0.790633082389832
822	default10_2	tara_oceans	default	RandomForestRegressor	GenericUnivariateSelect	mode::k_best.param::100.score_func::r_regression	-	-	-	-	-	2.16674065589905	0.0100715160369873	0.00650763511657715	0.000990152359008789	0.00164079666137695	0.0746047496795654	0.00196194648742676	2.28494763374329	regression relative	373.771270751953	168017.671875	-1.4596312046051
823	default4_5	bedford_basin_V4V5	default	RandomForestRegressor	RFE	estimator__bootstrap::True.estimator__ccp_alpha::0.0.estimator__criterion::squared_error.estimator__max_features::1.0.estimator__min_impurity_decrease::0.0.estimator__min_samples_leaf::1.estimator__min_samples_split::2.estimator__min_weight_fraction_leaf::0.0.estimator__n_estimators::100.estimator__oob_score::False.estimator__random_state::42.estimator__verbose::0.estimator__warm_start::False.imp…	-	-	-	-	-	0.0931055545806885	135.147800207138	0.000726699829101563	0.00122189521789551	0.00159764289855957	0.822367429733276	0.00282692909240723	136.096685171127	regression relative	23.9674835205078	660.491333007813	-0.352263808250427
824	default3_1	australia	default	RandomForestRegressor	GenericUnivariateSelect	mode::k_best.param::100.score_func::f_regression	-	-	-	-	-	211.310604810715	0.642646789550781	0.196859121322632	0.00143885612487793	0.00187563896179199	6.1082980632782	0.00551319122314453	218.815573692322	regression relative	0.358608186244965	0.17818820476532	0.769352912902832
825	default12_8	subseafloor_arc	default	RandomForestRegressor	None		-	-	-	-	-	0.849605083465576	NA	NA	0.00100421905517578	0.00147724151611328	3.27321839332581	0.00260782241821289	4.14279794692993	regression relative	1229.63049316406	2044259.25	0.298321664333344
826	default1_5	bog_lakes	default	RandomForestRegressor	RFE	estimator__bootstrap::True.estimator__ccp_alpha::0.0.estimator__criterion::squared_error.estimator__max_features::1.0.estimator__min_impurity_decrease::0.0.estimator__min_samples_leaf::1.estimator__min_samples_split::2.estimator__min_weight_fraction_leaf::0.0.estimator__n_estimators::100.estimator__oob_score::False.estimator__random_state::42.estimator__verbose::0.estimator__warm_start::False.imp…	-	-	-	-	-	1.22811245918274	753.430805206299	0.00260448455810547	0.00124573707580566	0.0014808177947998	1.21910953521729	0.00314712524414063	755.938858747482	regression relative	4.5320987701416	26.0111293792725	0.400949776172638
827	default13_1	subseafloor_bac	default	RandomForestRegressor	GenericUnivariateSelect	mode::k_best.param::100.score_func::f_regression	-	-	-	-	-	3.28721928596497	0.0266585350036621	0.00803852081298828	0.00103497505187988	0.00176429748535156	0.205096006393433	0.00223851203918457	3.57254099845886	regression relative	204.849548339844	47628.125	-10.5638151168823
828	default2_6	atl_ocean_transect	default	RandomForestRegressor	FastCorrelationBasedFilter	threshold::0.01	-	-	-	-	-	0.0295403003692627	1.89468836784363	0.000165224075317383	0.000950336456298828	0.00193405151367188	0.0540046691894531	0.00182986259460449	1.99843740463257	regression relative	56.5739097595215	6339.345703125	-1.07134914398193
829	default11_6	wastewater_treatment	default	RandomForestRegressor	FastCorrelationBasedFilter	threshold::0.01	-	-	-	-	-	13.1641449928284	493.875649929047	0.000322580337524414	0.00123691558837891	0.00142121315002441	0.113750219345093	0.00212836265563965	507.213703155518	regression relative	7.27177667617798	76.1038513183594	-1.3091344833374
830	default4_3	bedford_basin_V4V5	default	RandomForestRegressor	GenericUnivariateSelect	mode::k_best.param::100.score_func::mutual_info_regression	-	-	-	-	-	0.0933854579925537	0.992699146270752	0.000771522521972656	0.00101470947265625	0.00154471397399902	0.686965942382813	0.00272798538208008	1.79452896118164	regression relative	28.2743072509766	918.84375	-0.881204128265381
831	default10_1	tara_oceans	default	RandomForestRegressor	GenericUnivariateSelect	mode::k_best.param::100.score_func::f_regression	-	-	-	-	-	1.99237608909607	0.0209763050079346	0.00848793983459473	0.00106120109558105	0.00149154663085938	0.100586175918579	0.00207161903381348	2.15308904647827	regression relative	373.771270751953	168017.671875	-1.4596312046051
832	default3_6	australia	default	RandomForestRegressor	FastCorrelationBasedFilter	threshold::0.01	-	-	-	-	-	203.604826450348	6737.42714118958	0.0117769241333008	0.00123429298400879	0.00169873237609863	0.390035390853882	0.00382328033447266	6941.99040174484	regression relative	0.398581206798553	0.342901229858398	0.556148171424866
833	default11_8	wastewater_treatment	default	RandomForestRegressor	None		-	-	-	-	-	13.839634180069	NA	NA	0.00152063369750977	0.00160431861877441	118.89511847496	0.025825023651123	132.870027065277	regression relative	3.7993278503418	20.6579551696777	0.373198628425598
834	default4_8	bedford_basin_V4V5	default	RandomForestRegressor	None		-	-	-	-	-	0.092463493347168	NA	NA	0.00100207328796387	0.00201869010925293	1.71525263786316	0.00288677215576172	1.82533574104309	regression relative	24.8613910675049	709.907043457031	-0.45343542098999
835	default5_1	bedford_basin_V6V8	default	RandomForestRegressor	GenericUnivariateSelect	mode::k_best.param::100.score_func::f_regression	-	-	-	-	-	0.0632739067077637	0.00414609909057617	0.00064849853515625	0.0010077953338623	0.00174522399902344	0.451910018920898	0.00276470184326172	0.541109800338745	regression relative	21.0886745452881	661.527221679688	-0.0260926485061646
836	default6_4	eu_lakes_allfeatures	default	RandomForestRegressor	VarianceThreshold	threshold::0.001	-	-	-	-	-	13.0006809234619	0.0930984020233154	0.00205016136169434	0.00237107276916504	0.00145149230957031	0.07206130027771	0.00202202796936035	13.2532677650452	regression relative	20.2242832183838	469.603240966797	-4.03836870193481
837	default9_8	ports	default	RandomForestRegressor	None		-	-	-	-	-	21.1616539955139	NA	NA	0.00159001350402832	0.00184535980224609	54.6209447383881	0.0386576652526856	75.9132869243622	regression relative	3.63665866851807	37.1793327331543	0.833472430706024
838	default8_2	nz_springs	default	RandomForestRegressor	GenericUnivariateSelect	mode::k_best.param::100.score_func::r_regression	-	-	-	-	-	8.96582245826721	0.0407187938690186	0.0146780014038086	0.00104665756225586	0.00138545036315918	1.16325736045837	0.00319552421569824	10.2278475761414	regression relative	695.25048828125	646831.75	-15.5556716918945
839	default8_8	nz_springs	default	RandomForestRegressor	None		-	-	-	-	-	8.48202919960022	NA	NA	0.00124430656433105	0.0017857551574707	148.018208503723	0.00800657272338867	156.54474902153	regression relative	610.289428710938	504870.5	-11.9221706390381
840	default8_6	nz_springs	default	RandomForestRegressor	FastCorrelationBasedFilter	threshold::0.01	-	-	-	-	-	9.31704616546631	589.566954135895	0.00475239753723145	0.00121259689331055	0.00177288055419922	0.173066854476929	0.0026543140411377	599.141256570816	regression relative	370.971313476563	168686.234375	-3.31752729415894
841	default13_5	subseafloor_bac	default	RandomForestRegressor	RFE	estimator__bootstrap::True.estimator__ccp_alpha::0.0.estimator__criterion::squared_error.estimator__max_features::1.0.estimator__min_impurity_decrease::0.0.estimator__min_samples_leaf::1.estimator__min_samples_split::2.estimator__min_weight_fraction_leaf::0.0.estimator__n_estimators::100.estimator__oob_score::False.estimator__random_state::42.estimator__verbose::0.estimator__warm_start::False.imp…	-	-	-	-	-	3.89391899108887	1437.129103899	0.00114154815673828	0.00123286247253418	0.00139975547790527	0.393897533416748	0.0021669864654541	1441.47871685028	regression relative	208.706024169922	48591.74609375	-10.797776222229
842	default5_6	bedford_basin_V6V8	default	RandomForestRegressor	FastCorrelationBasedFilter	threshold::0.01	-	-	-	-	-	0.0710246562957764	3.28047060966492	0.000347375869750977	0.00113344192504883	0.00210118293762207	0.0871779918670654	0.00203204154968262	3.46182179450989	regression relative	25.62815284729	689.248962402344	-0.0690916776657105
843	default2_3	atl_ocean_transect	default	RandomForestRegressor	GenericUnivariateSelect	mode::k_best.param::100.score_func::mutual_info_regression	-	-	-	-	-	0.0296938419342041	0.450730323791504	0.000603437423706055	0.000987768173217773	0.00160503387451172	0.131216526031494	0.00182247161865234	0.631486177444458	regression relative	74.6978302001953	6412.76953125	-1.09534001350403
844	default7_1	eu_lakes_allsamples	default	RandomForestRegressor	GenericUnivariateSelect	mode::k_best.param::100.score_func::f_regression	-	-	-	-	-	27.9564116001129	0.117196798324585	0.0523853302001953	0.00105166435241699	0.00152111053466797	0.0527477264404297	0.00175213813781738	28.3736016750336	regression relative	0.961659550666809	2.79816126823425	-3.94101762771606
845	default6_8	eu_lakes_allfeatures	default	RandomForestRegressor	None		-	-	-	-	-	11.9913232326508	NA	NA	0.00149941444396973	0.00166940689086914	36.2759177684784	0.0203633308410645	48.3705818653107	regression relative	65.6628875732422	5103.28515625	-53.753101348877
846	default1_1	bog_lakes	default	RandomForestRegressor	VarianceThreshold	threshold::0.001	-	-	-	-	-	1.20866584777832	0.0167462825775147	0.000396728515625	0.00114941596984863	0.00198125839233398	0.179183721542358	0.00238466262817383	1.4326913356781	regression relative	6.41658735275269	59.5352363586426	-0.371128439903259
847	default11_4	wastewater_treatment	default	RandomForestRegressor	VarianceThreshold	threshold::0.001	-	-	-	-	-	13.5524115562439	0.137300968170166	0.000622749328613281	0.00113987922668457	0.00203585624694824	0.0807583332061768	0.00198745727539063	13.8976709842682	regression relative	5.78297424316406	51.8214721679688	-0.572361350059509
848	default2_8	atl_ocean_transect	default	RandomForestRegressor	None		-	-	-	-	-	0.0409283638000488	NA	NA	0.00104641914367676	0.00161027908325195	0.69404149055481	0.00183486938476563	0.751632690429688	regression relative	68.6913070678711	5344.17431640625	-0.746181845664978
849	default5_2	bedford_basin_V6V8	default	RandomForestRegressor	GenericUnivariateSelect	mode::k_best.param::100.score_func::r_regression	-	-	-	-	-	0.0631008148193359	0.00341677665710449	0.000774145126342773	0.00096440315246582	0.00154852867126465	0.53841495513916	0.00257468223571777	0.626673936843872	regression relative	32.7327117919922	1499.40368652344	-1.3257200717926
850	default11_1	wastewater_treatment	default	RandomForestRegressor	GenericUnivariateSelect	mode::k_best.param::100.score_func::f_regression	-	-	-	-	-	13.2979288101196	0.0736863613128662	0.023756742477417	0.00110983848571777	0.00216865539550781	1.0190634727478	0.00267148017883301	14.4734778404236	regression relative	4.43588495254517	27.0321025848389	0.17979496717453
851	default6_3	eu_lakes_allfeatures	default	RandomForestRegressor	GenericUnivariateSelect	mode::k_best.param::100.score_func::mutual_info_regression	-	-	-	-	-	11.902223110199	169.00662779808	0.0689561367034912	0.00122857093811035	0.00147771835327148	0.118659019470215	0.00188827514648438	181.202398300171	regression relative	72.3379592895508	6584.3583984375	-69.6435241699219
852	default12_6	subseafloor_arc	default	RandomForestRegressor	FastCorrelationBasedFilter	threshold::0.01	-	-	-	-	-	0.786962747573853	29.2403562068939	0.000999927520751953	0.00121545791625977	0.0014197826385498	0.0748388767242432	0.00200700759887695	30.1285228729248	regression relative	1545.09521484375	3237999	-0.111421585083008
853	default7_5	eu_lakes_allsamples	default	RandomForestRegressor	RFE	estimator__bootstrap::True.estimator__ccp_alpha::0.0.estimator__criterion::squared_error.estimator__max_features::1.0.estimator__min_impurity_decrease::0.0.estimator__min_samples_leaf::1.estimator__min_samples_split::2.estimator__min_weight_fraction_leaf::0.0.estimator__n_estimators::100.estimator__oob_score::False.estimator__random_state::42.estimator__verbose::0.estimator__warm_start::False.imp…	-	-	-	-	-	27.8700776100159	6603.98473310471	0.00126862525939941	0.00124335289001465	0.00159621238708496	0.276880025863647	0.00210213661193848	6632.23228883743	regression relative	81.7633361816406	11089.587890625	-19581.091796875
854	default9_6	ports	default	RandomForestRegressor	FastCorrelationBasedFilter	threshold::0.01	-	-	-	-	-	20.5668334960938	843.685694694519	0.0020289421081543	0.00121545791625977	0.00152111053466797	0.121544599533081	0.00251269340515137	864.540168046951	regression relative	6.2934308052063	95.3635864257813	0.572862982749939
855	default1_3	bog_lakes	default	RandomForestRegressor	GenericUnivariateSelect	mode::k_best.param::100.score_func::mutual_info_regression	-	-	-	-	-	1.32914042472839	14.5239083766937	0.00358772277832031	0.0023345947265625	0.00158071517944336	1.09530329704285	0.00343680381774902	16.9969220161438	regression relative	4.30371141433716	23.9653930664063	0.448064208030701
856	default6_6	eu_lakes_allfeatures	default	RandomForestRegressor	FastCorrelationBasedFilter	threshold::0.01	-	-	-	-	-	11.7371134757996	832.985027551651	0.000216484069824219	0.00108480453491211	0.00157046318054199	0.0666451454162598	0.00189304351806641	844.851427555084	regression relative	27.4096717834473	1147.88610839844	-11.3156595230103
857	default13_2	subseafloor_bac	default	RandomForestRegressor	GenericUnivariateSelect	mode::k_best.param::100.score_func::r_regression	-	-	-	-	-	3.24102210998535	0.0165276527404785	0.00951838493347168	0.00101542472839355	0.00201272964477539	0.217261552810669	0.00222539901733398	3.51709866523743	regression relative	206.971374511719	48871.01171875	-10.8655805587769
858	default11_5	wastewater_treatment	default	RandomForestRegressor	RFE	estimator__bootstrap::True.estimator__ccp_alpha::0.0.estimator__criterion::squared_error.estimator__max_features::1.0.estimator__min_impurity_decrease::0.0.estimator__min_samples_leaf::1.estimator__min_samples_split::2.estimator__min_weight_fraction_leaf::0.0.estimator__n_estimators::100.estimator__oob_score::False.estimator__random_state::42.estimator__verbose::0.estimator__warm_start::False.imp…	-	-	-	-	-	12.9841003417969	6948.87523436546	0.000982522964477539	0.00125384330749512	0.00216555595397949	1.00840473175049	0.0027613639831543	6962.93670988083	regression relative	4.00274038314819	21.8144340515137	0.338108897209168
859	default9_5	ports	default	RandomForestRegressor	RFE	estimator__bootstrap::True.estimator__ccp_alpha::0.0.estimator__criterion::squared_error.estimator__max_features::1.0.estimator__min_impurity_decrease::0.0.estimator__min_samples_leaf::1.estimator__min_samples_split::2.estimator__min_weight_fraction_leaf::0.0.estimator__n_estimators::100.estimator__oob_score::False.estimator__random_state::42.estimator__verbose::0.estimator__warm_start::False.imp…	-	-	-	-	-	19.7999885082245	1778.41463851929	0.00110340118408203	0.00125336647033691	0.00165987014770508	0.430552005767822	0.00283455848693848	1798.73555421829	regression relative	3.67087721824646	36.9585189819336	0.834461450576782
860	default8_1	nz_springs	default	RandomForestRegressor	GenericUnivariateSelect	mode::k_best.param::100.score_func::f_regression	-	-	-	-	-	8.62016940116882	0.051321268081665	0.0162434577941895	0.00102329254150391	0.00182723999023438	1.17195582389832	0.00327062606811523	9.98973989486694	regression relative	695.25048828125	646831.75	-15.5556716918945
861	default12_3	subseafloor_arc	default	RandomForestRegressor	GenericUnivariateSelect	mode::k_best.param::100.score_func::mutual_info_regression	-	-	-	-	-	0.623332977294922	8.5369656085968	0.00294351577758789	0.00123238563537598	0.00154399871826172	0.308896780014038	0.00226855278015137	9.49822521209717	regression relative	1168.63366699219	1811053.25	0.378368079662323
862	default11_3	wastewater_treatment	default	RandomForestRegressor	GenericUnivariateSelect	mode::k_best.param::100.score_func::mutual_info_regression	-	-	-	-	-	13.4934043884277	134.25860786438	0.125911712646484	0.00159215927124023	0.00184726715087891	1.43573880195618	0.00262570381164551	149.43937587738	regression relative	4.07386016845703	24.6327362060547	0.252596259117126
863	default11_2	wastewater_treatment	default	RandomForestRegressor	GenericUnivariateSelect	mode::k_best.param::100.score_func::r_regression	-	-	-	-	-	13.3322696685791	0.0541656017303467	0.0270555019378662	0.00100398063659668	0.00145411491394043	0.651198863983154	0.00284099578857422	14.121084690094	regression relative	3.50342512130737	21.1749114990234	0.357513248920441
864	default5_8	bedford_basin_V6V8	default	RandomForestRegressor	None		-	-	-	-	-	0.0609264373779297	NA	NA	0.00122666358947754	0.0015869140625	1.34775352478027	0.00258421897888184	1.42641997337341	regression relative	28.7049713134766	1037.65173339844	-0.609498143196106
865	default13_4	subseafloor_bac	default	RandomForestRegressor	VarianceThreshold	threshold::0.001	-	-	-	-	-	3.39502954483032	0.0330016613006592	0.000464439392089844	0.0010535717010498	0.00132894515991211	0.101010799407959	0.0020134449005127	3.56019234657288	regression relative	245.734893798828	67023.8203125	-15.2729682922363
866	default12_2	subseafloor_arc	default	Lasso	GenericUnivariateSelect	mode::k_best.param::100.score_func::r_regression	-	-	-	-	-	0.911117076873779	0.00378561019897461	0.00194644927978516	0.00111508369445801	0.00155210494995117	0.00252795219421387	0.00012516975402832	0.940080881118774	regression relative	18262682	4748036416733184	-1629731840
867	default6_5	eu_lakes_allfeatures	default	Lasso	RFE	estimator__alpha::0.1.estimator__copy_X::True.estimator__fit_intercept::True.estimator__max_iter::1000.estimator__positive::False.estimator__precompute::False.estimator__selection::cyclic.estimator__tol::0.0001.estimator__warm_start::False.importance_getter::auto.n_features_to_select::100.step::0.01.verbose::300	-	-	-	-	-	13.0890302658081	18.7646081447601	0.00912046432495117	0.00124430656433105	0.00143074989318848	0.00242781639099121	0.000105619430541992	32.0205733776093	regression relative	485003.0625	1297878089728	-13924922368
868	default5_3	bedford_basin_V6V8	default	Lasso	GenericUnivariateSelect	mode::k_best.param::100.score_func::mutual_info_regression	-	-	-	-	-	0.078392505645752	0.791055679321289	0.00115704536437988	0.00129365921020508	0.00175023078918457	0.00279521942138672	0.000585079193115234	0.89547610282898	regression relative	6701.9091796875	2781314816	-4314087
869	default6_1	eu_lakes_allfeatures	default	Lasso	GenericUnivariateSelect	mode::k_best.param::100.score_func::f_regression	-	-	-	-	-	13.3834383487701	0.0614991188049316	0.0411016941070557	0.00121378898620605	0.00143885612487793	0.00230693817138672	0.000115871429443359	13.6478950977325	regression relative	341756.375	1452610289664	-15585042432
870	default3_2	australia	default	Lasso	GenericUnivariateSelect	mode::k_best.param::100.score_func::r_regression	-	-	-	-	-	270.728757858276	0.705339431762695	0.243127584457397	0.00134587287902832	0.00160598754882813	0.0035700798034668	0.0217494964599609	272.332833528519	regression relative	0.758962631225586	0.772895753383637	-0.000437378883361816
871	default10_8	tara_oceans	default	Lasso	None		-	-	-	-	-	1.88891959190369	NA	NA	0.00139713287353516	0.00165057182312012	0.0315587520599365	0.000972986221313477	1.94663286209106	regression relative	2577369.75	10590607114240	-155037184
872	default3_4	australia	default	Lasso	VarianceThreshold	threshold::0.001	-	-	-	-	-	219.036724567413	1.93755054473877	0.0139975547790527	0.00108909606933594	0.00157833099365234	0.0026698112487793	9.96589660644531e-05	221.574409723282	regression relative	0.758962631225586	0.772895753383637	-0.000437378883361816
873	default10_5	tara_oceans	default	Lasso	RFE	estimator__alpha::0.1.estimator__copy_X::True.estimator__fit_intercept::True.estimator__max_iter::1000.estimator__positive::False.estimator__precompute::False.estimator__selection::cyclic.estimator__tol::0.0001.estimator__warm_start::False.importance_getter::auto.n_features_to_select::100.step::0.01.verbose::300	-	-	-	-	-	2.14404320716858	2.18692350387573	0.00405788421630859	0.00101065635681152	0.00150585174560547	0.00251531600952148	9.65595245361328e-05	4.36328721046448	regression relative	2577373.25	10590634377216	-155037584
874	default7_8	eu_lakes_allsamples	default	Lasso	None		-	-	-	-	-	27.79958152771	NA	NA	0.00142717361450195	0.00151467323303223	0.267124891281128	0.00830864906311035	28.2414228916168	regression relative	681428.75	5114828947456	-9031809761280
875	default1_6	bog_lakes	default	Lasso	FastCorrelationBasedFilter	threshold::0.01	-	-	-	-	-	1.81839537620544	234.964577913284	0.00452637672424316	0.00125026702880859	0.0014796257019043	0.00366091728210449	0.000382423400878906	236.821849584579	regression relative	1714.21496582031	5460512	-125757.515625
876	default1_4	bog_lakes	default	Lasso	VarianceThreshold	threshold::0.001	-	-	-	-	-	1.41108059883118	0.0174400806427002	0.000367164611816406	0.000868797302246094	0.0014193058013916	0.00199031829833984	9.1552734375e-05	1.45516157150269	regression relative	1714.21374511719	5460501.5	-125757.2734375
877	default12_4	subseafloor_arc	default	Lasso	VarianceThreshold	threshold::0.001	-	-	-	-	-	0.624115467071533	0.00809097290039063	0.000373363494873047	0.00101876258850098	0.00131511688232422	0.00224876403808594	0.000157356262207031	0.658328533172607	regression relative	37466804	5487891241238528	-1883682048
878	default13_3	subseafloor_bac	default	Lasso	GenericUnivariateSelect	mode::k_best.param::100.score_func::mutual_info_regression	-	-	-	-	-	4.02020931243897	37.0462019443512	0.00857305526733398	0.00328850746154785	0.00161600112915039	0.00547480583190918	0.000136613845825195	41.1301050186157	regression relative	351239.71875	538736623616	-130801920
879	default2_4	atl_ocean_transect	default	Lasso	VarianceThreshold	threshold::0.001	-	-	-	-	-	0.257800579071045	0.00453782081604004	0.000328302383422852	0.000972747802734375	0.00128793716430664	0.00190520286560059	0.00010371208190918	0.286166191101074	regression relative	1350452.875	6040804392960	-1973802240
880	default8_4	nz_springs	default	Lasso	VarianceThreshold	threshold::0.001	-	-	-	-	-	10.2572340965271	1.31464624404907	0.00155282020568848	0.00115370750427246	0.00164294242858887	0.00234484672546387	0.000115394592285156	12.8385376930237	regression relative	2337254.5	25148505718784	-643676480
881	default9_4	ports	default	Lasso	VarianceThreshold	threshold::0.001	-	-	-	-	-	22.0180521011353	0.209398508071899	0.000637292861938477	0.000915288925170898	0.00138354301452637	0.00188755989074707	9.17911529541016e-05	22.5302996635437	regression relative	5386.0751953125	190164784	-851754.0625
882	default7_6	eu_lakes_allsamples	default	Lasso	FastCorrelationBasedFilter	threshold::0.01	-	-	-	-	-	27.837733745575	2585.25799536705	0.00382161140441895	0.00116729736328125	0.00125575065612793	0.00224852561950684	0.000108003616333008	2613.38577628136	regression relative	1.63998687267303	3.23022198677063	-4.70395421981812
883	default6_2	eu_lakes_allfeatures	default	Lasso	GenericUnivariateSelect	mode::k_best.param::100.score_func::r_regression	-	-	-	-	-	11.9573209285736	0.0384929180145264	0.0302877426147461	0.000874757766723633	0.0013279914855957	0.00214099884033203	9.70363616943359e-05	12.1562125682831	regression relative	341756.375	1452610289664	-15585042432
884	default3_3	australia	default	Lasso	GenericUnivariateSelect	mode::k_best.param::100.score_func::mutual_info_regression	-	-	-	-	-	224.604300260544	1479.31660890579	0.365306615829468	0.00169587135314941	0.00720071792602539	0.00450873374938965	0.000634431838989258	1704.89181423187	regression relative	0.758962631225586	0.772895753383637	-0.000437378883361816
885	default10_6	tara_oceans	default	Lasso	FastCorrelationBasedFilter	threshold::0.01	-	-	-	-	-	2.06500577926636	132.803473949432	0.00169658660888672	0.00108218193054199	0.00126004219055176	0.00208044052124023	0.000100851058959961	134.905882120132	regression relative	203.123016357422	68855.484375	-0.00798392295837402
886	default12_1	subseafloor_arc	default	Lasso	GenericUnivariateSelect	mode::k_best.param::100.score_func::f_regression	-	-	-	-	-	0.714814901351929	0.00680613517761231	0.00189304351806641	0.000838756561279297	0.00125813484191895	0.00229024887084961	9.17911529541016e-05	0.746210098266602	regression relative	32745122	7336696421023744	-2518272000
887	default1_2	bog_lakes	default	Lasso	GenericUnivariateSelect	mode::k_best.param::100.score_func::r_regression	-	-	-	-	-	1.48061871528625	0.00972127914428711	0.00447797775268555	0.00129270553588867	0.00145435333251953	0.00285696983337402	0.00018000602722168	1.5273756980896	regression relative	1617.04602050781	7579545	-174559.984375
888	default8_5	nz_springs	default	Lasso	RFE	estimator__alpha::0.1.estimator__copy_X::True.estimator__fit_intercept::True.estimator__max_iter::1000.estimator__positive::False.estimator__precompute::False.estimator__selection::cyclic.estimator__tol::0.0001.estimator__warm_start::False.importance_getter::auto.n_features_to_select::100.step::0.01.verbose::300	-	-	-	-	-	8.92398023605347	13.3533070087433	0.0574381351470947	0.00189399719238281	0.00164532661437988	0.00322151184082031	0.000283002853393555	22.4131870269775	regression relative	3631855.75	66973815799808	-1714196224
889	default7_3	eu_lakes_allsamples	default	Lasso	GenericUnivariateSelect	mode::k_best.param::100.score_func::mutual_info_regression	-	-	-	-	-	31.4954988956451	237.873757362366	0.121681928634644	0.00141429901123047	0.00176334381103516	0.00392770767211914	0.000118494033813477	269.819795846939	regression relative	1.63998687267303	3.23022198677063	-4.70395421981812
890	default5_5	bedford_basin_V6V8	default	Lasso	RFE	estimator__alpha::0.1.estimator__copy_X::True.estimator__fit_intercept::True.estimator__max_iter::1000.estimator__positive::False.estimator__precompute::False.estimator__selection::cyclic.estimator__tol::0.0001.estimator__warm_start::False.importance_getter::auto.n_features_to_select::100.step::0.01.verbose::300	-	-	-	-	-	0.0616767406463623	0.141558647155762	0.000523567199707031	0.000868082046508789	0.00150299072265625	0.00200533866882324	0.000200986862182617	0.223814249038696	regression relative	8053.70947265625	2892988416	-4487303.5
891	default8_3	nz_springs	default	Lasso	GenericUnivariateSelect	mode::k_best.param::100.score_func::mutual_info_regression	-	-	-	-	-	9.96089577674866	96.8772702217102	0.090829610824585	0.00119328498840332	0.00149679183959961	0.00365853309631348	0.00528264045715332	107.096378564835	regression relative	1477328.125	9288217001984	-237732112
892	default3_8	australia	default	Lasso	None		-	-	-	-	-	207.632621526718	NA	NA	0.00118279457092285	0.00204157829284668	1.77327489852905	0.189436197280884	210.132228851318	regression relative	0.758962631225586	0.772895753383637	-0.000437378883361816
893	default4_6	bedford_basin_V4V5	default	Lasso	FastCorrelationBasedFilter	threshold::0.01	-	-	-	-	-	0.0804028511047363	4.96277117729187	0.000187873840332031	0.000833988189697266	0.00126194953918457	0.00188493728637695	9.13143157958984e-05	5.06307888031006	regression relative	1675.28369140625	26211750	-53663.89453125
894	default13_6	subseafloor_bac	default	Lasso	FastCorrelationBasedFilter	threshold::0.01	-	-	-	-	-	3.30627107620239	294.682674884796	0.00160527229309082	0.00105166435241699	0.00178027153015137	0.00269556045532227	0.000107049942016602	298.03714799881	regression relative	203206.296875	336428826624	-81682840
895	default7_4	eu_lakes_allsamples	default	Lasso	VarianceThreshold	threshold::0.001	-	-	-	-	-	28.6263210773468	0.27944827079773	0.00105810165405273	0.00101733207702637	0.00127387046813965	0.00188755989074707	9.75131988525391e-05	29.1024625301361	regression relative	1.63998687267303	3.23022198677063	-4.70395421981812
896	default10_3	tara_oceans	default	Lasso	GenericUnivariateSelect	mode::k_best.param::100.score_func::mutual_info_regression	-	-	-	-	-	2.46838688850403	23.8081438541412	0.0170516967773438	0.00114917755126953	0.00153374671936035	0.00293087959289551	0.000123023986816406	26.3274281024933	regression relative	203.123016357422	68855.484375	-0.00798392295837402
897	default5_4	bedford_basin_V6V8	default	Lasso	VarianceThreshold	threshold::0.001	-	-	-	-	-	0.0588583946228027	0.00284624099731445	0.000332355499267578	0.00103449821472168	0.00127434730529785	0.00205707550048828	0.000107526779174805	0.0809075832366943	regression relative	8278.291015625	3030839552	-4701124
898	default2_5	atl_ocean_transect	default	Lasso	RFE	estimator__alpha::0.1.estimator__copy_X::True.estimator__fit_intercept::True.estimator__max_iter::1000.estimator__positive::False.estimator__precompute::False.estimator__selection::cyclic.estimator__tol::0.0001.estimator__warm_start::False.importance_getter::auto.n_features_to_select::100.step::0.01.verbose::300	-	-	-	-	-	0.0352077484130859	0.111709594726563	0.000391960144042969	0.000860929489135742	0.00130152702331543	0.00174164772033691	9.27448272705078e-05	0.169240236282349	regression relative	2665952.25	9896936341504	-3233773824
899	default12_5	subseafloor_arc	default	Lasso	RFE	estimator__alpha::0.1.estimator__copy_X::True.estimator__fit_intercept::True.estimator__max_iter::1000.estimator__positive::False.estimator__precompute::False.estimator__selection::cyclic.estimator__tol::0.0001.estimator__warm_start::False.importance_getter::auto.n_features_to_select::100.step::0.01.verbose::300	-	-	-	-	-	0.62519907951355	6.54657745361328	0.00112795829772949	0.000880241394042969	0.0015256404876709	0.00267815589904785	9.46521759033203e-05	7.19767260551453	regression relative	51834788	9.99449734571622E+015	-3430544640
900	default2_1	atl_ocean_transect	default	Lasso	VarianceThreshold	threshold::0.001	-	-	-	-	-	0.0392050743103027	0.00373268127441406	0.000298738479614258	0.000851154327392578	0.00140118598937988	0.00166869163513184	8.63075256347656e-05	0.06148362159729	regression relative	1350452.875	6040804392960	-1973802240
901	default4_4	bedford_basin_V4V5	default	Lasso	VarianceThreshold	threshold::0.001	-	-	-	-	-	0.0969874858856201	0.00369572639465332	0.00032806396484375	0.000909805297851563	0.00144028663635254	0.00210142135620117	9.65595245361328e-05	0.123800754547119	regression relative	9880.7421875	1049965504	-2149656.5
902	default9_1	ports	default	Lasso	GenericUnivariateSelect	mode::k_best.param::100.score_func::f_regression	-	-	-	-	-	23.4023773670197	0.096076250076294	0.0335884094238281	0.000955820083618164	0.00156664848327637	0.0112926959991455	0.000143527984619141	23.785168170929	regression relative	38933.1875	6797155840	-30444708
903	default13_8	subseafloor_bac	default	Lasso	None		-	-	-	-	-	3.45083427429199	NA	NA	0.00149750709533691	0.00161552429199219	0.0490288734436035	0.00149011611938477	3.52956986427307	regression relative	3369385	99336293711872	-24118239232
904	default7_2	eu_lakes_allsamples	default	Lasso	GenericUnivariateSelect	mode::k_best.param::100.score_func::r_regression	-	-	-	-	-	28.2626104354858	0.0877602100372315	0.0821132659912109	0.00103044509887695	0.00124454498291016	0.00261735916137695	9.5367431640625e-05	28.7508845329285	regression relative	1.63998687267303	3.23022198677063	-4.70395421981812
905	default4_2	bedford_basin_V4V5	default	Lasso	GenericUnivariateSelect	mode::k_best.param::100.score_func::r_regression	-	-	-	-	-	0.0857179164886475	0.00370645523071289	0.000760555267333984	0.00110387802124023	0.00162196159362793	0.00219631195068359	0.000136375427246094	0.113128185272217	regression relative	4716.65576171875	89057392	-182331.5625
906	default2_2	atl_ocean_transect	default	Lasso	GenericUnivariateSelect	mode::k_best.param::100.score_func::r_regression	-	-	-	-	-	0.0404000282287598	0.00438785552978516	0.000547885894775391	0.000950813293457031	0.00154590606689453	0.00195813179016113	9.918212890625e-05	0.0651633739471436	regression relative	1879379.875	8714989862912	-2847578880
907	default1_8	bog_lakes	default	Lasso	None		-	-	-	-	-	1.33932375907898	NA	NA	0.00135135650634766	0.0016484260559082	0.0181291103363037	0.00258874893188477	1.40603065490723	regression relative	1714.21374511719	5460502	-125757.28125
908	default9_2	ports	default	Lasso	GenericUnivariateSelect	mode::k_best.param::100.score_func::r_regression	-	-	-	-	-	20.4640293121338	0.0721769332885742	0.0358378887176514	0.00156116485595703	0.00161123275756836	0.00281262397766113	0.000196456909179688	20.7205739021301	regression relative	21443.9453125	2397465088	-10738332
909	default4_1	bedford_basin_V4V5	default	Lasso	GenericUnivariateSelect	mode::k_best.param::100.score_func::f_regression	-	-	-	-	-	0.0819988250732422	0.00402641296386719	0.000812053680419922	0.00125551223754883	0.00132393836975098	0.00214004516601563	0.000739574432373047	0.107480764389038	regression relative	7922.3193359375	881843136	-1805449.625
910	default3_5	australia	default	Lasso	RFE	estimator__alpha::0.1.estimator__copy_X::True.estimator__fit_intercept::True.estimator__max_iter::1000.estimator__positive::False.estimator__precompute::False.estimator__selection::cyclic.estimator__tol::0.0001.estimator__warm_start::False.importance_getter::auto.n_features_to_select::100.step::0.01.verbose::300	-	-	-	-	-	205.753927946091	131.561351299286	0.432842254638672	0.00494885444641113	0.0018007755279541	0.00316762924194336	0.000340700149536133	338.346089363098	regression relative	0.758962631225586	0.772895753383637	-0.000437378883361816
911	default9_3	ports	default	Lasso	GenericUnivariateSelect	mode::k_best.param::100.score_func::mutual_info_regression	-	-	-	-	-	21.1804537773132	175.455107927322	0.157689809799194	0.00112247467041016	0.0017545223236084	0.00443124771118164	0.000546932220458984	197.093365430832	regression relative	48380.15234375	8451550208	-37854804
912	default10_2	tara_oceans	default	Lasso	GenericUnivariateSelect	mode::k_best.param::100.score_func::r_regression	-	-	-	-	-	2.17933058738709	0.0107555389404297	0.00880336761474609	0.00117349624633789	0.00166749954223633	0.0071258544921875	0.000143766403198242	2.23586750030518	regression relative	203.123016357422	68855.484375	-0.00798392295837402
913	default4_5	bedford_basin_V4V5	default	Lasso	RFE	estimator__alpha::0.1.estimator__copy_X::True.estimator__fit_intercept::True.estimator__max_iter::1000.estimator__positive::False.estimator__precompute::False.estimator__selection::cyclic.estimator__tol::0.0001.estimator__warm_start::False.importance_getter::auto.n_features_to_select::100.step::0.01.verbose::300	-	-	-	-	-	0.175098657608032	0.231125593185425	0.000714778900146484	0.0010216236114502	0.00162672996520996	0.00201678276062012	0.000327587127685547	0.433049440383911	regression relative	9880.7412109375	1049965248	-2149656.25
914	default3_1	australia	default	Lasso	GenericUnivariateSelect	mode::k_best.param::100.score_func::f_regression	-	-	-	-	-	209.979274511337	0.646174192428589	0.196384906768799	0.00130057334899902	0.0016942024230957	0.00339841842651367	0.000315666198730469	211.383076667786	regression relative	0.758962631225586	0.772895753383637	-0.000437378883361816
915	default12_8	subseafloor_arc	default	Lasso	None		-	-	-	-	-	0.775524616241455	NA	NA	0.00143074989318848	0.0026242733001709	0.142263412475586	0.00522613525390625	0.942591667175293	regression relative	67604760	1.62761726314414E+016	-5586687488
916	default1_5	bog_lakes	default	Lasso	RFE	estimator__alpha::0.1.estimator__copy_X::True.estimator__fit_intercept::True.estimator__max_iter::1000.estimator__positive::False.estimator__precompute::False.estimator__selection::cyclic.estimator__tol::0.0001.estimator__warm_start::False.importance_getter::auto.n_features_to_select::100.step::0.01.verbose::300	-	-	-	-	-	1.51525330543518	1.23295521736145	0.00226283073425293	0.000832080841064453	0.00154900550842285	0.00205636024475098	0.000208377838134766	2.77752709388733	regression relative	1714.21374511719	5460502	-125757.28125
917	default13_1	subseafloor_bac	default	Lasso	GenericUnivariateSelect	mode::k_best.param::100.score_func::f_regression	-	-	-	-	-	3.58297109603882	0.0343992710113525	0.0116944313049316	0.00398921966552734	0.00212693214416504	0.0116455554962158	0.000165462493896484	3.69974446296692	regression relative	3159358.5	91356361916416	-22180761600
918	default2_6	atl_ocean_transect	default	Lasso	FastCorrelationBasedFilter	threshold::0.01	-	-	-	-	-	0.0292041301727295	1.91103196144104	0.000164508819580078	0.00091242790222168	0.00142240524291992	0.00217413902282715	8.67843627929688e-05	1.96003270149231	regression relative	43.9009666442871	3064.97900390625	-0.00146639347076416
919	default11_6	wastewater_treatment	default	Lasso	FastCorrelationBasedFilter	threshold::0.01	-	-	-	-	-	13.7281908988953	487.428139448166	0.00169205665588379	0.000892162322998047	0.00165128707885742	0.00210022926330566	9.48905944824219e-05	501.227536678314	regression relative	4.56307172775269	33.1446762084961	-0.00567197799682617
920	default4_3	bedford_basin_V4V5	default	Lasso	GenericUnivariateSelect	mode::k_best.param::100.score_func::mutual_info_regression	-	-	-	-	-	0.0899949073791504	1.05676770210266	0.000843286514282227	0.00140142440795898	0.00229096412658691	0.0023045539855957	0.00410580635070801	1.17583322525024	regression relative	10937.5078125	1302782592	-2667264.25
921	default10_1	tara_oceans	default	Lasso	GenericUnivariateSelect	mode::k_best.param::100.score_func::f_regression	-	-	-	-	-	1.77302956581116	0.0177376270294189	0.00646519660949707	0.000844478607177734	0.0013282299041748	0.00237584114074707	9.34600830078125e-05	1.82515597343445	regression relative	203.123016357422	68855.484375	-0.00798392295837402
922	default3_6	australia	default	Lasso	FastCorrelationBasedFilter	threshold::0.01	-	-	-	-	-	221.73624420166	6884.28709363937	0.0315482616424561	0.00206160545349121	0.00159859657287598	0.0051579475402832	0.000160932540893555	7106.60957360268	regression relative	0.758962631225586	0.772895753383637	-0.000437378883361816
923	default11_8	wastewater_treatment	default	Lasso	None		-	-	-	-	-	15.0082428455353	NA	NA	0.00156593322753906	0.0018010139465332	0.145053148269653	0.0118491649627686	15.2724416255951	regression relative	4.56307172775269	33.1446762084961	-0.00567197799682617
924	default4_8	bedford_basin_V4V5	default	Lasso	None		-	-	-	-	-	0.0907936096191406	NA	NA	0.00102567672729492	0.00158095359802246	0.0030219554901123	0.000361919403076172	0.111758708953857	regression relative	9880.7412109375	1049965248	-2149656.25
925	default5_1	bedford_basin_V6V8	default	Lasso	GenericUnivariateSelect	mode::k_best.param::100.score_func::f_regression	-	-	-	-	-	0.0609352588653564	0.00311636924743652	0.000658035278320313	0.000821828842163086	0.00156164169311523	0.00212311744689941	0.000111103057861328	0.0841050148010254	regression relative	7783.4990234375	2898803968	-4496324
926	default6_4	eu_lakes_allfeatures	default	Lasso	VarianceThreshold	threshold::0.001	-	-	-	-	-	12.3044457435608	0.0766170024871826	0.00107645988464355	0.000900745391845703	0.00133204460144043	0.00183010101318359	0.000101327896118164	12.4715983867645	regression relative	1504375	14940836462592	-160300089344
927	default9_8	ports	default	Lasso	None		-	-	-	-	-	20.4172961711884	NA	NA	0.00149202346801758	0.00187849998474121	0.246690511703491	0.0094296932220459	20.9539747238159	regression relative	49652.3515625	7938770432	-35558044
928	default8_2	nz_springs	default	Lasso	GenericUnivariateSelect	mode::k_best.param::100.score_func::r_regression	-	-	-	-	-	9.56311130523682	0.0440230369567871	0.0194239616394043	0.00160455703735352	0.00196313858032227	0.0123145580291748	0.000257253646850586	9.73330950737	regression relative	2457209.75	53604031397888	-1371996288
929	default8_8	nz_springs	default	Lasso	None		-	-	-	-	-	10.6085817813873	NA	NA	0.00164628028869629	0.00182700157165527	0.546294689178467	0.00499081611633301	12.7215552330017	regression relative	3631869	66974042292224	-1714201984
930	default8_6	nz_springs	default	Lasso	FastCorrelationBasedFilter	threshold::0.01	-	-	-	-	-	8.04214072227478	590.399669647217	0.00487613677978516	0.00110459327697754	0.00124979019165039	0.00238561630249023	0.000103950500488281	598.495738983154	regression relative	490882	1031769686016	-26408164
931	default13_5	subseafloor_bac	default	Lasso	RFE	estimator__alpha::0.1.estimator__copy_X::True.estimator__fit_intercept::True.estimator__max_iter::1000.estimator__positive::False.estimator__precompute::False.estimator__selection::cyclic.estimator__tol::0.0001.estimator__warm_start::False.importance_getter::auto.n_features_to_select::100.step::0.01.verbose::300	-	-	-	-	-	6.37516927719116	6.51094937324524	0.00423693656921387	0.00114035606384277	0.00170731544494629	0.00230598449707031	0.000127792358398438	12.9502739906311	regression relative	3369545	99343877013504	-24120078336
932	default5_6	bedford_basin_V6V8	default	Lasso	FastCorrelationBasedFilter	threshold::0.01	-	-	-	-	-	0.062063455581665	3.25491428375244	0.000568628311157227	0.000983476638793945	0.00135350227355957	0.00219082832336426	9.20295715332031e-05	3.35080742835999	regression relative	1283.27075195313	34983720	-54262.12890625
933	default2_3	atl_ocean_transect	default	Lasso	GenericUnivariateSelect	mode::k_best.param::100.score_func::mutual_info_regression	-	-	-	-	-	0.0379073619842529	0.456304311752319	0.000642776489257813	0.000900030136108398	0.00119352340698242	0.00213027000427246	9.22679901123047e-05	0.52066445350647	regression relative	1444918.75	6629473386496	-2166146816
934	default7_1	eu_lakes_allsamples	default	Lasso	GenericUnivariateSelect	mode::k_best.param::100.score_func::f_regression	-	-	-	-	-	27.6068267822266	0.109808921813965	0.053145170211792	0.00108075141906738	0.00141191482543945	0.00266599655151367	0.000100851058959961	28.0145828723907	regression relative	1.63998687267303	3.23022198677063	-4.70395421981812
935	default6_8	eu_lakes_allfeatures	default	Lasso	None		-	-	-	-	-	13.5414488315582	NA	NA	0.00161457061767578	0.00171327590942383	0.197286367416382	0.00452470779418945	13.8312788009644	regression relative	484996.9375	1297842438144	-13924539392
936	default1_1	bog_lakes	default	Lasso	VarianceThreshold	threshold::0.001	-	-	-	-	-	1.54344296455383	0.016986608505249	0.00043487548828125	0.000901937484741211	0.00157642364501953	0.00178742408752441	8.96453857421875e-05	1.59703922271729	regression relative	1714.21374511719	5460501.5	-125757.2734375
937	default11_4	wastewater_treatment	default	Lasso	VarianceThreshold	threshold::0.001	-	-	-	-	-	13.6880042552948	0.142026424407959	0.000559568405151367	0.000928163528442383	0.00143575668334961	0.00197696685791016	9.13143157958984e-05	13.9445903301239	regression relative	4.56307172775269	33.1446762084961	-0.00567197799682617
938	default2_8	atl_ocean_transect	default	Lasso	None		-	-	-	-	-	0.0357494354248047	NA	NA	0.00105166435241699	0.0013585090637207	0.0031890869140625	0.000188827514648438	0.0550050735473633	regression relative	2665938.75	9896357527552	-3233584640
939	default5_2	bedford_basin_V6V8	default	Lasso	GenericUnivariateSelect	mode::k_best.param::100.score_func::r_regression	-	-	-	-	-	0.0696053504943848	0.00273323059082031	0.00069117546081543	0.0010828971862793	0.00123190879821777	0.00188803672790527	0.000147342681884766	0.118262052536011	regression relative	7905.07275390625	2919536384	-4528482
940	default11_1	wastewater_treatment	default	Lasso	GenericUnivariateSelect	mode::k_best.param::100.score_func::f_regression	-	-	-	-	-	14.2923836708069	0.0789263248443604	0.0255670547485352	0.000926971435546875	0.00147175788879395	0.0106766223907471	0.000133991241455078	14.5623836517334	regression relative	4.56307172775269	33.1446762084961	-0.00567197799682617
941	default6_3	eu_lakes_allfeatures	default	Lasso	GenericUnivariateSelect	mode::k_best.param::100.score_func::mutual_info_regression	-	-	-	-	-	11.8471374511719	168.952956914902	0.0810918807983398	0.00112366676330566	0.00138711929321289	0.00230956077575684	0.000113964080810547	180.973533391953	regression relative	348878.78125	802258354176	-8607422464
942	default12_6	subseafloor_arc	default	Lasso	FastCorrelationBasedFilter	threshold::0.01	-	-	-	-	-	1.01896953582764	29.1793599128723	0.00262880325317383	0.00114345550537109	0.00141716003417969	0.00252437591552734	0.000119447708129883	30.2304692268372	regression relative	4954182.5	202317773144064	-69444232
943	default7_5	eu_lakes_allsamples	default	Lasso	RFE	estimator__alpha::0.1.estimator__copy_X::True.estimator__fit_intercept::True.estimator__max_iter::1000.estimator__positive::False.estimator__precompute::False.estimator__selection::cyclic.estimator__tol::0.0001.estimator__warm_start::False.importance_getter::auto.n_features_to_select::100.step::0.01.verbose::300	-	-	-	-	-	28.0085852146149	20.027348279953	0.0501613616943359	0.00129294395446777	0.00127625465393066	0.00220012664794922	0.000107765197753906	48.2468469142914	regression relative	681428.75	5114828947456	-9031809761280
944	default9_6	ports	default	Lasso	FastCorrelationBasedFilter	threshold::0.01	-	-	-	-	-	21.363293170929	845.537431240082	0.00264763832092285	0.00105428695678711	0.00128388404846191	0.0023193359375	0.000104188919067383	867.050439357758	regression relative	3231.77368164063	58270880	-260996.40625
945	default1_3	bog_lakes	default	Lasso	GenericUnivariateSelect	mode::k_best.param::100.score_func::mutual_info_regression	-	-	-	-	-	1.24990391731262	14.3432314395905	0.0136229991912842	0.00136446952819824	0.00144147872924805	0.0031731128692627	0.000299215316772461	15.6361403465271	regression relative	1568.47509765625	6783674	-156230.640625
946	default6_6	eu_lakes_allfeatures	default	Lasso	FastCorrelationBasedFilter	threshold::0.01	-	-	-	-	-	12.1092073917389	821.227811098099	0.000920295715332031	0.00206184387207031	0.00165867805480957	0.00224852561950684	0.000107049942016602	833.415953874588	regression relative	129051.84375	299487100928	-3213194496
947	default13_2	subseafloor_bac	default	Lasso	GenericUnivariateSelect	mode::k_best.param::100.score_func::r_regression	-	-	-	-	-	3.42998266220093	0.0176279544830322	0.00859880447387695	0.00130081176757813	0.00174212455749512	0.00262594223022461	0.000132560729980469	3.50964403152466	regression relative	3159358.5	91356361916416	-22180761600
948	default11_5	wastewater_treatment	default	Lasso	RFE	estimator__alpha::0.1.estimator__copy_X::True.estimator__fit_intercept::True.estimator__max_iter::1000.estimator__positive::False.estimator__precompute::False.estimator__selection::cyclic.estimator__tol::0.0001.estimator__warm_start::False.importance_getter::auto.n_features_to_select::100.step::0.01.verbose::300	-	-	-	-	-	15.5723404884338	10.6042296886444	0.0141043663024902	0.0011746883392334	0.00160765647888184	0.00245833396911621	0.000453472137451172	26.350524187088	regression relative	4.56307172775269	33.1446762084961	-0.00567197799682617
949	default9_5	ports	default	Lasso	RFE	estimator__alpha::0.1.estimator__copy_X::True.estimator__fit_intercept::True.estimator__max_iter::1000.estimator__positive::False.estimator__precompute::False.estimator__selection::cyclic.estimator__tol::0.0001.estimator__warm_start::False.importance_getter::auto.n_features_to_select::100.step::0.01.verbose::300	-	-	-	-	-	23.6493322849274	22.2549154758453	0.0602960586547852	0.0010983943939209	0.00154471397399902	0.00288724899291992	0.000262737274169922	46.0732312202454	regression relative	49652.33203125	7938752000	-35557960
950	default8_1	nz_springs	default	Lasso	GenericUnivariateSelect	mode::k_best.param::100.score_func::f_regression	-	-	-	-	-	8.60864543914795	0.0514528751373291	0.0152685642242432	0.000916481018066406	0.00130558013916016	0.00275206565856934	0.000120878219604492	8.7531259059906	regression relative	2457209.75	53604031397888	-1371996288
951	default12_3	subseafloor_arc	default	Lasso	GenericUnivariateSelect	mode::k_best.param::100.score_func::mutual_info_regression	-	-	-	-	-	0.900885820388794	10.895916223526	0.00762510299682617	0.00116968154907227	0.00123691558837891	0.0052947998046875	0.000128507614135742	11.8479311466217	regression relative	57504296	1.73742454451732E+016	-5963594240
952	default11_3	wastewater_treatment	default	Lasso	GenericUnivariateSelect	mode::k_best.param::100.score_func::mutual_info_regression	-	-	-	-	-	13.3090527057648	131.941344022751	0.102357149124146	0.00118613243103027	0.0016942024230957	0.00397706031799316	0.000524997711181641	145.409707784653	regression relative	4.56307172775269	33.1446762084961	-0.00567197799682617
953	default11_2	wastewater_treatment	default	Lasso	GenericUnivariateSelect	mode::k_best.param::100.score_func::r_regression	-	-	-	-	-	13.4723417758942	0.0528068542480469	0.0270121097564697	0.000927925109863281	0.00123381614685059	0.00298213958740234	0.000120639801025391	13.6039478778839	regression relative	4.56307172775269	33.1446762084961	-0.00567197799682617
954	default5_8	bedford_basin_V6V8	default	Lasso	None		-	-	-	-	-	0.0632236003875732	NA	NA	0.000914812088012695	0.00140380859375	0.00292110443115234	0.000342845916748047	0.0981993675231934	regression relative	8053.7158203125	2892993024	-4487311
955	default13_4	subseafloor_bac	default	Lasso	VarianceThreshold	threshold::0.001	-	-	-	-	-	3.94695854187012	0.0359780788421631	0.000518798828125	0.00088953971862793	0.00159764289855957	0.00214934349060059	9.27448272705078e-05	4.05048966407776	regression relative	1048235.25	6470841139200	-1571080320
956	default12_2	subseafloor_arc	default	GradientBoostingRegressor	GenericUnivariateSelect	mode::k_best.param::100.score_func::r_regression	-	-	-	-	-	0.662195444107056	0.00389575958251953	0.00190210342407227	0.000995397567749023	0.00141048431396484	0.0738072395324707	0.000321626663208008	0.766355752944946	regression relative	2136.43872070313	6993160.5	-1.40035581588745
957	default6_5	eu_lakes_allfeatures	default	GradientBoostingRegressor	RFE	estimator__alpha::0.9.estimator__ccp_alpha::0.0.estimator__criterion::friedman_mse.estimator__learning_rate::0.1.estimator__loss::squared_error.estimator__max_depth::3.estimator__min_impurity_decrease::0.0.estimator__min_samples_leaf::1.estimator__min_samples_split::2.estimator__min_weight_fraction_leaf::0.0.estimator__n_estimators::100.estimator__subsample::1.0.estimator__tol::0.0001.estimator__…	-	-	-	-	-	11.5803644657135	963.396030664444	0.00795125961303711	0.0011143684387207	0.00174379348754883	0.0584042072296143	0.00028538703918457	975.111664533615	regression relative	80.8361434936523	9354.16796875	-99.3607788085938
958	default5_3	bedford_basin_V6V8	default	GradientBoostingRegressor	GenericUnivariateSelect	mode::k_best.param::100.score_func::mutual_info_regression	-	-	-	-	-	0.0607285499572754	0.690646409988403	0.000690460205078125	0.000967502593994141	0.00157785415649414	0.151782512664795	0.000427484512329102	0.922724485397339	regression relative	39.4162712097168	2076.453125	-2.22077965736389
959	default6_1	eu_lakes_allfeatures	default	GradientBoostingRegressor	GenericUnivariateSelect	mode::k_best.param::100.score_func::f_regression	-	-	-	-	-	11.5397577285767	0.0577864646911621	0.0273537635803223	0.00100064277648926	0.0016171932220459	0.0322251319885254	0.000244379043579102	11.7263436317444	regression relative	14.2149534225464	484.111541748047	-4.19402837753296
960	default3_2	australia	default	GradientBoostingRegressor	GenericUnivariateSelect	mode::k_best.param::100.score_func::r_regression	-	-	-	-	-	201.382921934128	0.63542652130127	0.218112468719482	0.00102615356445313	0.00156283378601074	1.39949822425842	0.000931501388549805	204.20468211174	regression relative	0.980773329734802	1.55243682861328	-1.00947642326355
961	default10_8	tara_oceans	default	GradientBoostingRegressor	None		-	-	-	-	-	2.30694580078125	NA	NA	0.00117373466491699	0.00140380859375	11.3162817955017	0.00105428695678711	13.6456093788147	regression relative	395.693939208984	189656.046875	-1.77639818191528
962	default3_4	australia	default	GradientBoostingRegressor	VarianceThreshold	threshold::0.001	-	-	-	-	-	197.039420604706	1.82787752151489	0.0136933326721191	0.00105667114257813	0.00153493881225586	0.0629725456237793	0.000385284423828125	199.499706983566	regression relative	0.428015530109406	0.431545823812485	0.441406488418579
963	default10_5	tara_oceans	default	GradientBoostingRegressor	RFE	estimator__alpha::0.9.estimator__ccp_alpha::0.0.estimator__criterion::friedman_mse.estimator__learning_rate::0.1.estimator__loss::squared_error.estimator__max_depth::3.estimator__min_impurity_decrease::0.0.estimator__min_samples_leaf::1.estimator__min_samples_split::2.estimator__min_weight_fraction_leaf::0.0.estimator__n_estimators::100.estimator__subsample::1.0.estimator__tol::0.0001.estimator__…	-	-	-	-	-	2.12160229682922	716.044310569763	0.00188565254211426	0.00117373466491699	0.00181484222412109	0.121248245239258	0.00031590461730957	718.319781541824	regression relative	365.346496582031	165096.90625	-1.41687393188477
964	default7_8	eu_lakes_allsamples	default	GradientBoostingRegressor	None		-	-	-	-	-	27.7636313438416	NA	NA	0.00156974792480469	0.0018610954284668	144.864678859711	0.0245523452758789	172.804845809937	regression relative	105.831390380859	20840.09375	-36798.6171875
965	default1_6	bog_lakes	default	GradientBoostingRegressor	FastCorrelationBasedFilter	threshold::0.01	-	-	-	-	-	1.2017617225647	237.282888174057	0.000731945037841797	0.00110197067260742	0.00179100036621094	0.562299013137817	0.000573158264160156	239.075051784515	regression relative	4.85837650299072	35.1689834594727	0.1900395154953
966	default1_4	bog_lakes	default	GradientBoostingRegressor	VarianceThreshold	threshold::0.001	-	-	-	-	-	1.29990172386169	0.0165095329284668	0.000382184982299805	0.00100803375244141	0.00167202949523926	0.0725553035736084	0.000376224517822266	1.41364145278931	regression relative	12.2809286117554	197.231323242188	-3.54234313964844
967	default12_4	subseafloor_arc	default	GradientBoostingRegressor	VarianceThreshold	threshold::0.001	-	-	-	-	-	0.747771263122559	0.00777602195739746	0.000374078750610352	0.00101065635681152	0.00181102752685547	0.116133213043213	0.000343084335327148	0.89399790763855	regression relative	2854.49145507813	11798869	-3.0498833656311
968	default13_3	subseafloor_bac	default	GradientBoostingRegressor	GenericUnivariateSelect	mode::k_best.param::100.score_func::mutual_info_regression	-	-	-	-	-	3.87249326705933	37.0548012256622	0.0074760913848877	0.00112152099609375	0.00177192687988281	0.161669731140137	0.0003662109375	41.1285624504089	regression relative	382.731079101563	186578.5625	-44.3001251220703
969	default2_4	atl_ocean_transect	default	GradientBoostingRegressor	VarianceThreshold	threshold::0.001	-	-	-	-	-	0.0409877300262451	0.00401449203491211	0.000321388244628906	0.000880956649780273	0.00148463249206543	0.0258870124816895	0.000229835510253906	0.0891067981719971	regression relative	62.1531562805176	6841.75	-1.23550724983215
970	default8_4	nz_springs	default	GradientBoostingRegressor	VarianceThreshold	threshold::0.001	-	-	-	-	-	8.71286845207214	0.0894215106964111	0.000622034072875977	0.00115656852722168	0.00161075592041016	0.18194055557251	0.000514507293701172	9.06878709793091	regression relative	1358.97412109375	2432219.25	-61.2526969909668
971	default9_4	ports	default	GradientBoostingRegressor	VarianceThreshold	threshold::0.001	-	-	-	-	-	21.4870398044586	0.220486164093018	0.00245833396911621	0.000947237014770508	0.00170707702636719	0.0360679626464844	0.000276088714599609	21.9235577583313	regression relative	10.1118383407593	154.610122680664	0.307495653629303
972	default7_6	eu_lakes_allsamples	default	GradientBoostingRegressor	FastCorrelationBasedFilter	threshold::0.01	-	-	-	-	-	27.4693322181702	2537.56460499764	0.000307798385620117	0.00119638442993164	0.00141596794128418	0.0376148223876953	0.000280141830444336	2565.15278315544	regression relative	0.952429533004761	1.49569082260132	-1.64110398292542
973	default6_2	eu_lakes_allfeatures	default	GradientBoostingRegressor	GenericUnivariateSelect	mode::k_best.param::100.score_func::r_regression	-	-	-	-	-	12.2140362262726	0.0404977798461914	0.0307755470275879	0.000986814498901367	0.00151348114013672	0.0326220989227295	0.000246763229370117	12.4099135398865	regression relative	12.6112785339355	339.489379882813	-2.64237856864929
974	default3_3	australia	default	GradientBoostingRegressor	GenericUnivariateSelect	mode::k_best.param::100.score_func::mutual_info_regression	-	-	-	-	-	237.176593542099	1502.38852548599	0.195427417755127	0.00144720077514648	0.00167441368103027	3.41782331466675	0.00115585327148438	1744.51397800446	regression relative	0.441099524497986	0.29852306842804	0.613591313362122
975	default10_6	tara_oceans	default	GradientBoostingRegressor	FastCorrelationBasedFilter	threshold::0.01	-	-	-	-	-	2.10727190971375	132.183455467224	0.0017397403717041	0.0011289119720459	0.00167655944824219	0.0375821590423584	0.000299692153930664	134.36505651474	regression relative	304.389556884766	134433.6875	-0.96799111366272
976	default12_1	subseafloor_arc	default	GradientBoostingRegressor	GenericUnivariateSelect	mode::k_best.param::100.score_func::f_regression	-	-	-	-	-	0.621655941009522	0.00710368156433106	0.00190949440002441	0.00106644630432129	0.00146985054016113	0.0815994739532471	0.000312089920043945	0.735438108444214	regression relative	1300.32348632813	2706635.75	0.0709653496742249
977	default1_2	bog_lakes	default	GradientBoostingRegressor	GenericUnivariateSelect	mode::k_best.param::100.score_func::r_regression	-	-	-	-	-	1.2436363697052	0.00790977478027344	0.00304055213928223	0.0010225772857666	0.00154733657836914	0.308771848678589	0.000510692596435547	1.58755135536194	regression relative	5.00275182723999	39.6112442016602	0.0877318382263184
978	default8_5	nz_springs	default	GradientBoostingRegressor	RFE	estimator__alpha::0.9.estimator__ccp_alpha::0.0.estimator__criterion::friedman_mse.estimator__learning_rate::0.1.estimator__loss::squared_error.estimator__max_depth::3.estimator__min_impurity_decrease::0.0.estimator__min_samples_leaf::1.estimator__min_samples_split::2.estimator__min_weight_fraction_leaf::0.0.estimator__n_estimators::100.estimator__subsample::1.0.estimator__tol::0.0001.estimator__…	-	-	-	-	-	8.45910429954529	1219.931828022	0.00919866561889648	0.00113129615783691	0.00157642364501953	0.38025426864624	0.000500917434692383	1228.82676148415	regression relative	863.186157226563	1066508	-26.2972946166992
979	default7_3	eu_lakes_allsamples	default	GradientBoostingRegressor	GenericUnivariateSelect	mode::k_best.param::100.score_func::mutual_info_regression	-	-	-	-	-	27.0332932472229	232.484083175659	0.0368814468383789	0.00110840797424316	0.00163054466247559	0.20356011390686	0.000345706939697266	259.853586196899	regression relative	66.5165939331055	22612.05078125	-39927.5546875
980	default5_5	bedford_basin_V6V8	default	GradientBoostingRegressor	RFE	estimator__alpha::0.9.estimator__ccp_alpha::0.0.estimator__criterion::friedman_mse.estimator__learning_rate::0.1.estimator__loss::squared_error.estimator__max_depth::3.estimator__min_impurity_decrease::0.0.estimator__min_samples_leaf::1.estimator__min_samples_split::2.estimator__min_weight_fraction_leaf::0.0.estimator__n_estimators::100.estimator__subsample::1.0.estimator__tol::0.0001.estimator__…	-	-	-	-	-	0.0735409259796143	26.723251581192	0.000628232955932617	0.00108742713928223	0.0015411376953125	0.199472665786743	0.000429391860961914	27.0232491493225	regression relative	32.1584625244141	1444.14404296875	-1.24000692367554
981	default8_3	nz_springs	default	GradientBoostingRegressor	GenericUnivariateSelect	mode::k_best.param::100.score_func::mutual_info_regression	-	-	-	-	-	8.44384717941284	85.8244943618774	0.0131893157958984	0.00121140480041504	0.00171303749084473	0.55545449256897	0.000552654266357422	94.8819370269775	regression relative	686.555053710938	696511.625	-16.8272285461426
982	default3_8	australia	default	GradientBoostingRegressor	None		-	-	-	-	-	200.098347902298	NA	NA	0.00125503540039063	0.00180935859680176	915.982832431793	0.0833694934844971	1116.70180153847	regression relative	0.257182896137238	0.11751963198185	0.847882390022278
983	default4_6	bedford_basin_V4V5	default	GradientBoostingRegressor	FastCorrelationBasedFilter	threshold::0.01	-	-	-	-	-	0.0934751033782959	4.95962738990784	0.000369071960449219	0.000957250595092773	0.00143885612487793	0.0369029045104981	0.000284910202026367	5.11006259918213	regression relative	41.7078857421875	2038.00927734375	-3.17253923416138
984	default13_6	subseafloor_bac	default	GradientBoostingRegressor	FastCorrelationBasedFilter	threshold::0.01	-	-	-	-	-	3.06313109397888	287.123470306397	0.00027775764465332	0.000936508178710938	0.00138235092163086	0.0380337238311768	0.000257968902587891	290.253057479858	regression relative	151.187728881836	41199.67578125	-9.00302696228027
985	default7_4	eu_lakes_allsamples	default	GradientBoostingRegressor	VarianceThreshold	threshold::0.001	-	-	-	-	-	28.722690820694	0.213167667388916	0.00112009048461914	0.000990629196166992	0.00150156021118164	0.0634596347808838	0.000300168991088867	29.1372561454773	regression relative	1.03728187084198	1.40068781375885	-1.47334694862366
986	default10_3	tara_oceans	default	GradientBoostingRegressor	GenericUnivariateSelect	mode::k_best.param::100.score_func::mutual_info_regression	-	-	-	-	-	2.07162117958069	23.2034111022949	0.00545096397399902	0.00111079216003418	0.00172257423400879	0.138950347900391	0.000305414199829102	25.4471750259399	regression relative	888.878967285156	878658.3125	-11.8627862930298
987	default5_4	bedford_basin_V6V8	default	GradientBoostingRegressor	VarianceThreshold	threshold::0.001	-	-	-	-	-	0.0726063251495361	0.00287342071533203	0.000403881072998047	0.0010063648223877	0.00150251388549805	0.123113870620728	0.000436782836914063	0.21753191947937	regression relative	38.225269317627	1975.62878417969	-2.06439137458801
988	default2_5	atl_ocean_transect	default	GradientBoostingRegressor	RFE	estimator__alpha::0.9.estimator__ccp_alpha::0.0.estimator__criterion::friedman_mse.estimator__learning_rate::0.1.estimator__loss::squared_error.estimator__max_depth::3.estimator__min_impurity_decrease::0.0.estimator__min_samples_leaf::1.estimator__min_samples_split::2.estimator__min_weight_fraction_leaf::0.0.estimator__n_estimators::100.estimator__subsample::1.0.estimator__tol::0.0001.estimator__…	-	-	-	-	-	0.0333762168884277	46.6732904911041	0.000622987747192383	0.00115823745727539	0.0110576152801514	0.151163816452026	0.000293254852294922	47.0268206596375	regression relative	91.1675033569336	10285.146484375	-2.36061954498291
989	default12_5	subseafloor_arc	default	GradientBoostingRegressor	RFE	estimator__alpha::0.9.estimator__ccp_alpha::0.0.estimator__criterion::friedman_mse.estimator__learning_rate::0.1.estimator__loss::squared_error.estimator__max_depth::3.estimator__min_impurity_decrease::0.0.estimator__min_samples_leaf::1.estimator__min_samples_split::2.estimator__min_weight_fraction_leaf::0.0.estimator__n_estimators::100.estimator__subsample::1.0.estimator__tol::0.0001.estimator__…	-	-	-	-	-	0.766783475875855	109.95506644249	0.00124239921569824	0.00116372108459473	0.00179910659790039	0.162915706634521	0.000360488891601563	110.914269208908	regression relative	1205.49279785156	2049390.5	0.296560347080231
990	default2_1	atl_ocean_transect	default	GradientBoostingRegressor	VarianceThreshold	threshold::0.001	-	-	-	-	-	0.0285539627075195	0.00387477874755859	0.000298023223876953	0.00098419189453125	0.00137615203857422	0.0264904499053955	0.000225543975830078	0.075587272644043	regression relative	62.0292282104492	6803.06298828125	-1.22286653518677
991	default4_4	bedford_basin_V4V5	default	GradientBoostingRegressor	VarianceThreshold	threshold::0.001	-	-	-	-	-	0.0957694053649902	0.00354290008544922	0.000326395034790039	0.00104856491088867	0.00166773796081543	0.175173044204712	0.000458717346191406	0.292536020278931	regression relative	36.2697448730469	1671.29504394531	-2.42174291610718
992	default9_1	ports	default	GradientBoostingRegressor	GenericUnivariateSelect	mode::k_best.param::100.score_func::f_regression	-	-	-	-	-	20.5261378288269	0.0873613357543945	0.0297744274139404	0.00102972984313965	0.00150895118713379	0.242505550384521	0.000376701354980469	20.9747190475464	regression relative	8.98975086212158	116.503051757813	0.478178560733795
993	default13_8	subseafloor_bac	default	GradientBoostingRegressor	None		-	-	-	-	-	3.96926951408386	NA	NA	0.00145936012268066	0.00184941291809082	14.6461944580078	0.00815725326538086	18.6524064540863	regression relative	187.457656860352	42101.77734375	-9.22205257415772
994	default7_2	eu_lakes_allsamples	default	GradientBoostingRegressor	GenericUnivariateSelect	mode::k_best.param::100.score_func::r_regression	-	-	-	-	-	27.5816872119904	0.0852437019348145	0.0574257373809814	0.00111818313598633	0.00244545936584473	0.0500235557556152	0.000283241271972656	27.8612620830536	regression relative	3.3438892364502	144.014038085938	-253.301239013672
995	default4_2	bedford_basin_V4V5	default	GradientBoostingRegressor	GenericUnivariateSelect	mode::k_best.param::100.score_func::r_regression	-	-	-	-	-	0.0953431129455566	0.00359940528869629	0.00069427490234375	0.000991582870483398	0.00155282020568848	0.159501314163208	0.000414609909057617	0.27774977684021	regression relative	59.2231330871582	4682.46533203125	-8.58669281005859
996	default2_2	atl_ocean_transect	default	GradientBoostingRegressor	GenericUnivariateSelect	mode::k_best.param::100.score_func::r_regression	-	-	-	-	-	0.0405247211456299	0.0055088996887207	0.00068211555480957	0.00102615356445313	0.00156474113464355	0.141685009002686	0.000266551971435547	0.206626892089844	regression relative	102.208229064941	12896.5390625	-3.21387910842896
997	default1_8	bog_lakes	default	GradientBoostingRegressor	None		-	-	-	-	-	1.19762134552002	NA	NA	0.00114107131958008	0.00174808502197266	4.37555241584778	0.00119471549987793	5.59592628479004	regression relative	3.17011451721191	14.4321117401123	0.667620718479157
998	default9_2	ports	default	GradientBoostingRegressor	GenericUnivariateSelect	mode::k_best.param::100.score_func::r_regression	-	-	-	-	-	21.6773941516876	0.069840669631958	0.0304152965545654	0.00103998184204102	0.00154662132263184	0.221089363098145	0.0003662109375	22.2167057991028	regression relative	11.0823783874512	211.471221923828	0.0528126955032349
999	default4_1	bedford_basin_V4V5	default	GradientBoostingRegressor	GenericUnivariateSelect	mode::k_best.param::100.score_func::f_regression	-	-	-	-	-	0.0897102355957031	0.00523519515991211	0.000978231430053711	0.00100541114807129	0.00196242332458496	0.245126008987427	0.000425815582275391	0.360046148300171	regression relative	36.0960731506348	1849.48657226563	-2.78656530380249
1000	default3_5	australia	default	GradientBoostingRegressor	RFE	estimator__alpha::0.9.estimator__ccp_alpha::0.0.estimator__criterion::friedman_mse.estimator__learning_rate::0.1.estimator__loss::squared_error.estimator__max_depth::3.estimator__min_impurity_decrease::0.0.estimator__min_samples_leaf::1.estimator__min_samples_split::2.estimator__min_weight_fraction_leaf::0.0.estimator__n_estimators::100.estimator__subsample::1.0.estimator__tol::0.0001.estimator__…	-	-	-	-	-	209.877986907959	18260.1651339531	0.411843299865723	0.00125432014465332	0.00159883499145508	1.65288543701172	0.000875711441040039	18472.6669847965	regression relative	0.289773732423782	0.148972988128662	0.807169139385223
1001	default9_3	ports	default	GradientBoostingRegressor	GenericUnivariateSelect	mode::k_best.param::100.score_func::mutual_info_regression	-	-	-	-	-	20.3625845909119	172.305925130844	0.0320446491241455	0.00111007690429688	0.00177431106567383	0.310352325439453	0.000386238098144531	193.086322069168	regression relative	9.68306255340576	124.288398742676	0.44330769777298
1002	default10_2	tara_oceans	default	GradientBoostingRegressor	GenericUnivariateSelect	mode::k_best.param::100.score_func::r_regression	-	-	-	-	-	2.2305634021759	0.0100448131561279	0.00665807723999023	0.000948190689086914	0.00165843963623047	0.0384807586669922	0.000268936157226563	2.31847524642944	regression relative	487.200256347656	330293.5	-3.83520698547363
1003	default4_5	bedford_basin_V4V5	default	GradientBoostingRegressor	RFE	estimator__alpha::0.9.estimator__ccp_alpha::0.0.estimator__criterion::friedman_mse.estimator__learning_rate::0.1.estimator__loss::squared_error.estimator__max_depth::3.estimator__min_impurity_decrease::0.0.estimator__min_samples_leaf::1.estimator__min_samples_split::2.estimator__min_weight_fraction_leaf::0.0.estimator__n_estimators::100.estimator__subsample::1.0.estimator__tol::0.0001.estimator__…	-	-	-	-	-	0.0818476676940918	44.2059979438782	0.000732421875	0.00119829177856445	0.00162577629089355	0.291141510009766	0.000437259674072266	44.6035966873169	regression relative	34.2490425109863	1541.1591796875	-2.15530800819397
1004	default3_1	australia	default	GradientBoostingRegressor	GenericUnivariateSelect	mode::k_best.param::100.score_func::f_regression	-	-	-	-	-	207.72539305687	0.638586282730103	0.203188419342041	0.00119352340698242	0.00166153907775879	2.89960384368897	0.0009307861328125	212.021194458008	regression relative	0.266576111316681	0.141412571072578	0.816955327987671
1005	default12_8	subseafloor_arc	default	GradientBoostingRegressor	None		-	-	-	-	-	0.632973909378052	NA	NA	0.00102901458740234	0.00137448310852051	2.18147253990173	0.00066685676574707	2.83655881881714	regression relative	1162.29711914063	1946666.75	0.331819593906403
1006	default1_5	bog_lakes	default	GradientBoostingRegressor	RFE	estimator__alpha::0.9.estimator__ccp_alpha::0.0.estimator__criterion::friedman_mse.estimator__learning_rate::0.1.estimator__loss::squared_error.estimator__max_depth::3.estimator__min_impurity_decrease::0.0.estimator__min_samples_leaf::1.estimator__min_samples_split::2.estimator__min_weight_fraction_leaf::0.0.estimator__n_estimators::100.estimator__subsample::1.0.estimator__tol::0.0001.estimator__…	-	-	-	-	-	1.22520971298218	220.239765882492	0.00440144538879395	0.00122237205505371	0.00149965286254883	0.316386461257935	0.000527381896972656	221.82270860672	regression relative	3.31785917282105	15.3894672393799	0.645572304725647
1007	default13_1	subseafloor_bac	default	GradientBoostingRegressor	GenericUnivariateSelect	mode::k_best.param::100.score_func::f_regression	-	-	-	-	-	3.65564060211182	0.0256407260894775	0.00819110870361328	0.00103116035461426	0.00160312652587891	0.091822624206543	0.000325679779052734	3.81234121322632	regression relative	147.31005859375	29495.6875	-6.16137075424194
1008	default2_6	atl_ocean_transect	default	GradientBoostingRegressor	FastCorrelationBasedFilter	threshold::0.01	-	-	-	-	-	0.0304956436157227	1.89404702186584	0.000214099884033203	0.000997781753540039	0.00150775909423828	0.0248374938964844	0.00023961067199707	1.96878266334534	regression relative	54.4674453735352	5974.14453125	-0.952021598815918
1009	default11_6	wastewater_treatment	default	GradientBoostingRegressor	FastCorrelationBasedFilter	threshold::0.01	-	-	-	-	-	13.7111675739288	484.802030324936	0.00152707099914551	0.00115180015563965	0.00153446197509766	0.0456888675689697	0.000327587127685547	498.628465414047	regression relative	6.82496070861816	70.4966125488281	-1.13900017738342
1010	default4_3	bedford_basin_V4V5	default	GradientBoostingRegressor	GenericUnivariateSelect	mode::k_best.param::100.score_func::mutual_info_regression	-	-	-	-	-	0.0806519985198975	0.993319749832153	0.000787258148193359	0.00112247467041016	0.0159895420074463	0.245492458343506	0.000472784042358398	1.33925795555115	regression relative	31.8664054870605	1277.20751953125	-1.61490392684937
1011	default10_1	tara_oceans	default	GradientBoostingRegressor	GenericUnivariateSelect	mode::k_best.param::100.score_func::f_regression	-	-	-	-	-	2.03156328201294	0.0177736282348633	0.00659275054931641	0.000946760177612305	0.00157070159912109	0.0358915328979492	0.000256538391113281	2.11940813064575	regression relative	520.562377929688	364401.46875	-4.33451747894287
1012	default3_6	australia	default	GradientBoostingRegressor	FastCorrelationBasedFilter	threshold::0.01	-	-	-	-	-	200.088320016861	6759.60256052017	0.0130469799041748	0.00121116638183594	0.00148224830627441	0.142587184906006	0.000634431838989258	6960.39391040802	regression relative	0.45607927441597	0.399621486663818	0.482729375362396
1013	default11_8	wastewater_treatment	default	GradientBoostingRegressor	None		-	-	-	-	-	13.8234634399414	NA	NA	0.00150966644287109	0.0018465518951416	105.711710929871	0.023634672164917	119.662567853928	regression relative	2.44481348991394	9.81670665740967	0.702142596244812
1014	default4_8	bedford_basin_V4V5	default	GradientBoostingRegressor	None		-	-	-	-	-	0.0832779407501221	NA	NA	0.00100255012512207	0.00167441368103027	0.601969957351685	0.000456809997558594	0.700378656387329	regression relative	35.1876068115234	1623.48693847656	-2.32386255264282
1015	default5_1	bedford_basin_V6V8	default	GradientBoostingRegressor	GenericUnivariateSelect	mode::k_best.param::100.score_func::f_regression	-	-	-	-	-	0.0628707408905029	0.00327277183532715	0.000635147094726563	0.00102591514587402	0.00163364410400391	0.16917610168457	0.000424623489379883	0.254049301147461	regression relative	31.8344860076904	1480.01684570313	-1.29564929008484
1016	default6_4	eu_lakes_allfeatures	default	GradientBoostingRegressor	VarianceThreshold	threshold::0.001	-	-	-	-	-	12.0072855949402	0.0885400772094727	0.00180745124816895	0.000970125198364258	0.00156807899475098	0.0428216457366943	0.000306367874145508	12.2114725112915	regression relative	22.3190479278564	566.895263671875	-5.08221435546875
1017	default9_8	ports	default	GradientBoostingRegressor	None		-	-	-	-	-	20.8965902328491	NA	NA	0.00156283378601074	0.00209879875183105	74.4363517761231	0.0280830860137939	95.4241154193878	regression relative	5.81520414352417	70.3437728881836	0.684927701950073
1018	default8_2	nz_springs	default	GradientBoostingRegressor	GenericUnivariateSelect	mode::k_best.param::100.score_func::r_regression	-	-	-	-	-	8.55285167694092	0.0383505821228027	0.0173583030700684	0.00107955932617188	0.0016791820526123	0.337164878845215	0.000455141067504883	8.99797105789185	regression relative	1043.2958984375	1672727.375	-41.8134918212891
1019	default8_8	nz_springs	default	GradientBoostingRegressor	None		-	-	-	-	-	8.9664626121521	NA	NA	0.00147604942321777	0.00168466567993164	55.4406042098999	0.0217313766479492	64.4985888004303	regression relative	829.900268554688	967305.875	-23.7582130432129
1020	default8_6	nz_springs	default	GradientBoostingRegressor	FastCorrelationBasedFilter	threshold::0.01	-	-	-	-	-	8.63527631759644	579.683199167252	0.0011286735534668	0.00102448463439941	0.00153613090515137	0.0634322166442871	0.000376701354980469	588.433166980743	regression relative	434.562957763672	276112.71875	-6.06711053848267
1021	default13_5	subseafloor_bac	default	GradientBoostingRegressor	RFE	estimator__alpha::0.9.estimator__ccp_alpha::0.0.estimator__criterion::friedman_mse.estimator__learning_rate::0.1.estimator__loss::squared_error.estimator__max_depth::3.estimator__min_impurity_decrease::0.0.estimator__min_samples_leaf::1.estimator__min_samples_split::2.estimator__min_weight_fraction_leaf::0.0.estimator__n_estimators::100.estimator__subsample::1.0.estimator__tol::0.0001.estimator__…	-	-	-	-	-	3.19492173194885	483.563560009003	0.00342965126037598	0.00115966796875	0.00158095359802246	0.167933702468872	0.000354528427124023	486.964529514313	regression relative	218.957046508789	58315.4453125	-13.1586303710938
1022	default5_6	bedford_basin_V6V8	default	GradientBoostingRegressor	FastCorrelationBasedFilter	threshold::0.01	-	-	-	-	-	0.0720322132110596	3.28254628181458	0.000248193740844727	0.000895977020263672	0.00157380104064941	0.03424072265625	0.000268459320068359	3.40891265869141	regression relative	25.5463008880615	696.658630371094	-0.0805848836898804
1023	default2_3	atl_ocean_transect	default	GradientBoostingRegressor	GenericUnivariateSelect	mode::k_best.param::100.score_func::mutual_info_regression	-	-	-	-	-	0.0309131145477295	0.451048612594605	0.000632286071777344	0.00098109245300293	0.00150871276855469	0.123384714126587	0.000273227691650391	0.624461650848389	regression relative	93.1361846923828	10620.5146484375	-2.47019934654236
1024	default7_1	eu_lakes_allsamples	default	GradientBoostingRegressor	GenericUnivariateSelect	mode::k_best.param::100.score_func::f_regression	-	-	-	-	-	27.4904062747955	0.113929748535156	0.0513641834259033	0.000943422317504883	0.00148558616638184	0.0295414924621582	0.000259637832641602	27.7882435321808	regression relative	0.845659971237183	5.84599876403809	-9.32291507720947
1025	default6_8	eu_lakes_allfeatures	default	GradientBoostingRegressor	None		-	-	-	-	-	12.0548567771912	NA	NA	0.00242948532104492	0.00157594680786133	36.3844652175903	0.00443840026855469	48.5164799690247	regression relative	76.0290069580078	7952.681640625	-84.3242492675781
1026	default1_1	bog_lakes	default	GradientBoostingRegressor	VarianceThreshold	threshold::0.001	-	-	-	-	-	1.37337207794189	0.0172958374023438	0.000402927398681641	0.000967025756835938	0.00153422355651855	0.0727012157440186	0.000363826751708984	1.49487948417664	regression relative	12.4643440246582	202.701217651367	-3.6683177947998
1027	default11_4	wastewater_treatment	default	GradientBoostingRegressor	VarianceThreshold	threshold::0.001	-	-	-	-	-	13.8055837154388	0.156801223754883	0.000560522079467773	0.000940799713134766	0.00158858299255371	0.0318939685821533	0.000267744064331055	14.1030871868134	regression relative	5.62654161453247	49.3441352844238	-0.497194170951843
1028	default2_8	atl_ocean_transect	default	GradientBoostingRegressor	None		-	-	-	-	-	0.0304725170135498	NA	NA	0.0010228157043457	0.00144839286804199	0.802244424819946	0.000296592712402344	0.847623825073242	regression relative	91.6604843139648	10363.3330078125	-2.3861665725708
1029	default5_2	bedford_basin_V6V8	default	GradientBoostingRegressor	GenericUnivariateSelect	mode::k_best.param::100.score_func::r_regression	-	-	-	-	-	0.0645043849945068	0.00375175476074219	0.000739812850952148	0.00103664398193359	0.00144219398498535	0.163751363754272	0.000394344329833984	0.250451564788818	regression relative	64.265380859375	5765.759765625	-7.94325065612793
1030	default11_1	wastewater_treatment	default	GradientBoostingRegressor	GenericUnivariateSelect	mode::k_best.param::100.score_func::f_regression	-	-	-	-	-	13.3501999378204	0.0734846591949463	0.0235536098480225	0.00107955932617188	0.00174951553344727	0.58269476890564	0.000510454177856445	14.0856640338898	regression relative	3.27250385284424	16.96728515625	0.485180556774139
1031	default6_3	eu_lakes_allfeatures	default	GradientBoostingRegressor	GenericUnivariateSelect	mode::k_best.param::100.score_func::mutual_info_regression	-	-	-	-	-	11.4265086650848	166.330372571945	0.0228838920593262	0.00110626220703125	0.00156784057617188	0.0738780498504639	0.000303745269775391	177.918460130692	regression relative	115.172378540039	18462.95703125	-197.088897705078
1032	default12_6	subseafloor_arc	default	GradientBoostingRegressor	FastCorrelationBasedFilter	threshold::0.01	-	-	-	-	-	0.615175724029541	29.4773056507111	0.00305080413818359	0.00111722946166992	0.00146174430847168	0.0315816402435303	0.00027155876159668	30.1516110897064	regression relative	1503.16455078125	3186719.25	-0.0938200950622559
1033	default7_5	eu_lakes_allsamples	default	GradientBoostingRegressor	RFE	estimator__alpha::0.9.estimator__ccp_alpha::0.0.estimator__criterion::friedman_mse.estimator__learning_rate::0.1.estimator__loss::squared_error.estimator__max_depth::3.estimator__min_impurity_decrease::0.0.estimator__min_samples_leaf::1.estimator__min_samples_split::2.estimator__min_weight_fraction_leaf::0.0.estimator__n_estimators::100.estimator__subsample::1.0.estimator__tol::0.0001.estimator__…	-	-	-	-	-	27.2961893081665	2931.947909832	0.0202646255493164	0.00118184089660645	0.00199151039123535	0.120080709457397	0.000344991683959961	2959.47999238968	regression relative	117.676063537598	22912.505859375	-40458.1015625
1034	default9_6	ports	default	GradientBoostingRegressor	FastCorrelationBasedFilter	threshold::0.01	-	-	-	-	-	20.8060557842255	846.69760966301	0.00097966194152832	0.00114035606384277	0.00144791603088379	0.0518603324890137	0.000349760055541992	867.698427438736	regression relative	14.7528409957886	358.665710449219	-0.606476783752441
1035	default1_3	bog_lakes	default	GradientBoostingRegressor	GenericUnivariateSelect	mode::k_best.param::100.score_func::mutual_info_regression	-	-	-	-	-	1.48960137367249	14.2915122509003	0.00327348709106445	0.00244688987731934	0.00152945518493652	0.401078224182129	0.000566244125366211	16.2243535518646	regression relative	5.02148008346558	40.6342353820801	0.0641717314720154
1036	default6_6	eu_lakes_allfeatures	default	GradientBoostingRegressor	FastCorrelationBasedFilter	threshold::0.01	-	-	-	-	-	11.5804433822632	833.291991472244	0.000216007232666016	0.00102090835571289	0.0014641284942627	0.0343189239501953	0.000275850296020508	844.966776847839	regression relative	16.0982685089111	393.404174804688	-3.22082948684692
1037	default13_2	subseafloor_bac	default	GradientBoostingRegressor	GenericUnivariateSelect	mode::k_best.param::100.score_func::r_regression	-	-	-	-	-	3.31762456893921	0.016664981842041	0.00849080085754395	0.00108790397644043	0.00162982940673828	0.0979955196380615	0.000329971313476563	3.47739696502686	regression relative	158.955810546875	34947.3671875	-7.48500537872314
1038	default11_5	wastewater_treatment	default	GradientBoostingRegressor	RFE	estimator__alpha::0.9.estimator__ccp_alpha::0.0.estimator__criterion::friedman_mse.estimator__learning_rate::0.1.estimator__loss::squared_error.estimator__max_depth::3.estimator__min_impurity_decrease::0.0.estimator__min_samples_leaf::1.estimator__min_samples_split::2.estimator__min_weight_fraction_leaf::0.0.estimator__n_estimators::100.estimator__subsample::1.0.estimator__tol::0.0001.estimator__…	-	-	-	-	-	13.4576544761658	3643.69681310654	0.0132935047149658	0.00114083290100098	0.00138211250305176	0.545600414276123	0.000507831573486328	3657.77371478081	regression relative	2.9252724647522	12.8507232666016	0.610084772109985
1039	default9_5	ports	default	GradientBoostingRegressor	RFE	estimator__alpha::0.9.estimator__ccp_alpha::0.0.estimator__criterion::friedman_mse.estimator__learning_rate::0.1.estimator__loss::squared_error.estimator__max_depth::3.estimator__min_impurity_decrease::0.0.estimator__min_samples_leaf::1.estimator__min_samples_split::2.estimator__min_weight_fraction_leaf::0.0.estimator__n_estimators::100.estimator__subsample::1.0.estimator__tol::0.0001.estimator__…	-	-	-	-	-	20.003999710083	1194.40346312523	0.0203952789306641	0.00120162963867188	0.00191593170166016	0.22082781791687	0.000397920608520508	1214.72951960564	regression relative	5.96310997009277	76.3342514038086	0.658096075057983
1040	default8_1	nz_springs	default	GradientBoostingRegressor	GenericUnivariateSelect	mode::k_best.param::100.score_func::f_regression	-	-	-	-	-	9.27085638046265	0.0440547466278076	0.0138063430786133	0.0010066032409668	0.0014801025390625	0.316715717315674	0.000465154647827148	9.68782067298889	regression relative	1026.21850585938	1611192.875	-40.2385139465332
1041	default12_3	subseafloor_arc	default	GradientBoostingRegressor	GenericUnivariateSelect	mode::k_best.param::100.score_func::mutual_info_regression	-	-	-	-	-	0.838459253311157	8.5417492389679	0.00201654434204102	0.00110936164855957	0.0015716552734375	0.17782187461853	0.000382184982299805	9.58254432678223	regression relative	1427.90686035156	3029940	-0.0400067567825317
1042	default11_3	wastewater_treatment	default	GradientBoostingRegressor	GenericUnivariateSelect	mode::k_best.param::100.score_func::mutual_info_regression	-	-	-	-	-	13.1509969234467	131.686205625534	0.0209832191467285	0.00121378898620605	0.00156092643737793	0.911998271942139	0.000557661056518555	145.8536465168	regression relative	3.76333165168762	22.3314819335938	0.322420656681061
1043	default11_2	wastewater_treatment	default	GradientBoostingRegressor	GenericUnivariateSelect	mode::k_best.param::100.score_func::r_regression	-	-	-	-	-	13.9746608734131	0.0688169002532959	0.0464529991149902	0.00101733207702637	0.0116944313049316	0.389364957809448	0.000519990921020508	15.596687078476	regression relative	5.19037342071533	39.5584526062012	-0.200278043746948
1044	default5_8	bedford_basin_V6V8	default	GradientBoostingRegressor	None		-	-	-	-	-	0.0719478130340576	NA	NA	0.00103235244750977	0.00153326988220215	0.385993957519531	0.000441312789916992	0.473485946655273	regression relative	33.9348602294922	1613.65954589844	-1.50294184684753
1045	default13_4	subseafloor_bac	default	GradientBoostingRegressor	VarianceThreshold	threshold::0.001	-	-	-	-	-	3.90361189842224	0.0310423374176025	0.000479698181152344	0.000984907150268555	0.00157690048217773	0.0509459972381592	0.000293731689453125	4.0157425403595	regression relative	232.124282836914	73055.1640625	-16.7373428344727
1046	default12_2	subseafloor_arc	default	LinearRegression	GenericUnivariateSelect	mode::k_best.param::100.score_func::r_regression	-	-	-	-	-	0.696285009384155	0.00452494621276856	0.00207662582397461	0.00143289566040039	0.00151515007019043	0.00556182861328125	0.000154972076416016	0.731805562973023	regression relative	3526489088	3.67292862013177E+020	-126070829350912
[truncated: 285 more rows]
