# Supplementary material for: A benchmark analysis of feature selection and machine learning methods for environmental metabarcoding datasets
Source: Comput Struct Biotechnol J. 2025 Apr 16;27:1636–47. doi: 10.1016/j.csbj.2025.04.017 (PMC12049816; doi:10.1016/j.csbj.2025.04.017)
Supplement: MMC 3 — Statistics of the model comparison presented in Fig. 2. [file mmc3.csv]

	model_a	FS_a	parameters_a	model_b	FS_b	parameters_b	p_value	task	value
1	AdaBoostClassifier	None		GaussianNB	None		0.0633357038255718	classif	performance
2	AdaBoostClassifier	None		MLPClassifier	None		0.199847400070074	classif	performance
3	AdaBoostClassifier	None		RandomForestClassifier	None		0.0730050792421885	classif	performance
4	AdaBoostClassifier	None		SVC	None		0.522445827201616	classif	performance
5	AdaBoostClassifier	None		AdaBoostClassifier	RFE	estimator__algorithm::SAMME.R.estimator__learning_rate::1.0.estimator__n_estimators::50.importance_getter::auto.n_features_to_select::100.step::0.05.verbose::300	1	classif	performance
6	AdaBoostClassifier	None		RandomForestClassifier	RFE	estimator__bootstrap::True.estimator__ccp_alpha::0.0.estimator__criterion::gini.estimator__max_features::sqrt.estimator__min_impurity_decrease::0.0.estimator__min_samples_leaf::1.estimator__min_samples_split::2.estimator__min_weight_fraction_leaf::0.0.estimator__n_estimators::100.estimator__oob_score::False.estimator__verbose::0.estimator__warm_start::False.importance_getter::auto.n_features_to_s…	0.00541931932650314	classif	performance
7	AdaBoostClassifier	None		SVC	RFE	estimator__C::1.0.estimator__break_ties::False.estimator__cache_size::200.estimator__coef0::0.0.estimator__decision_function_shape::ovr.estimator__degree::3.estimator__gamma::scale.estimator__kernel::linear.estimator__max_iter::-1.estimator__probability::True.estimator__shrinking::True.estimator__tol::0.001.estimator__verbose::False.importance_getter::auto.n_features_to_select::100.step::0.05.ver…	0.898215482685455	classif	performance
8	AdaBoostClassifier	None		AdaBoostClassifier	IndValSelector	indval_func::indval.g.max_order::None.min_order::1.num_permutations::20.percentile::50	0.845814838625758	classif	performance
9	AdaBoostClassifier	None		GaussianNB	IndValSelector	indval_func::indval.g.max_order::None.min_order::1.num_permutations::20.percentile::50	0.199349546367441	classif	performance
10	AdaBoostClassifier	None		MLPClassifier	IndValSelector	indval_func::indval.g.max_order::None.min_order::1.num_permutations::20.percentile::50	0.521527085235276	classif	performance
11	AdaBoostClassifier	None		RandomForestClassifier	IndValSelector	indval_func::indval.g.max_order::None.min_order::1.num_permutations::20.percentile::50	0.0344062910524101	classif	performance
12	AdaBoostClassifier	None		SVC	IndValSelector	indval_func::indval.g.max_order::None.min_order::1.num_permutations::20.percentile::50	0.368448955042546	classif	performance
13	AdaBoostClassifier	None		AdaBoostClassifier	GenericUnivariateSelect	mode::k_best.param::100.score_func::chi2	0.747781860199562	classif	performance
14	AdaBoostClassifier	None		GaussianNB	GenericUnivariateSelect	mode::k_best.param::100.score_func::chi2	0.521987112833876	classif	performance
15	AdaBoostClassifier	None		MLPClassifier	GenericUnivariateSelect	mode::k_best.param::100.score_func::chi2	0.700851561732167	classif	performance
16	AdaBoostClassifier	None		RandomForestClassifier	GenericUnivariateSelect	mode::k_best.param::100.score_func::chi2	0.0146393121014319	classif	performance
17	AdaBoostClassifier	None		SVC	GenericUnivariateSelect	mode::k_best.param::100.score_func::chi2	0.123122547586185	classif	performance
18	AdaBoostClassifier	None		AdaBoostClassifier	GenericUnivariateSelect	mode::k_best.param::100.score_func::f_classif	0.156176137768142	classif	performance
19	AdaBoostClassifier	None		GaussianNB	GenericUnivariateSelect	mode::k_best.param::100.score_func::f_classif	0.0406919393973458	classif	performance
20	AdaBoostClassifier	None		MLPClassifier	GenericUnivariateSelect	mode::k_best.param::100.score_func::f_classif	0.948947506943391	classif	performance
21	AdaBoostClassifier	None		RandomForestClassifier	GenericUnivariateSelect	mode::k_best.param::100.score_func::f_classif	0.306152950689989	classif	performance
22	AdaBoostClassifier	None		SVC	GenericUnivariateSelect	mode::k_best.param::100.score_func::f_classif	0.158024284729361	classif	performance
23	AdaBoostClassifier	None		AdaBoostClassifier	GenericUnivariateSelect	mode::k_best.param::100.score_func::mutual_info_classif	0.748860182225451	classif	performance
24	AdaBoostClassifier	None		GaussianNB	GenericUnivariateSelect	mode::k_best.param::100.score_func::mutual_info_classif	0.948891141365353	classif	performance
25	AdaBoostClassifier	None		MLPClassifier	GenericUnivariateSelect	mode::k_best.param::100.score_func::mutual_info_classif	0.897991772475645	classif	performance
26	AdaBoostClassifier	None		RandomForestClassifier	GenericUnivariateSelect	mode::k_best.param::100.score_func::mutual_info_classif	0.0293036760977038	classif	performance
27	AdaBoostClassifier	None		SVC	GenericUnivariateSelect	mode::k_best.param::100.score_func::mutual_info_classif	0.0291249031293921	classif	performance
28	AdaBoostClassifier	None		AdaBoostClassifier	VarianceThreshold	threshold::0.8	0.79564397362364	classif	performance
29	AdaBoostClassifier	None		GaussianNB	VarianceThreshold	threshold::0.8	0.0346057661387576	classif	performance
30	AdaBoostClassifier	None		MLPClassifier	VarianceThreshold	threshold::0.8	0.159404993147933	classif	performance
31	AdaBoostClassifier	None		RandomForestClassifier	VarianceThreshold	threshold::0.8	0.0248661174679092	classif	performance
32	AdaBoostClassifier	None		SVC	VarianceThreshold	threshold::0.8	0.564441616758243	classif	performance
33	GaussianNB	None		AdaBoostClassifier	None		0.0633357038255718	classif	performance
34	GaussianNB	None		MLPClassifier	None		0.481720680274821	classif	performance
35	GaussianNB	None		RandomForestClassifier	None		0.701165327418155	classif	performance
36	GaussianNB	None		SVC	None		0.0973193473193473	classif	performance
37	GaussianNB	None		AdaBoostClassifier	RFE	estimator__algorithm::SAMME.R.estimator__learning_rate::1.0.estimator__n_estimators::50.importance_getter::auto.n_features_to_select::100.step::0.05.verbose::300	0.0633357038255718	classif	performance
38	GaussianNB	None		RandomForestClassifier	RFE	estimator__bootstrap::True.estimator__ccp_alpha::0.0.estimator__criterion::gini.estimator__max_features::sqrt.estimator__min_impurity_decrease::0.0.estimator__min_samples_leaf::1.estimator__min_samples_split::2.estimator__min_weight_fraction_leaf::0.0.estimator__n_estimators::100.estimator__oob_score::False.estimator__verbose::0.estimator__warm_start::False.importance_getter::auto.n_features_to_s…	0.795869140159587	classif	performance
39	GaussianNB	None		SVC	RFE	estimator__C::1.0.estimator__break_ties::False.estimator__cache_size::200.estimator__coef0::0.0.estimator__decision_function_shape::ovr.estimator__degree::3.estimator__gamma::scale.estimator__kernel::linear.estimator__max_iter::-1.estimator__probability::True.estimator__shrinking::True.estimator__tol::0.001.estimator__verbose::False.importance_getter::auto.n_features_to_select::100.step::0.05.ver…	0.053030303030303	classif	performance
40	GaussianNB	None		AdaBoostClassifier	IndValSelector	indval_func::indval.g.max_order::None.min_order::1.num_permutations::20.percentile::50	0.0633357038255718	classif	performance
41	GaussianNB	None		GaussianNB	IndValSelector	indval_func::indval.g.max_order::None.min_order::1.num_permutations::20.percentile::50	0.796983916259493	classif	performance
42	GaussianNB	None		MLPClassifier	IndValSelector	indval_func::indval.g.max_order::None.min_order::1.num_permutations::20.percentile::50	0.337372543938759	classif	performance
43	GaussianNB	None		RandomForestClassifier	IndValSelector	indval_func::indval.g.max_order::None.min_order::1.num_permutations::20.percentile::50	0.797424741657841	classif	performance
44	GaussianNB	None		SVC	IndValSelector	indval_func::indval.g.max_order::None.min_order::1.num_permutations::20.percentile::50	0.055017327657759	classif	performance
45	GaussianNB	None		AdaBoostClassifier	GenericUnivariateSelect	mode::k_best.param::100.score_func::chi2	0.0296622589113772	classif	performance
46	GaussianNB	None		GaussianNB	GenericUnivariateSelect	mode::k_best.param::100.score_func::chi2	0.055017327657759	classif	performance
47	GaussianNB	None		MLPClassifier	GenericUnivariateSelect	mode::k_best.param::100.score_func::chi2	0.055017327657759	classif	performance
48	GaussianNB	None		RandomForestClassifier	GenericUnivariateSelect	mode::k_best.param::100.score_func::chi2	0.564441616758243	classif	performance
49	GaussianNB	None		SVC	GenericUnivariateSelect	mode::k_best.param::100.score_func::chi2	0.0296622589113772	classif	performance
50	GaussianNB	None		AdaBoostClassifier	GenericUnivariateSelect	mode::k_best.param::100.score_func::f_classif	0.0245471111638085	classif	performance
51	GaussianNB	None		GaussianNB	GenericUnivariateSelect	mode::k_best.param::100.score_func::f_classif	0.012618407809287	classif	performance
52	GaussianNB	None		MLPClassifier	GenericUnivariateSelect	mode::k_best.param::100.score_func::f_classif	0.141282054979681	classif	performance
53	GaussianNB	None		RandomForestClassifier	GenericUnivariateSelect	mode::k_best.param::100.score_func::f_classif	0.370039450575182	classif	performance
54	GaussianNB	None		SVC	GenericUnivariateSelect	mode::k_best.param::100.score_func::f_classif	0.0262237762237762	classif	performance
55	GaussianNB	None		AdaBoostClassifier	GenericUnivariateSelect	mode::k_best.param::100.score_func::mutual_info_classif	0.0636274519100849	classif	performance
56	GaussianNB	None		GaussianNB	GenericUnivariateSelect	mode::k_best.param::100.score_func::mutual_info_classif	0.0838501948238908	classif	performance
57	GaussianNB	None		MLPClassifier	GenericUnivariateSelect	mode::k_best.param::100.score_func::mutual_info_classif	0.053030303030303	classif	performance
58	GaussianNB	None		RandomForestClassifier	GenericUnivariateSelect	mode::k_best.param::100.score_func::mutual_info_classif	0.898103811758924	classif	performance
59	GaussianNB	None		SVC	GenericUnivariateSelect	mode::k_best.param::100.score_func::mutual_info_classif	0.0100959883469956	classif	performance
60	GaussianNB	None		AdaBoostClassifier	VarianceThreshold	threshold::0.8	0.0633357038255718	classif	performance
61	GaussianNB	None		GaussianNB	VarianceThreshold	threshold::0.8	0.797862708428663	classif	performance
62	GaussianNB	None		MLPClassifier	VarianceThreshold	threshold::0.8	0.382867132867133	classif	performance
63	GaussianNB	None		RandomForestClassifier	VarianceThreshold	threshold::0.8	0.748052741791853	classif	performance
64	GaussianNB	None		SVC	VarianceThreshold	threshold::0.8	0.0973193473193473	classif	performance
65	MLPClassifier	None		AdaBoostClassifier	None		0.199847400070074	classif	performance
66	MLPClassifier	None		GaussianNB	None		0.481720680274821	classif	performance
67	MLPClassifier	None		RandomForestClassifier	None		0.481237331271649	classif	performance
68	MLPClassifier	None		SVC	None		0.0636274519100849	classif	performance
69	MLPClassifier	None		AdaBoostClassifier	RFE	estimator__algorithm::SAMME.R.estimator__learning_rate::1.0.estimator__n_estimators::50.importance_getter::auto.n_features_to_select::100.step::0.05.verbose::300	0.199847400070074	classif	performance
70	MLPClassifier	None		RandomForestClassifier	RFE	estimator__bootstrap::True.estimator__ccp_alpha::0.0.estimator__criterion::gini.estimator__max_features::sqrt.estimator__min_impurity_decrease::0.0.estimator__min_samples_leaf::1.estimator__min_samples_split::2.estimator__min_weight_fraction_leaf::0.0.estimator__n_estimators::100.estimator__oob_score::False.estimator__verbose::0.estimator__warm_start::False.importance_getter::auto.n_features_to_s…	0.0610071389988218	classif	performance
71	MLPClassifier	None		SVC	RFE	estimator__C::1.0.estimator__break_ties::False.estimator__cache_size::200.estimator__coef0::0.0.estimator__decision_function_shape::ovr.estimator__degree::3.estimator__gamma::scale.estimator__kernel::linear.estimator__max_iter::-1.estimator__probability::True.estimator__shrinking::True.estimator__tol::0.001.estimator__verbose::False.importance_getter::auto.n_features_to_select::100.step::0.05.ver…	0.224289212482366	classif	performance
72	MLPClassifier	None		AdaBoostClassifier	IndValSelector	indval_func::indval.g.max_order::None.min_order::1.num_permutations::20.percentile::50	0.276381024050819	classif	performance
73	MLPClassifier	None		GaussianNB	IndValSelector	indval_func::indval.g.max_order::None.min_order::1.num_permutations::20.percentile::50	0.564441616758243	classif	performance
74	MLPClassifier	None		MLPClassifier	IndValSelector	indval_func::indval.g.max_order::None.min_order::1.num_permutations::20.percentile::50	0.564011130352624	classif	performance
75	MLPClassifier	None		RandomForestClassifier	IndValSelector	indval_func::indval.g.max_order::None.min_order::1.num_permutations::20.percentile::50	0.481237331271649	classif	performance
76	MLPClassifier	None		SVC	IndValSelector	indval_func::indval.g.max_order::None.min_order::1.num_permutations::20.percentile::50	0.0471573188700218	classif	performance
77	MLPClassifier	None		AdaBoostClassifier	GenericUnivariateSelect	mode::k_best.param::100.score_func::chi2	0.0733216385841933	classif	performance
78	MLPClassifier	None		GaussianNB	GenericUnivariateSelect	mode::k_best.param::100.score_func::chi2	0.0838501948238908	classif	performance
79	MLPClassifier	None		MLPClassifier	GenericUnivariateSelect	mode::k_best.param::100.score_func::chi2	0.109440425525724	classif	performance
80	MLPClassifier	None		RandomForestClassifier	GenericUnivariateSelect	mode::k_best.param::100.score_func::chi2	0.405199602013337	classif	performance
81	MLPClassifier	None		SVC	GenericUnivariateSelect	mode::k_best.param::100.score_func::chi2	0.0208808208187003	classif	performance
82	MLPClassifier	None		AdaBoostClassifier	GenericUnivariateSelect	mode::k_best.param::100.score_func::f_classif	0.0542155482977505	classif	performance
83	MLPClassifier	None		GaussianNB	GenericUnivariateSelect	mode::k_best.param::100.score_func::f_classif	0.00699300699300699	classif	performance
84	MLPClassifier	None		MLPClassifier	GenericUnivariateSelect	mode::k_best.param::100.score_func::f_classif	0.317599067599068	classif	performance
85	MLPClassifier	None		RandomForestClassifier	GenericUnivariateSelect	mode::k_best.param::100.score_func::f_classif	0.71037296037296	classif	performance
86	MLPClassifier	None		SVC	GenericUnivariateSelect	mode::k_best.param::100.score_func::f_classif	0.0294827954159305	classif	performance
87	MLPClassifier	None		AdaBoostClassifier	GenericUnivariateSelect	mode::k_best.param::100.score_func::mutual_info_classif	0.1589452725429	classif	performance
88	MLPClassifier	None		GaussianNB	GenericUnivariateSelect	mode::k_best.param::100.score_func::mutual_info_classif	0.199847400070074	classif	performance
89	MLPClassifier	None		MLPClassifier	GenericUnivariateSelect	mode::k_best.param::100.score_func::mutual_info_classif	0.109831831474472	classif	performance
90	MLPClassifier	None		RandomForestClassifier	GenericUnivariateSelect	mode::k_best.param::100.score_func::mutual_info_classif	0.337372543938759	classif	performance
91	MLPClassifier	None		SVC	GenericUnivariateSelect	mode::k_best.param::100.score_func::mutual_info_classif	0.0103481624844499	classif	performance
92	MLPClassifier	None		AdaBoostClassifier	VarianceThreshold	threshold::0.8	0.305085279727732	classif	performance
93	MLPClassifier	None		GaussianNB	VarianceThreshold	threshold::0.8	0.521987112833876	classif	performance
94	MLPClassifier	None		MLPClassifier	VarianceThreshold	threshold::0.8	0.564011130352624	classif	performance
95	MLPClassifier	None		RandomForestClassifier	VarianceThreshold	threshold::0.8	0.199847400070074	classif	performance
96	MLPClassifier	None		SVC	VarianceThreshold	threshold::0.8	0.0636274519100849	classif	performance
97	RandomForestClassifier	None		AdaBoostClassifier	None		0.0730050792421885	classif	performance
98	RandomForestClassifier	None		GaussianNB	None		0.701165327418155	classif	performance
99	RandomForestClassifier	None		MLPClassifier	None		0.481237331271649	classif	performance
100	RandomForestClassifier	None		SVC	None		0.0346057661387576	classif	performance
101	RandomForestClassifier	None		AdaBoostClassifier	RFE	estimator__algorithm::SAMME.R.estimator__learning_rate::1.0.estimator__n_estimators::50.importance_getter::auto.n_features_to_select::100.step::0.05.verbose::300	0.0730050792421885	classif	performance
102	RandomForestClassifier	None		RandomForestClassifier	RFE	estimator__bootstrap::True.estimator__ccp_alpha::0.0.estimator__criterion::gini.estimator__max_features::sqrt.estimator__min_impurity_decrease::0.0.estimator__min_samples_leaf::1.estimator__min_samples_split::2.estimator__min_weight_fraction_leaf::0.0.estimator__n_estimators::100.estimator__oob_score::False.estimator__verbose::0.estimator__warm_start::False.importance_getter::auto.n_features_to_s…	0.439237252124342	classif	performance
103	RandomForestClassifier	None		SVC	RFE	estimator__C::1.0.estimator__break_ties::False.estimator__cache_size::200.estimator__coef0::0.0.estimator__decision_function_shape::ovr.estimator__degree::3.estimator__gamma::scale.estimator__kernel::linear.estimator__max_iter::-1.estimator__probability::True.estimator__shrinking::True.estimator__tol::0.001.estimator__verbose::False.importance_getter::auto.n_features_to_select::100.step::0.05.ver…	0.0471573188700218	classif	performance
104	RandomForestClassifier	None		AdaBoostClassifier	IndValSelector	indval_func::indval.g.max_order::None.min_order::1.num_permutations::20.percentile::50	0.140405029374913	classif	performance
105	RandomForestClassifier	None		GaussianNB	IndValSelector	indval_func::indval.g.max_order::None.min_order::1.num_permutations::20.percentile::50	1	classif	performance
106	RandomForestClassifier	None		MLPClassifier	IndValSelector	indval_func::indval.g.max_order::None.min_order::1.num_permutations::20.percentile::50	0.306152950689989	classif	performance
107	RandomForestClassifier	None		RandomForestClassifier	IndValSelector	indval_func::indval.g.max_order::None.min_order::1.num_permutations::20.percentile::50	0.699586552697072	classif	performance
108	RandomForestClassifier	None		SVC	IndValSelector	indval_func::indval.g.max_order::None.min_order::1.num_permutations::20.percentile::50	0.0177076622352686	classif	performance
109	RandomForestClassifier	None		AdaBoostClassifier	GenericUnivariateSelect	mode::k_best.param::100.score_func::chi2	0.0344062910524101	classif	performance
110	RandomForestClassifier	None		GaussianNB	GenericUnivariateSelect	mode::k_best.param::100.score_func::chi2	0.0469136435331938	classif	performance
111	RandomForestClassifier	None		MLPClassifier	GenericUnivariateSelect	mode::k_best.param::100.score_func::chi2	0.0344062910524101	classif	performance
112	RandomForestClassifier	None		RandomForestClassifier	GenericUnivariateSelect	mode::k_best.param::100.score_func::chi2	0.948891141365353	classif	performance
113	RandomForestClassifier	None		SVC	GenericUnivariateSelect	mode::k_best.param::100.score_func::chi2	0.00484359810938121	classif	performance
114	RandomForestClassifier	None		AdaBoostClassifier	GenericUnivariateSelect	mode::k_best.param::100.score_func::f_classif	0.0069726536013861	classif	performance
115	RandomForestClassifier	None		GaussianNB	GenericUnivariateSelect	mode::k_best.param::100.score_func::f_classif	0.00214070973158512	classif	performance
116	RandomForestClassifier	None		MLPClassifier	GenericUnivariateSelect	mode::k_best.param::100.score_func::f_classif	0.109440425525724	classif	performance
117	RandomForestClassifier	None		RandomForestClassifier	GenericUnivariateSelect	mode::k_best.param::100.score_func::f_classif	0.481237331271649	classif	performance
118	RandomForestClassifier	None		SVC	GenericUnivariateSelect	mode::k_best.param::100.score_func::f_classif	0.0150820346748684	classif	performance
119	RandomForestClassifier	None		AdaBoostClassifier	GenericUnivariateSelect	mode::k_best.param::100.score_func::mutual_info_classif	0.0406919393973458	classif	performance
120	RandomForestClassifier	None		GaussianNB	GenericUnivariateSelect	mode::k_best.param::100.score_func::mutual_info_classif	0.0294827954159305	classif	performance
121	RandomForestClassifier	None		MLPClassifier	GenericUnivariateSelect	mode::k_best.param::100.score_func::mutual_info_classif	0.0471573188700218	classif	performance
122	RandomForestClassifier	None		RandomForestClassifier	GenericUnivariateSelect	mode::k_best.param::100.score_func::mutual_info_classif	0.652933079917846	classif	performance
123	RandomForestClassifier	None		SVC	GenericUnivariateSelect	mode::k_best.param::100.score_func::mutual_info_classif	0.00253313057382652	classif	performance
124	RandomForestClassifier	None		AdaBoostClassifier	VarianceThreshold	threshold::0.8	0.0835085499547718	classif	performance
125	RandomForestClassifier	None		GaussianNB	VarianceThreshold	threshold::0.8	0.748052741791853	classif	performance
126	RandomForestClassifier	None		MLPClassifier	VarianceThreshold	threshold::0.8	0.336839850131342	classif	performance
127	RandomForestClassifier	None		RandomForestClassifier	VarianceThreshold	threshold::0.8	0.478308931354556	classif	performance
128	RandomForestClassifier	None		SVC	VarianceThreshold	threshold::0.8	0.0250261609245482	classif	performance
129	SVC	None		AdaBoostClassifier	None		0.522445827201616	classif	performance
130	SVC	None		GaussianNB	None		0.0973193473193473	classif	performance
131	SVC	None		MLPClassifier	None		0.0636274519100849	classif	performance
132	SVC	None		RandomForestClassifier	None		0.0346057661387576	classif	performance
133	SVC	None		AdaBoostClassifier	RFE	estimator__algorithm::SAMME.R.estimator__learning_rate::1.0.estimator__n_estimators::50.importance_getter::auto.n_features_to_select::100.step::0.05.verbose::300	0.405199602013337	classif	performance
134	SVC	None		RandomForestClassifier	RFE	estimator__bootstrap::True.estimator__ccp_alpha::0.0.estimator__criterion::gini.estimator__max_features::sqrt.estimator__min_impurity_decrease::0.0.estimator__min_samples_leaf::1.estimator__min_samples_split::2.estimator__min_weight_fraction_leaf::0.0.estimator__n_estimators::100.estimator__oob_score::False.estimator__verbose::0.estimator__warm_start::False.importance_getter::auto.n_features_to_s…	0.00384174147934694	classif	performance
135	SVC	None		SVC	RFE	estimator__C::1.0.estimator__break_ties::False.estimator__cache_size::200.estimator__coef0::0.0.estimator__decision_function_shape::ovr.estimator__degree::3.estimator__gamma::scale.estimator__kernel::linear.estimator__max_iter::-1.estimator__probability::True.estimator__shrinking::True.estimator__tol::0.001.estimator__verbose::False.importance_getter::auto.n_features_to_select::100.step::0.05.ver…	0.336305933384396	classif	performance
136	SVC	None		AdaBoostClassifier	IndValSelector	indval_func::indval.g.max_order::None.min_order::1.num_permutations::20.percentile::50	0.405199602013337	classif	performance
137	SVC	None		GaussianNB	IndValSelector	indval_func::indval.g.max_order::None.min_order::1.num_permutations::20.percentile::50	0.0633357038255718	classif	performance
138	SVC	None		MLPClassifier	IndValSelector	indval_func::indval.g.max_order::None.min_order::1.num_permutations::20.percentile::50	0.224289212482366	classif	performance
139	SVC	None		RandomForestClassifier	IndValSelector	indval_func::indval.g.max_order::None.min_order::1.num_permutations::20.percentile::50	0.0296622589113772	classif	performance
140	SVC	None		SVC	IndValSelector	indval_func::indval.g.max_order::None.min_order::1.num_permutations::20.percentile::50	0.897991772475645	classif	performance
141	SVC	None		AdaBoostClassifier	GenericUnivariateSelect	mode::k_best.param::100.score_func::chi2	1	classif	performance
142	SVC	None		GaussianNB	GenericUnivariateSelect	mode::k_best.param::100.score_func::chi2	0.948947506943391	classif	performance
143	SVC	None		MLPClassifier	GenericUnivariateSelect	mode::k_best.param::100.score_func::chi2	0.306152950689989	classif	performance
144	SVC	None		RandomForestClassifier	GenericUnivariateSelect	mode::k_best.param::100.score_func::chi2	0.0296622589113772	classif	performance
145	SVC	None		SVC	GenericUnivariateSelect	mode::k_best.param::100.score_func::chi2	0.847174482470835	classif	performance
146	SVC	None		AdaBoostClassifier	GenericUnivariateSelect	mode::k_best.param::100.score_func::f_classif	0.897879362806083	classif	performance
147	SVC	None		GaussianNB	GenericUnivariateSelect	mode::k_best.param::100.score_func::f_classif	0.224289212482366	classif	performance
148	SVC	None		MLPClassifier	GenericUnivariateSelect	mode::k_best.param::100.score_func::f_classif	0.564870837359607	classif	performance
149	SVC	None		RandomForestClassifier	GenericUnivariateSelect	mode::k_best.param::100.score_func::f_classif	0.164918414918415	classif	performance
150	SVC	None		SVC	GenericUnivariateSelect	mode::k_best.param::100.score_func::f_classif	0.847840954179513	classif	performance
151	SVC	None		AdaBoostClassifier	GenericUnivariateSelect	mode::k_best.param::100.score_func::mutual_info_classif	0.654365498742404	classif	performance
152	SVC	None		GaussianNB	GenericUnivariateSelect	mode::k_best.param::100.score_func::mutual_info_classif	0.336839850131342	classif	performance
153	SVC	None		MLPClassifier	GenericUnivariateSelect	mode::k_best.param::100.score_func::mutual_info_classif	0.654365498742404	classif	performance
154	SVC	None		RandomForestClassifier	GenericUnivariateSelect	mode::k_best.param::100.score_func::mutual_info_classif	0.0174825174825175	classif	performance
155	SVC	None		SVC	GenericUnivariateSelect	mode::k_best.param::100.score_func::mutual_info_classif	0.139965914120804	classif	performance
156	SVC	None		AdaBoostClassifier	VarianceThreshold	threshold::0.8	0.248587175628805	classif	performance
157	SVC	None		GaussianNB	VarianceThreshold	threshold::0.8	0.0262237762237762	classif	performance
158	SVC	None		MLPClassifier	VarianceThreshold	threshold::0.8	0.0841918354137901	classif	performance
159	SVC	None		RandomForestClassifier	VarianceThreshold	threshold::0.8	0.017833565524825	classif	performance
160	SVC	None		SVC	VarianceThreshold	threshold::0.8	0.748591898172239	classif	performance
161	AdaBoostClassifier	RFE	estimator__algorithm::SAMME.R.estimator__learning_rate::1.0.estimator__n_estimators::50.importance_getter::auto.n_features_to_select::100.step::0.05.verbose::300	AdaBoostClassifier	None		1	classif	performance
162	AdaBoostClassifier	RFE	estimator__algorithm::SAMME.R.estimator__learning_rate::1.0.estimator__n_estimators::50.importance_getter::auto.n_features_to_select::100.step::0.05.verbose::300	GaussianNB	None		0.0633357038255718	classif	performance
163	AdaBoostClassifier	RFE	estimator__algorithm::SAMME.R.estimator__learning_rate::1.0.estimator__n_estimators::50.importance_getter::auto.n_features_to_select::100.step::0.05.verbose::300	MLPClassifier	None		0.199847400070074	classif	performance
164	AdaBoostClassifier	RFE	estimator__algorithm::SAMME.R.estimator__learning_rate::1.0.estimator__n_estimators::50.importance_getter::auto.n_features_to_select::100.step::0.05.verbose::300	RandomForestClassifier	None		0.0730050792421885	classif	performance
165	AdaBoostClassifier	RFE	estimator__algorithm::SAMME.R.estimator__learning_rate::1.0.estimator__n_estimators::50.importance_getter::auto.n_features_to_select::100.step::0.05.verbose::300	SVC	None		0.405199602013337	classif	performance
166	AdaBoostClassifier	RFE	estimator__algorithm::SAMME.R.estimator__learning_rate::1.0.estimator__n_estimators::50.importance_getter::auto.n_features_to_select::100.step::0.05.verbose::300	RandomForestClassifier	RFE	estimator__bootstrap::True.estimator__ccp_alpha::0.0.estimator__criterion::gini.estimator__max_features::sqrt.estimator__min_impurity_decrease::0.0.estimator__min_samples_leaf::1.estimator__min_samples_split::2.estimator__min_weight_fraction_leaf::0.0.estimator__n_estimators::100.estimator__oob_score::False.estimator__verbose::0.estimator__warm_start::False.importance_getter::auto.n_features_to_s…	0.00541931932650314	classif	performance
167	AdaBoostClassifier	RFE	estimator__algorithm::SAMME.R.estimator__learning_rate::1.0.estimator__n_estimators::50.importance_getter::auto.n_features_to_select::100.step::0.05.verbose::300	SVC	RFE	estimator__C::1.0.estimator__break_ties::False.estimator__cache_size::200.estimator__coef0::0.0.estimator__decision_function_shape::ovr.estimator__degree::3.estimator__gamma::scale.estimator__kernel::linear.estimator__max_iter::-1.estimator__probability::True.estimator__shrinking::True.estimator__tol::0.001.estimator__verbose::False.importance_getter::auto.n_features_to_select::100.step::0.05.ver…	0.898215482685455	classif	performance
168	AdaBoostClassifier	RFE	estimator__algorithm::SAMME.R.estimator__learning_rate::1.0.estimator__n_estimators::50.importance_getter::auto.n_features_to_select::100.step::0.05.verbose::300	AdaBoostClassifier	IndValSelector	indval_func::indval.g.max_order::None.min_order::1.num_permutations::20.percentile::50	0.896966502748428	classif	performance
169	AdaBoostClassifier	RFE	estimator__algorithm::SAMME.R.estimator__learning_rate::1.0.estimator__n_estimators::50.importance_getter::auto.n_features_to_select::100.step::0.05.verbose::300	GaussianNB	IndValSelector	indval_func::indval.g.max_order::None.min_order::1.num_permutations::20.percentile::50	0.199349546367441	classif	performance
170	AdaBoostClassifier	RFE	estimator__algorithm::SAMME.R.estimator__learning_rate::1.0.estimator__n_estimators::50.importance_getter::auto.n_features_to_select::100.step::0.05.verbose::300	MLPClassifier	IndValSelector	indval_func::indval.g.max_order::None.min_order::1.num_permutations::20.percentile::50	0.564441616758243	classif	performance
171	AdaBoostClassifier	RFE	estimator__algorithm::SAMME.R.estimator__learning_rate::1.0.estimator__n_estimators::50.importance_getter::auto.n_features_to_select::100.step::0.05.verbose::300	RandomForestClassifier	IndValSelector	indval_func::indval.g.max_order::None.min_order::1.num_permutations::20.percentile::50	0.0344062910524101	classif	performance
172	AdaBoostClassifier	RFE	estimator__algorithm::SAMME.R.estimator__learning_rate::1.0.estimator__n_estimators::50.importance_getter::auto.n_features_to_select::100.step::0.05.verbose::300	SVC	IndValSelector	indval_func::indval.g.max_order::None.min_order::1.num_permutations::20.percentile::50	0.247538460241018	classif	performance
173	AdaBoostClassifier	RFE	estimator__algorithm::SAMME.R.estimator__learning_rate::1.0.estimator__n_estimators::50.importance_getter::auto.n_features_to_select::100.step::0.05.verbose::300	AdaBoostClassifier	GenericUnivariateSelect	mode::k_best.param::100.score_func::chi2	0.607298932750036	classif	performance
174	AdaBoostClassifier	RFE	estimator__algorithm::SAMME.R.estimator__learning_rate::1.0.estimator__n_estimators::50.importance_getter::auto.n_features_to_select::100.step::0.05.verbose::300	GaussianNB	GenericUnivariateSelect	mode::k_best.param::100.score_func::chi2	0.442283789516387	classif	performance
175	AdaBoostClassifier	RFE	estimator__algorithm::SAMME.R.estimator__learning_rate::1.0.estimator__n_estimators::50.importance_getter::auto.n_features_to_select::100.step::0.05.verbose::300	MLPClassifier	GenericUnivariateSelect	mode::k_best.param::100.score_func::chi2	0.700851561732167	classif	performance
176	AdaBoostClassifier	RFE	estimator__algorithm::SAMME.R.estimator__learning_rate::1.0.estimator__n_estimators::50.importance_getter::auto.n_features_to_select::100.step::0.05.verbose::300	RandomForestClassifier	GenericUnivariateSelect	mode::k_best.param::100.score_func::chi2	0.0146393121014319	classif	performance
177	AdaBoostClassifier	RFE	estimator__algorithm::SAMME.R.estimator__learning_rate::1.0.estimator__n_estimators::50.importance_getter::auto.n_features_to_select::100.step::0.05.verbose::300	SVC	GenericUnivariateSelect	mode::k_best.param::100.score_func::chi2	0.0948636236053635	classif	performance
178	AdaBoostClassifier	RFE	estimator__algorithm::SAMME.R.estimator__learning_rate::1.0.estimator__n_estimators::50.importance_getter::auto.n_features_to_select::100.step::0.05.verbose::300	AdaBoostClassifier	GenericUnivariateSelect	mode::k_best.param::100.score_func::f_classif	0.156176137768142	classif	performance
179	AdaBoostClassifier	RFE	estimator__algorithm::SAMME.R.estimator__learning_rate::1.0.estimator__n_estimators::50.importance_getter::auto.n_features_to_select::100.step::0.05.verbose::300	GaussianNB	GenericUnivariateSelect	mode::k_best.param::100.score_func::f_classif	0.0406919393973458	classif	performance
180	AdaBoostClassifier	RFE	estimator__algorithm::SAMME.R.estimator__learning_rate::1.0.estimator__n_estimators::50.importance_getter::auto.n_features_to_select::100.step::0.05.verbose::300	MLPClassifier	GenericUnivariateSelect	mode::k_best.param::100.score_func::f_classif	0.948947506943391	classif	performance
181	AdaBoostClassifier	RFE	estimator__algorithm::SAMME.R.estimator__learning_rate::1.0.estimator__n_estimators::50.importance_getter::auto.n_features_to_select::100.step::0.05.verbose::300	RandomForestClassifier	GenericUnivariateSelect	mode::k_best.param::100.score_func::f_classif	0.306152950689989	classif	performance
182	AdaBoostClassifier	RFE	estimator__algorithm::SAMME.R.estimator__learning_rate::1.0.estimator__n_estimators::50.importance_getter::auto.n_features_to_select::100.step::0.05.verbose::300	SVC	GenericUnivariateSelect	mode::k_best.param::100.score_func::f_classif	0.158024284729361	classif	performance
183	AdaBoostClassifier	RFE	estimator__algorithm::SAMME.R.estimator__learning_rate::1.0.estimator__n_estimators::50.importance_getter::auto.n_features_to_select::100.step::0.05.verbose::300	AdaBoostClassifier	GenericUnivariateSelect	mode::k_best.param::100.score_func::mutual_info_classif	0.748860182225451	classif	performance
184	AdaBoostClassifier	RFE	estimator__algorithm::SAMME.R.estimator__learning_rate::1.0.estimator__n_estimators::50.importance_getter::auto.n_features_to_select::100.step::0.05.verbose::300	GaussianNB	GenericUnivariateSelect	mode::k_best.param::100.score_func::mutual_info_classif	0.948891141365353	classif	performance
185	AdaBoostClassifier	RFE	estimator__algorithm::SAMME.R.estimator__learning_rate::1.0.estimator__n_estimators::50.importance_getter::auto.n_features_to_select::100.step::0.05.verbose::300	MLPClassifier	GenericUnivariateSelect	mode::k_best.param::100.score_func::mutual_info_classif	0.897991772475645	classif	performance
186	AdaBoostClassifier	RFE	estimator__algorithm::SAMME.R.estimator__learning_rate::1.0.estimator__n_estimators::50.importance_getter::auto.n_features_to_select::100.step::0.05.verbose::300	RandomForestClassifier	GenericUnivariateSelect	mode::k_best.param::100.score_func::mutual_info_classif	0.0293036760977038	classif	performance
187	AdaBoostClassifier	RFE	estimator__algorithm::SAMME.R.estimator__learning_rate::1.0.estimator__n_estimators::50.importance_getter::auto.n_features_to_select::100.step::0.05.verbose::300	SVC	GenericUnivariateSelect	mode::k_best.param::100.score_func::mutual_info_classif	0.0291249031293921	classif	performance
188	AdaBoostClassifier	RFE	estimator__algorithm::SAMME.R.estimator__learning_rate::1.0.estimator__n_estimators::50.importance_getter::auto.n_features_to_select::100.step::0.05.verbose::300	AdaBoostClassifier	VarianceThreshold	threshold::0.8	0.79564397362364	classif	performance
189	AdaBoostClassifier	RFE	estimator__algorithm::SAMME.R.estimator__learning_rate::1.0.estimator__n_estimators::50.importance_getter::auto.n_features_to_select::100.step::0.05.verbose::300	GaussianNB	VarianceThreshold	threshold::0.8	0.0346057661387576	classif	performance
190	AdaBoostClassifier	RFE	estimator__algorithm::SAMME.R.estimator__learning_rate::1.0.estimator__n_estimators::50.importance_getter::auto.n_features_to_select::100.step::0.05.verbose::300	MLPClassifier	VarianceThreshold	threshold::0.8	0.159404993147933	classif	performance
191	AdaBoostClassifier	RFE	estimator__algorithm::SAMME.R.estimator__learning_rate::1.0.estimator__n_estimators::50.importance_getter::auto.n_features_to_select::100.step::0.05.verbose::300	RandomForestClassifier	VarianceThreshold	threshold::0.8	0.0248661174679092	classif	performance
192	AdaBoostClassifier	RFE	estimator__algorithm::SAMME.R.estimator__learning_rate::1.0.estimator__n_estimators::50.importance_getter::auto.n_features_to_select::100.step::0.05.verbose::300	SVC	VarianceThreshold	threshold::0.8	0.481237331271649	classif	performance
193	RandomForestClassifier	RFE	estimator__bootstrap::True.estimator__ccp_alpha::0.0.estimator__criterion::gini.estimator__max_features::sqrt.estimator__min_impurity_decrease::0.0.estimator__min_samples_leaf::1.estimator__min_samples_split::2.estimator__min_weight_fraction_leaf::0.0.estimator__n_estimators::100.estimator__oob_score::False.estimator__verbose::0.estimator__warm_start::False.importance_getter::auto.n_features_to_s…	AdaBoostClassifier	None		0.00541931932650314	classif	performance
194	RandomForestClassifier	RFE	estimator__bootstrap::True.estimator__ccp_alpha::0.0.estimator__criterion::gini.estimator__max_features::sqrt.estimator__min_impurity_decrease::0.0.estimator__min_samples_leaf::1.estimator__min_samples_split::2.estimator__min_weight_fraction_leaf::0.0.estimator__n_estimators::100.estimator__oob_score::False.estimator__verbose::0.estimator__warm_start::False.importance_getter::auto.n_features_to_s…	GaussianNB	None		0.795869140159587	classif	performance
195	RandomForestClassifier	RFE	estimator__bootstrap::True.estimator__ccp_alpha::0.0.estimator__criterion::gini.estimator__max_features::sqrt.estimator__min_impurity_decrease::0.0.estimator__min_samples_leaf::1.estimator__min_samples_split::2.estimator__min_weight_fraction_leaf::0.0.estimator__n_estimators::100.estimator__oob_score::False.estimator__verbose::0.estimator__warm_start::False.importance_getter::auto.n_features_to_s…	MLPClassifier	None		0.0610071389988218	classif	performance
196	RandomForestClassifier	RFE	estimator__bootstrap::True.estimator__ccp_alpha::0.0.estimator__criterion::gini.estimator__max_features::sqrt.estimator__min_impurity_decrease::0.0.estimator__min_samples_leaf::1.estimator__min_samples_split::2.estimator__min_weight_fraction_leaf::0.0.estimator__n_estimators::100.estimator__oob_score::False.estimator__verbose::0.estimator__warm_start::False.importance_getter::auto.n_features_to_s…	RandomForestClassifier	None		0.439237252124342	classif	performance
197	RandomForestClassifier	RFE	estimator__bootstrap::True.estimator__ccp_alpha::0.0.estimator__criterion::gini.estimator__max_features::sqrt.estimator__min_impurity_decrease::0.0.estimator__min_samples_leaf::1.estimator__min_samples_split::2.estimator__min_weight_fraction_leaf::0.0.estimator__n_estimators::100.estimator__oob_score::False.estimator__verbose::0.estimator__warm_start::False.importance_getter::auto.n_features_to_s…	SVC	None		0.00384174147934694	classif	performance
198	RandomForestClassifier	RFE	estimator__bootstrap::True.estimator__ccp_alpha::0.0.estimator__criterion::gini.estimator__max_features::sqrt.estimator__min_impurity_decrease::0.0.estimator__min_samples_leaf::1.estimator__min_samples_split::2.estimator__min_weight_fraction_leaf::0.0.estimator__n_estimators::100.estimator__oob_score::False.estimator__verbose::0.estimator__warm_start::False.importance_getter::auto.n_features_to_s…	AdaBoostClassifier	RFE	estimator__algorithm::SAMME.R.estimator__learning_rate::1.0.estimator__n_estimators::50.importance_getter::auto.n_features_to_select::100.step::0.05.verbose::300	0.00541931932650314	classif	performance
199	RandomForestClassifier	RFE	estimator__bootstrap::True.estimator__ccp_alpha::0.0.estimator__criterion::gini.estimator__max_features::sqrt.estimator__min_impurity_decrease::0.0.estimator__min_samples_leaf::1.estimator__min_samples_split::2.estimator__min_weight_fraction_leaf::0.0.estimator__n_estimators::100.estimator__oob_score::False.estimator__verbose::0.estimator__warm_start::False.importance_getter::auto.n_features_to_s…	SVC	RFE	estimator__C::1.0.estimator__break_ties::False.estimator__cache_size::200.estimator__coef0::0.0.estimator__decision_function_shape::ovr.estimator__degree::3.estimator__gamma::scale.estimator__kernel::linear.estimator__max_iter::-1.estimator__probability::True.estimator__shrinking::True.estimator__tol::0.001.estimator__verbose::False.importance_getter::auto.n_features_to_select::100.step::0.05.ver…	0.00315890713941138	classif	performance
200	RandomForestClassifier	RFE	estimator__bootstrap::True.estimator__ccp_alpha::0.0.estimator__criterion::gini.estimator__max_features::sqrt.estimator__min_impurity_decrease::0.0.estimator__min_samples_leaf::1.estimator__min_samples_split::2.estimator__min_weight_fraction_leaf::0.0.estimator__n_estimators::100.estimator__oob_score::False.estimator__verbose::0.estimator__warm_start::False.importance_getter::auto.n_features_to_s…	AdaBoostClassifier	IndValSelector	indval_func::indval.g.max_order::None.min_order::1.num_permutations::20.percentile::50	0.00541931932650314	classif	performance
201	RandomForestClassifier	RFE	estimator__bootstrap::True.estimator__ccp_alpha::0.0.estimator__criterion::gini.estimator__max_features::sqrt.estimator__min_impurity_decrease::0.0.estimator__min_samples_leaf::1.estimator__min_samples_split::2.estimator__min_weight_fraction_leaf::0.0.estimator__n_estimators::100.estimator__oob_score::False.estimator__verbose::0.estimator__warm_start::False.importance_getter::auto.n_features_to_s…	GaussianNB	IndValSelector	indval_func::indval.g.max_order::None.min_order::1.num_permutations::20.percentile::50	0.79564397362364	classif	performance
202	RandomForestClassifier	RFE	estimator__bootstrap::True.estimator__ccp_alpha::0.0.estimator__criterion::gini.estimator__max_features::sqrt.estimator__min_impurity_decrease::0.0.estimator__min_samples_leaf::1.estimator__min_samples_split::2.estimator__min_weight_fraction_leaf::0.0.estimator__n_estimators::100.estimator__oob_score::False.estimator__verbose::0.estimator__warm_start::False.importance_getter::auto.n_features_to_s…	MLPClassifier	IndValSelector	indval_func::indval.g.max_order::None.min_order::1.num_permutations::20.percentile::50	0.0523521726505467	classif	performance
203	RandomForestClassifier	RFE	estimator__bootstrap::True.estimator__ccp_alpha::0.0.estimator__criterion::gini.estimator__max_features::sqrt.estimator__min_impurity_decrease::0.0.estimator__min_samples_leaf::1.estimator__min_samples_split::2.estimator__min_weight_fraction_leaf::0.0.estimator__n_estimators::100.estimator__oob_score::False.estimator__verbose::0.estimator__warm_start::False.importance_getter::auto.n_features_to_s…	RandomForestClassifier	IndValSelector	indval_func::indval.g.max_order::None.min_order::1.num_permutations::20.percentile::50	0.520603065446436	classif	performance
204	RandomForestClassifier	RFE	estimator__bootstrap::True.estimator__ccp_alpha::0.0.estimator__criterion::gini.estimator__max_features::sqrt.estimator__min_impurity_decrease::0.0.estimator__min_samples_leaf::1.estimator__min_samples_split::2.estimator__min_weight_fraction_leaf::0.0.estimator__n_estimators::100.estimator__oob_score::False.estimator__verbose::0.estimator__warm_start::False.importance_getter::auto.n_features_to_s…	SVC	IndValSelector	indval_func::indval.g.max_order::None.min_order::1.num_permutations::20.percentile::50	0.00312553594729781	classif	performance
205	RandomForestClassifier	RFE	estimator__bootstrap::True.estimator__ccp_alpha::0.0.estimator__criterion::gini.estimator__max_features::sqrt.estimator__min_impurity_decrease::0.0.estimator__min_samples_leaf::1.estimator__min_samples_split::2.estimator__min_weight_fraction_leaf::0.0.estimator__n_estimators::100.estimator__oob_score::False.estimator__verbose::0.estimator__warm_start::False.importance_getter::auto.n_features_to_s…	AdaBoostClassifier	GenericUnivariateSelect	mode::k_best.param::100.score_func::chi2	0.00204514318801797	classif	performance
206	RandomForestClassifier	RFE	estimator__bootstrap::True.estimator__ccp_alpha::0.0.estimator__criterion::gini.estimator__max_features::sqrt.estimator__min_impurity_decrease::0.0.estimator__min_samples_leaf::1.estimator__min_samples_split::2.estimator__min_weight_fraction_leaf::0.0.estimator__n_estimators::100.estimator__oob_score::False.estimator__verbose::0.estimator__warm_start::False.importance_getter::auto.n_features_to_s…	GaussianNB	GenericUnivariateSelect	mode::k_best.param::100.score_func::chi2	0.00312553594729781	classif	performance
207	RandomForestClassifier	RFE	estimator__bootstrap::True.estimator__ccp_alpha::0.0.estimator__criterion::gini.estimator__max_features::sqrt.estimator__min_impurity_decrease::0.0.estimator__min_samples_leaf::1.estimator__min_samples_split::2.estimator__min_weight_fraction_leaf::0.0.estimator__n_estimators::100.estimator__oob_score::False.estimator__verbose::0.estimator__warm_start::False.importance_getter::auto.n_features_to_s…	MLPClassifier	GenericUnivariateSelect	mode::k_best.param::100.score_func::chi2	0.00312553594729781	classif	performance
208	RandomForestClassifier	RFE	estimator__bootstrap::True.estimator__ccp_alpha::0.0.estimator__criterion::gini.estimator__max_features::sqrt.estimator__min_impurity_decrease::0.0.estimator__min_samples_leaf::1.estimator__min_samples_split::2.estimator__min_weight_fraction_leaf::0.0.estimator__n_estimators::100.estimator__oob_score::False.estimator__verbose::0.estimator__warm_start::False.importance_getter::auto.n_features_to_s…	RandomForestClassifier	GenericUnivariateSelect	mode::k_best.param::100.score_func::chi2	0.221726907143201	classif	performance
209	RandomForestClassifier	RFE	estimator__bootstrap::True.estimator__ccp_alpha::0.0.estimator__criterion::gini.estimator__max_features::sqrt.estimator__min_impurity_decrease::0.0.estimator__min_samples_leaf::1.estimator__min_samples_split::2.estimator__min_weight_fraction_leaf::0.0.estimator__n_estimators::100.estimator__oob_score::False.estimator__verbose::0.estimator__warm_start::False.importance_getter::auto.n_features_to_s…	SVC	GenericUnivariateSelect	mode::k_best.param::100.score_func::chi2	0.00204514318801797	classif	performance
210	RandomForestClassifier	RFE	estimator__bootstrap::True.estimator__ccp_alpha::0.0.estimator__criterion::gini.estimator__max_features::sqrt.estimator__min_impurity_decrease::0.0.estimator__min_samples_leaf::1.estimator__min_samples_split::2.estimator__min_weight_fraction_leaf::0.0.estimator__n_estimators::100.estimator__oob_score::False.estimator__verbose::0.estimator__warm_start::False.importance_getter::auto.n_features_to_s…	AdaBoostClassifier	GenericUnivariateSelect	mode::k_best.param::100.score_func::f_classif	0.00197525752520928	classif	performance
211	RandomForestClassifier	RFE	estimator__bootstrap::True.estimator__ccp_alpha::0.0.estimator__criterion::gini.estimator__max_features::sqrt.estimator__min_impurity_decrease::0.0.estimator__min_samples_leaf::1.estimator__min_samples_split::2.estimator__min_weight_fraction_leaf::0.0.estimator__n_estimators::100.estimator__oob_score::False.estimator__verbose::0.estimator__warm_start::False.importance_getter::auto.n_features_to_s…	GaussianNB	GenericUnivariateSelect	mode::k_best.param::100.score_func::f_classif	0.00206877862166875	classif	performance
212	RandomForestClassifier	RFE	estimator__bootstrap::True.estimator__ccp_alpha::0.0.estimator__criterion::gini.estimator__max_features::sqrt.estimator__min_impurity_decrease::0.0.estimator__min_samples_leaf::1.estimator__min_samples_split::2.estimator__min_weight_fraction_leaf::0.0.estimator__n_estimators::100.estimator__oob_score::False.estimator__verbose::0.estimator__warm_start::False.importance_getter::auto.n_features_to_s…	MLPClassifier	GenericUnivariateSelect	mode::k_best.param::100.score_func::f_classif	0.0291249031293921	classif	performance
213	RandomForestClassifier	RFE	estimator__bootstrap::True.estimator__ccp_alpha::0.0.estimator__criterion::gini.estimator__max_features::sqrt.estimator__min_impurity_decrease::0.0.estimator__min_samples_leaf::1.estimator__min_samples_split::2.estimator__min_weight_fraction_leaf::0.0.estimator__n_estimators::100.estimator__oob_score::False.estimator__verbose::0.estimator__warm_start::False.importance_getter::auto.n_features_to_s…	RandomForestClassifier	GenericUnivariateSelect	mode::k_best.param::100.score_func::f_classif	0.0400288484634404	classif	performance
214	RandomForestClassifier	RFE	estimator__bootstrap::True.estimator__ccp_alpha::0.0.estimator__criterion::gini.estimator__max_features::sqrt.estimator__min_impurity_decrease::0.0.estimator__min_samples_leaf::1.estimator__min_samples_split::2.estimator__min_weight_fraction_leaf::0.0.estimator__n_estimators::100.estimator__oob_score::False.estimator__verbose::0.estimator__warm_start::False.importance_getter::auto.n_features_to_s…	SVC	GenericUnivariateSelect	mode::k_best.param::100.score_func::f_classif	0.00315890713941138	classif	performance
215	RandomForestClassifier	RFE	estimator__bootstrap::True.estimator__ccp_alpha::0.0.estimator__criterion::gini.estimator__max_features::sqrt.estimator__min_impurity_decrease::0.0.estimator__min_samples_leaf::1.estimator__min_samples_split::2.estimator__min_weight_fraction_leaf::0.0.estimator__n_estimators::100.estimator__oob_score::False.estimator__verbose::0.estimator__warm_start::False.importance_getter::auto.n_features_to_s…	AdaBoostClassifier	GenericUnivariateSelect	mode::k_best.param::100.score_func::mutual_info_classif	0.00547173785188434	classif	performance
216	RandomForestClassifier	RFE	estimator__bootstrap::True.estimator__ccp_alpha::0.0.estimator__criterion::gini.estimator__max_features::sqrt.estimator__min_impurity_decrease::0.0.estimator__min_samples_leaf::1.estimator__min_samples_split::2.estimator__min_weight_fraction_leaf::0.0.estimator__n_estimators::100.estimator__oob_score::False.estimator__verbose::0.estimator__warm_start::False.importance_getter::auto.n_features_to_s…	GaussianNB	GenericUnivariateSelect	mode::k_best.param::100.score_func::mutual_info_classif	0.00541931932650314	classif	performance
217	RandomForestClassifier	RFE	estimator__bootstrap::True.estimator__ccp_alpha::0.0.estimator__criterion::gini.estimator__max_features::sqrt.estimator__min_impurity_decrease::0.0.estimator__min_samples_leaf::1.estimator__min_samples_split::2.estimator__min_weight_fraction_leaf::0.0.estimator__n_estimators::100.estimator__oob_score::False.estimator__verbose::0.estimator__warm_start::False.importance_getter::auto.n_features_to_s…	MLPClassifier	GenericUnivariateSelect	mode::k_best.param::100.score_func::mutual_info_classif	0.00206877862166875	classif	performance
218	RandomForestClassifier	RFE	estimator__bootstrap::True.estimator__ccp_alpha::0.0.estimator__criterion::gini.estimator__max_features::sqrt.estimator__min_impurity_decrease::0.0.estimator__min_samples_leaf::1.estimator__min_samples_split::2.estimator__min_weight_fraction_leaf::0.0.estimator__n_estimators::100.estimator__oob_score::False.estimator__verbose::0.estimator__warm_start::False.importance_getter::auto.n_features_to_s…	RandomForestClassifier	GenericUnivariateSelect	mode::k_best.param::100.score_func::mutual_info_classif	0.604881338487471	classif	performance
219	RandomForestClassifier	RFE	estimator__bootstrap::True.estimator__ccp_alpha::0.0.estimator__criterion::gini.estimator__max_features::sqrt.estimator__min_impurity_decrease::0.0.estimator__min_samples_leaf::1.estimator__min_samples_split::2.estimator__min_weight_fraction_leaf::0.0.estimator__n_estimators::100.estimator__oob_score::False.estimator__verbose::0.estimator__warm_start::False.importance_getter::auto.n_features_to_s…	SVC	GenericUnivariateSelect	mode::k_best.param::100.score_func::mutual_info_classif	0.00199838294475787	classif	performance
220	RandomForestClassifier	RFE	estimator__bootstrap::True.estimator__ccp_alpha::0.0.estimator__criterion::gini.estimator__max_features::sqrt.estimator__min_impurity_decrease::0.0.estimator__min_samples_leaf::1.estimator__min_samples_split::2.estimator__min_weight_fraction_leaf::0.0.estimator__n_estimators::100.estimator__oob_score::False.estimator__verbose::0.estimator__warm_start::False.importance_getter::auto.n_features_to_s…	AdaBoostClassifier	VarianceThreshold	threshold::0.8	0.00541931932650314	classif	performance
221	RandomForestClassifier	RFE	estimator__bootstrap::True.estimator__ccp_alpha::0.0.estimator__criterion::gini.estimator__max_features::sqrt.estimator__min_impurity_decrease::0.0.estimator__min_samples_leaf::1.estimator__min_samples_split::2.estimator__min_weight_fraction_leaf::0.0.estimator__n_estimators::100.estimator__oob_score::False.estimator__verbose::0.estimator__warm_start::False.importance_getter::auto.n_features_to_s…	GaussianNB	VarianceThreshold	threshold::0.8	0.365232851542551	classif	performance
222	RandomForestClassifier	RFE	estimator__bootstrap::True.estimator__ccp_alpha::0.0.estimator__criterion::gini.estimator__max_features::sqrt.estimator__min_impurity_decrease::0.0.estimator__min_samples_leaf::1.estimator__min_samples_split::2.estimator__min_weight_fraction_leaf::0.0.estimator__n_estimators::100.estimator__oob_score::False.estimator__verbose::0.estimator__warm_start::False.importance_getter::auto.n_features_to_s…	MLPClassifier	VarianceThreshold	threshold::0.8	0.0122305132540768	classif	performance
223	RandomForestClassifier	RFE	estimator__bootstrap::True.estimator__ccp_alpha::0.0.estimator__criterion::gini.estimator__max_features::sqrt.estimator__min_impurity_decrease::0.0.estimator__min_samples_leaf::1.estimator__min_samples_split::2.estimator__min_weight_fraction_leaf::0.0.estimator__n_estimators::100.estimator__oob_score::False.estimator__verbose::0.estimator__warm_start::False.importance_getter::auto.n_features_to_s…	RandomForestClassifier	VarianceThreshold	threshold::0.8	1	classif	performance
224	RandomForestClassifier	RFE	estimator__bootstrap::True.estimator__ccp_alpha::0.0.estimator__criterion::gini.estimator__max_features::sqrt.estimator__min_impurity_decrease::0.0.estimator__min_samples_leaf::1.estimator__min_samples_split::2.estimator__min_weight_fraction_leaf::0.0.estimator__n_estimators::100.estimator__oob_score::False.estimator__verbose::0.estimator__warm_start::False.importance_getter::auto.n_features_to_s…	SVC	VarianceThreshold	threshold::0.8	0.00384174147934694	classif	performance
225	SVC	RFE	estimator__C::1.0.estimator__break_ties::False.estimator__cache_size::200.estimator__coef0::0.0.estimator__decision_function_shape::ovr.estimator__degree::3.estimator__gamma::scale.estimator__kernel::linear.estimator__max_iter::-1.estimator__probability::True.estimator__shrinking::True.estimator__tol::0.001.estimator__verbose::False.importance_getter::auto.n_features_to_select::100.step::0.05.ver…	AdaBoostClassifier	None		0.898215482685455	classif	performance
226	SVC	RFE	estimator__C::1.0.estimator__break_ties::False.estimator__cache_size::200.estimator__coef0::0.0.estimator__decision_function_shape::ovr.estimator__degree::3.estimator__gamma::scale.estimator__kernel::linear.estimator__max_iter::-1.estimator__probability::True.estimator__shrinking::True.estimator__tol::0.001.estimator__verbose::False.importance_getter::auto.n_features_to_select::100.step::0.05.ver…	GaussianNB	None		0.053030303030303	classif	performance
227	SVC	RFE	estimator__C::1.0.estimator__break_ties::False.estimator__cache_size::200.estimator__coef0::0.0.estimator__decision_function_shape::ovr.estimator__degree::3.estimator__gamma::scale.estimator__kernel::linear.estimator__max_iter::-1.estimator__probability::True.estimator__shrinking::True.estimator__tol::0.001.estimator__verbose::False.importance_getter::auto.n_features_to_select::100.step::0.05.ver…	MLPClassifier	None		0.224289212482366	classif	performance
228	SVC	RFE	estimator__C::1.0.estimator__break_ties::False.estimator__cache_size::200.estimator__coef0::0.0.estimator__decision_function_shape::ovr.estimator__degree::3.estimator__gamma::scale.estimator__kernel::linear.estimator__max_iter::-1.estimator__probability::True.estimator__shrinking::True.estimator__tol::0.001.estimator__verbose::False.importance_getter::auto.n_features_to_select::100.step::0.05.ver…	RandomForestClassifier	None		0.0471573188700218	classif	performance
229	SVC	RFE	estimator__C::1.0.estimator__break_ties::False.estimator__cache_size::200.estimator__coef0::0.0.estimator__decision_function_shape::ovr.estimator__degree::3.estimator__gamma::scale.estimator__kernel::linear.estimator__max_iter::-1.estimator__probability::True.estimator__shrinking::True.estimator__tol::0.001.estimator__verbose::False.importance_getter::auto.n_features_to_select::100.step::0.05.ver…	SVC	None		0.336305933384396	classif	performance
230	SVC	RFE	estimator__C::1.0.estimator__break_ties::False.estimator__cache_size::200.estimator__coef0::0.0.estimator__decision_function_shape::ovr.estimator__degree::3.estimator__gamma::scale.estimator__kernel::linear.estimator__max_iter::-1.estimator__probability::True.estimator__shrinking::True.estimator__tol::0.001.estimator__verbose::False.importance_getter::auto.n_features_to_select::100.step::0.05.ver…	AdaBoostClassifier	RFE	estimator__algorithm::SAMME.R.estimator__learning_rate::1.0.estimator__n_estimators::50.importance_getter::auto.n_features_to_select::100.step::0.05.verbose::300	0.898215482685455	classif	performance
231	SVC	RFE	estimator__C::1.0.estimator__break_ties::False.estimator__cache_size::200.estimator__coef0::0.0.estimator__decision_function_shape::ovr.estimator__degree::3.estimator__gamma::scale.estimator__kernel::linear.estimator__max_iter::-1.estimator__probability::True.estimator__shrinking::True.estimator__tol::0.001.estimator__verbose::False.importance_getter::auto.n_features_to_select::100.step::0.05.ver…	RandomForestClassifier	RFE	estimator__bootstrap::True.estimator__ccp_alpha::0.0.estimator__criterion::gini.estimator__max_features::sqrt.estimator__min_impurity_decrease::0.0.estimator__min_samples_leaf::1.estimator__min_samples_split::2.estimator__min_weight_fraction_leaf::0.0.estimator__n_estimators::100.estimator__oob_score::False.estimator__verbose::0.estimator__warm_start::False.importance_getter::auto.n_features_to_s…	0.00315890713941138	classif	performance
232	SVC	RFE	estimator__C::1.0.estimator__break_ties::False.estimator__cache_size::200.estimator__coef0::0.0.estimator__decision_function_shape::ovr.estimator__degree::3.estimator__gamma::scale.estimator__kernel::linear.estimator__max_iter::-1.estimator__probability::True.estimator__shrinking::True.estimator__tol::0.001.estimator__verbose::False.importance_getter::auto.n_features_to_select::100.step::0.05.ver…	AdaBoostClassifier	IndValSelector	indval_func::indval.g.max_order::None.min_order::1.num_permutations::20.percentile::50	0.405199602013337	classif	performance
233	SVC	RFE	estimator__C::1.0.estimator__break_ties::False.estimator__cache_size::200.estimator__coef0::0.0.estimator__decision_function_shape::ovr.estimator__degree::3.estimator__gamma::scale.estimator__kernel::linear.estimator__max_iter::-1.estimator__probability::True.estimator__shrinking::True.estimator__tol::0.001.estimator__verbose::False.importance_getter::auto.n_features_to_select::100.step::0.05.ver…	GaussianNB	IndValSelector	indval_func::indval.g.max_order::None.min_order::1.num_permutations::20.percentile::50	0.200840868749128	classif	performance
234	SVC	RFE	estimator__C::1.0.estimator__break_ties::False.estimator__cache_size::200.estimator__coef0::0.0.estimator__decision_function_shape::ovr.estimator__degree::3.estimator__gamma::scale.estimator__kernel::linear.estimator__max_iter::-1.estimator__probability::True.estimator__shrinking::True.estimator__tol::0.001.estimator__verbose::False.importance_getter::auto.n_features_to_select::100.step::0.05.ver…	MLPClassifier	IndValSelector	indval_func::indval.g.max_order::None.min_order::1.num_permutations::20.percentile::50	0.481720680274821	classif	performance
235	SVC	RFE	estimator__C::1.0.estimator__break_ties::False.estimator__cache_size::200.estimator__coef0::0.0.estimator__decision_function_shape::ovr.estimator__degree::3.estimator__gamma::scale.estimator__kernel::linear.estimator__max_iter::-1.estimator__probability::True.estimator__shrinking::True.estimator__tol::0.001.estimator__verbose::False.importance_getter::auto.n_features_to_select::100.step::0.05.ver…	RandomForestClassifier	IndValSelector	indval_func::indval.g.max_order::None.min_order::1.num_permutations::20.percentile::50	0.0213077106716282	classif	performance
236	SVC	RFE	estimator__C::1.0.estimator__break_ties::False.estimator__cache_size::200.estimator__coef0::0.0.estimator__decision_function_shape::ovr.estimator__degree::3.estimator__gamma::scale.estimator__kernel::linear.estimator__max_iter::-1.estimator__probability::True.estimator__shrinking::True.estimator__tol::0.001.estimator__verbose::False.importance_getter::auto.n_features_to_select::100.step::0.05.ver…	SVC	IndValSelector	indval_func::indval.g.max_order::None.min_order::1.num_permutations::20.percentile::50	0.305085279727732	classif	performance
237	SVC	RFE	estimator__C::1.0.estimator__break_ties::False.estimator__cache_size::200.estimator__coef0::0.0.estimator__decision_function_shape::ovr.estimator__degree::3.estimator__gamma::scale.estimator__kernel::linear.estimator__max_iter::-1.estimator__probability::True.estimator__shrinking::True.estimator__tol::0.001.estimator__verbose::False.importance_getter::auto.n_features_to_select::100.step::0.05.ver…	AdaBoostClassifier	GenericUnivariateSelect	mode::k_best.param::100.score_func::chi2	1	classif	performance
238	SVC	RFE	estimator__C::1.0.estimator__break_ties::False.estimator__cache_size::200.estimator__coef0::0.0.estimator__decision_function_shape::ovr.estimator__degree::3.estimator__gamma::scale.estimator__kernel::linear.estimator__max_iter::-1.estimator__probability::True.estimator__shrinking::True.estimator__tol::0.001.estimator__verbose::False.importance_getter::auto.n_features_to_select::100.step::0.05.ver…	GaussianNB	GenericUnivariateSelect	mode::k_best.param::100.score_func::chi2	0.847675153945266	classif	performance
239	SVC	RFE	estimator__C::1.0.estimator__break_ties::False.estimator__cache_size::200.estimator__coef0::0.0.estimator__decision_function_shape::ovr.estimator__degree::3.estimator__gamma::scale.estimator__kernel::linear.estimator__max_iter::-1.estimator__probability::True.estimator__shrinking::True.estimator__tol::0.001.estimator__verbose::False.importance_getter::auto.n_features_to_select::100.step::0.05.ver…	MLPClassifier	GenericUnivariateSelect	mode::k_best.param::100.score_func::chi2	0.797644080438493	classif	performance
240	SVC	RFE	estimator__C::1.0.estimator__break_ties::False.estimator__cache_size::200.estimator__coef0::0.0.estimator__decision_function_shape::ovr.estimator__degree::3.estimator__gamma::scale.estimator__kernel::linear.estimator__max_iter::-1.estimator__probability::True.estimator__shrinking::True.estimator__tol::0.001.estimator__verbose::False.importance_getter::auto.n_features_to_select::100.step::0.05.ver…	RandomForestClassifier	GenericUnivariateSelect	mode::k_best.param::100.score_func::chi2	0.0105179514104295	classif	performance
241	SVC	RFE	estimator__C::1.0.estimator__break_ties::False.estimator__cache_size::200.estimator__coef0::0.0.estimator__decision_function_shape::ovr.estimator__degree::3.estimator__gamma::scale.estimator__kernel::linear.estimator__max_iter::-1.estimator__probability::True.estimator__shrinking::True.estimator__tol::0.001.estimator__verbose::False.importance_getter::auto.n_features_to_select::100.step::0.05.ver…	SVC	GenericUnivariateSelect	mode::k_best.param::100.score_func::chi2	0.0542155482977505	classif	performance
242	SVC	RFE	estimator__C::1.0.estimator__break_ties::False.estimator__cache_size::200.estimator__coef0::0.0.estimator__decision_function_shape::ovr.estimator__degree::3.estimator__gamma::scale.estimator__kernel::linear.estimator__max_iter::-1.estimator__probability::True.estimator__shrinking::True.estimator__tol::0.001.estimator__verbose::False.importance_getter::auto.n_features_to_select::100.step::0.05.ver…	AdaBoostClassifier	GenericUnivariateSelect	mode::k_best.param::100.score_func::f_classif	0.199349546367441	classif	performance
243	SVC	RFE	estimator__C::1.0.estimator__break_ties::False.estimator__cache_size::200.estimator__coef0::0.0.estimator__decision_function_shape::ovr.estimator__degree::3.estimator__gamma::scale.estimator__kernel::linear.estimator__max_iter::-1.estimator__probability::True.estimator__shrinking::True.estimator__tol::0.001.estimator__verbose::False.importance_getter::auto.n_features_to_select::100.step::0.05.ver…	GaussianNB	GenericUnivariateSelect	mode::k_best.param::100.score_func::f_classif	0.0179598323777853	classif	performance
244	SVC	RFE	estimator__C::1.0.estimator__break_ties::False.estimator__cache_size::200.estimator__coef0::0.0.estimator__decision_function_shape::ovr.estimator__degree::3.estimator__gamma::scale.estimator__kernel::linear.estimator__max_iter::-1.estimator__probability::True.estimator__shrinking::True.estimator__tol::0.001.estimator__verbose::False.importance_getter::auto.n_features_to_select::100.step::0.05.ver…	MLPClassifier	GenericUnivariateSelect	mode::k_best.param::100.score_func::f_classif	1	classif	performance
245	SVC	RFE	estimator__C::1.0.estimator__break_ties::False.estimator__cache_size::200.estimator__coef0::0.0.estimator__decision_function_shape::ovr.estimator__degree::3.estimator__gamma::scale.estimator__kernel::linear.estimator__max_iter::-1.estimator__probability::True.estimator__shrinking::True.estimator__tol::0.001.estimator__verbose::False.importance_getter::auto.n_features_to_select::100.step::0.05.ver…	RandomForestClassifier	GenericUnivariateSelect	mode::k_best.param::100.score_func::f_classif	0.249110082956646	classif	performance
246	SVC	RFE	estimator__C::1.0.estimator__break_ties::False.estimator__cache_size::200.estimator__coef0::0.0.estimator__decision_function_shape::ovr.estimator__degree::3.estimator__gamma::scale.estimator__kernel::linear.estimator__max_iter::-1.estimator__probability::True.estimator__shrinking::True.estimator__tol::0.001.estimator__verbose::False.importance_getter::auto.n_features_to_select::100.step::0.05.ver…	SVC	GenericUnivariateSelect	mode::k_best.param::100.score_func::f_classif	0.179233913097405	classif	performance
247	SVC	RFE	estimator__C::1.0.estimator__break_ties::False.estimator__cache_size::200.estimator__coef0::0.0.estimator__decision_function_shape::ovr.estimator__degree::3.estimator__gamma::scale.estimator__kernel::linear.estimator__max_iter::-1.estimator__probability::True.estimator__shrinking::True.estimator__tol::0.001.estimator__verbose::False.importance_getter::auto.n_features_to_select::100.step::0.05.ver…	AdaBoostClassifier	GenericUnivariateSelect	mode::k_best.param::100.score_func::mutual_info_classif	0.654365498742404	classif	performance
248	SVC	RFE	estimator__C::1.0.estimator__break_ties::False.estimator__cache_size::200.estimator__coef0::0.0.estimator__decision_function_shape::ovr.estimator__degree::3.estimator__gamma::scale.estimator__kernel::linear.estimator__max_iter::-1.estimator__probability::True.estimator__shrinking::True.estimator__tol::0.001.estimator__verbose::False.importance_getter::auto.n_features_to_select::100.step::0.05.ver…	GaussianNB	GenericUnivariateSelect	mode::k_best.param::100.score_func::mutual_info_classif	0.797644080438493	classif	performance
249	SVC	RFE	estimator__C::1.0.estimator__break_ties::False.estimator__cache_size::200.estimator__coef0::0.0.estimator__decision_function_shape::ovr.estimator__degree::3.estimator__gamma::scale.estimator__kernel::linear.estimator__max_iter::-1.estimator__probability::True.estimator__shrinking::True.estimator__tol::0.001.estimator__verbose::False.importance_getter::auto.n_features_to_select::100.step::0.05.ver…	MLPClassifier	GenericUnivariateSelect	mode::k_best.param::100.score_func::mutual_info_classif	0.749127609639946	classif	performance
250	SVC	RFE	estimator__C::1.0.estimator__break_ties::False.estimator__cache_size::200.estimator__coef0::0.0.estimator__decision_function_shape::ovr.estimator__degree::3.estimator__gamma::scale.estimator__kernel::linear.estimator__max_iter::-1.estimator__probability::True.estimator__shrinking::True.estimator__tol::0.001.estimator__verbose::False.importance_getter::auto.n_features_to_select::100.step::0.05.ver…	RandomForestClassifier	GenericUnivariateSelect	mode::k_best.param::100.score_func::mutual_info_classif	0.00699300699300699	classif	performance
251	SVC	RFE	estimator__C::1.0.estimator__break_ties::False.estimator__cache_size::200.estimator__coef0::0.0.estimator__decision_function_shape::ovr.estimator__degree::3.estimator__gamma::scale.estimator__kernel::linear.estimator__max_iter::-1.estimator__probability::True.estimator__shrinking::True.estimator__tol::0.001.estimator__verbose::False.importance_getter::auto.n_features_to_select::100.step::0.05.ver…	SVC	GenericUnivariateSelect	mode::k_best.param::100.score_func::mutual_info_classif	0.0175821239875111	classif	performance
252	SVC	RFE	estimator__C::1.0.estimator__break_ties::False.estimator__cache_size::200.estimator__coef0::0.0.estimator__decision_function_shape::ovr.estimator__degree::3.estimator__gamma::scale.estimator__kernel::linear.estimator__max_iter::-1.estimator__probability::True.estimator__shrinking::True.estimator__tol::0.001.estimator__verbose::False.importance_getter::auto.n_features_to_select::100.step::0.05.ver…	AdaBoostClassifier	VarianceThreshold	threshold::0.8	0.608095021934784	classif	performance
253	SVC	RFE	estimator__C::1.0.estimator__break_ties::False.estimator__cache_size::200.estimator__coef0::0.0.estimator__decision_function_shape::ovr.estimator__degree::3.estimator__gamma::scale.estimator__kernel::linear.estimator__max_iter::-1.estimator__probability::True.estimator__shrinking::True.estimator__tol::0.001.estimator__verbose::False.importance_getter::auto.n_features_to_select::100.step::0.05.ver…	GaussianNB	VarianceThreshold	threshold::0.8	0.0110722610722611	classif	performance
254	SVC	RFE	estimator__C::1.0.estimator__break_ties::False.estimator__cache_size::200.estimator__coef0::0.0.estimator__decision_function_shape::ovr.estimator__degree::3.estimator__gamma::scale.estimator__kernel::linear.estimator__max_iter::-1.estimator__probability::True.estimator__shrinking::True.estimator__tol::0.001.estimator__verbose::False.importance_getter::auto.n_features_to_select::100.step::0.05.ver…	MLPClassifier	VarianceThreshold	threshold::0.8	0.141282054979681	classif	performance
255	SVC	RFE	estimator__C::1.0.estimator__break_ties::False.estimator__cache_size::200.estimator__coef0::0.0.estimator__decision_function_shape::ovr.estimator__degree::3.estimator__gamma::scale.estimator__kernel::linear.estimator__max_iter::-1.estimator__probability::True.estimator__shrinking::True.estimator__tol::0.001.estimator__verbose::False.importance_getter::auto.n_features_to_select::100.step::0.05.ver…	RandomForestClassifier	VarianceThreshold	threshold::0.8	0.017833565524825	classif	performance
256	SVC	RFE	estimator__C::1.0.estimator__break_ties::False.estimator__cache_size::200.estimator__coef0::0.0.estimator__decision_function_shape::ovr.estimator__degree::3.estimator__gamma::scale.estimator__kernel::linear.estimator__max_iter::-1.estimator__probability::True.estimator__shrinking::True.estimator__tol::0.001.estimator__verbose::False.importance_getter::auto.n_features_to_select::100.step::0.05.ver…	SVC	VarianceThreshold	threshold::0.8	0.442283789516387	classif	performance
257	AdaBoostClassifier	IndValSelector	indval_func::indval.g.max_order::None.min_order::1.num_permutations::20.percentile::50	AdaBoostClassifier	None		0.845814838625758	classif	performance
258	AdaBoostClassifier	IndValSelector	indval_func::indval.g.max_order::None.min_order::1.num_permutations::20.percentile::50	GaussianNB	None		0.0633357038255718	classif	performance
259	AdaBoostClassifier	IndValSelector	indval_func::indval.g.max_order::None.min_order::1.num_permutations::20.percentile::50	MLPClassifier	None		0.276381024050819	classif	performance
260	AdaBoostClassifier	IndValSelector	indval_func::indval.g.max_order::None.min_order::1.num_permutations::20.percentile::50	RandomForestClassifier	None		0.140405029374913	classif	performance
261	AdaBoostClassifier	IndValSelector	indval_func::indval.g.max_order::None.min_order::1.num_permutations::20.percentile::50	SVC	None		0.405199602013337	classif	performance
262	AdaBoostClassifier	IndValSelector	indval_func::indval.g.max_order::None.min_order::1.num_permutations::20.percentile::50	AdaBoostClassifier	RFE	estimator__algorithm::SAMME.R.estimator__learning_rate::1.0.estimator__n_estimators::50.importance_getter::auto.n_features_to_select::100.step::0.05.verbose::300	0.896966502748428	classif	performance
263	AdaBoostClassifier	IndValSelector	indval_func::indval.g.max_order::None.min_order::1.num_permutations::20.percentile::50	RandomForestClassifier	RFE	estimator__bootstrap::True.estimator__ccp_alpha::0.0.estimator__criterion::gini.estimator__max_features::sqrt.estimator__min_impurity_decrease::0.0.estimator__min_samples_leaf::1.estimator__min_samples_split::2.estimator__min_weight_fraction_leaf::0.0.estimator__n_estimators::100.estimator__oob_score::False.estimator__verbose::0.estimator__warm_start::False.importance_getter::auto.n_features_to_s…	0.00541931932650314	classif	performance
264	AdaBoostClassifier	IndValSelector	indval_func::indval.g.max_order::None.min_order::1.num_permutations::20.percentile::50	SVC	RFE	estimator__C::1.0.estimator__break_ties::False.estimator__cache_size::200.estimator__coef0::0.0.estimator__decision_function_shape::ovr.estimator__degree::3.estimator__gamma::scale.estimator__kernel::linear.estimator__max_iter::-1.estimator__probability::True.estimator__shrinking::True.estimator__tol::0.001.estimator__verbose::False.importance_getter::auto.n_features_to_select::100.step::0.05.ver…	0.405199602013337	classif	performance
265	AdaBoostClassifier	IndValSelector	indval_func::indval.g.max_order::None.min_order::1.num_permutations::20.percentile::50	GaussianNB	IndValSelector	indval_func::indval.g.max_order::None.min_order::1.num_permutations::20.percentile::50	0.199349546367441	classif	performance
266	AdaBoostClassifier	IndValSelector	indval_func::indval.g.max_order::None.min_order::1.num_permutations::20.percentile::50	MLPClassifier	IndValSelector	indval_func::indval.g.max_order::None.min_order::1.num_permutations::20.percentile::50	0.608095021934784	classif	performance
267	AdaBoostClassifier	IndValSelector	indval_func::indval.g.max_order::None.min_order::1.num_permutations::20.percentile::50	RandomForestClassifier	IndValSelector	indval_func::indval.g.max_order::None.min_order::1.num_permutations::20.percentile::50	0.0469136435331938	classif	performance
268	AdaBoostClassifier	IndValSelector	indval_func::indval.g.max_order::None.min_order::1.num_permutations::20.percentile::50	SVC	IndValSelector	indval_func::indval.g.max_order::None.min_order::1.num_permutations::20.percentile::50	0.274252093378814	classif	performance
269	AdaBoostClassifier	IndValSelector	indval_func::indval.g.max_order::None.min_order::1.num_permutations::20.percentile::50	AdaBoostClassifier	GenericUnivariateSelect	mode::k_best.param::100.score_func::chi2	0.478308931354556	classif	performance
270	AdaBoostClassifier	IndValSelector	indval_func::indval.g.max_order::None.min_order::1.num_permutations::20.percentile::50	GaussianNB	GenericUnivariateSelect	mode::k_best.param::100.score_func::chi2	0.247538460241018	classif	performance
271	AdaBoostClassifier	IndValSelector	indval_func::indval.g.max_order::None.min_order::1.num_permutations::20.percentile::50	MLPClassifier	GenericUnivariateSelect	mode::k_best.param::100.score_func::chi2	0.249110082956646	classif	performance
272	AdaBoostClassifier	IndValSelector	indval_func::indval.g.max_order::None.min_order::1.num_permutations::20.percentile::50	RandomForestClassifier	GenericUnivariateSelect	mode::k_best.param::100.score_func::chi2	0.0146393121014319	classif	performance
273	AdaBoostClassifier	IndValSelector	indval_func::indval.g.max_order::None.min_order::1.num_permutations::20.percentile::50	SVC	GenericUnivariateSelect	mode::k_best.param::100.score_func::chi2	0.0720558606438515	classif	performance
274	AdaBoostClassifier	IndValSelector	indval_func::indval.g.max_order::None.min_order::1.num_permutations::20.percentile::50	AdaBoostClassifier	GenericUnivariateSelect	mode::k_best.param::100.score_func::f_classif	0.0711073872176481	classif	performance
275	AdaBoostClassifier	IndValSelector	indval_func::indval.g.max_order::None.min_order::1.num_permutations::20.percentile::50	GaussianNB	GenericUnivariateSelect	mode::k_best.param::100.score_func::f_classif	0.0105179514104295	classif	performance
276	AdaBoostClassifier	IndValSelector	indval_func::indval.g.max_order::None.min_order::1.num_permutations::20.percentile::50	MLPClassifier	GenericUnivariateSelect	mode::k_best.param::100.score_func::f_classif	0.481237331271649	classif	performance
277	AdaBoostClassifier	IndValSelector	indval_func::indval.g.max_order::None.min_order::1.num_permutations::20.percentile::50	RandomForestClassifier	GenericUnivariateSelect	mode::k_best.param::100.score_func::f_classif	0.564441616758243	classif	performance
278	AdaBoostClassifier	IndValSelector	indval_func::indval.g.max_order::None.min_order::1.num_permutations::20.percentile::50	SVC	GenericUnivariateSelect	mode::k_best.param::100.score_func::f_classif	0.158024284729361	classif	performance
279	AdaBoostClassifier	IndValSelector	indval_func::indval.g.max_order::None.min_order::1.num_permutations::20.percentile::50	AdaBoostClassifier	GenericUnivariateSelect	mode::k_best.param::100.score_func::mutual_info_classif	0.405199602013337	classif	performance
280	AdaBoostClassifier	IndValSelector	indval_func::indval.g.max_order::None.min_order::1.num_permutations::20.percentile::50	GaussianNB	GenericUnivariateSelect	mode::k_best.param::100.score_func::mutual_info_classif	0.480752644572086	classif	performance
281	AdaBoostClassifier	IndValSelector	indval_func::indval.g.max_order::None.min_order::1.num_permutations::20.percentile::50	MLPClassifier	GenericUnivariateSelect	mode::k_best.param::100.score_func::mutual_info_classif	0.797644080438493	classif	performance
282	AdaBoostClassifier	IndValSelector	indval_func::indval.g.max_order::None.min_order::1.num_permutations::20.percentile::50	RandomForestClassifier	GenericUnivariateSelect	mode::k_best.param::100.score_func::mutual_info_classif	0.0342071410408353	classif	performance
283	AdaBoostClassifier	IndValSelector	indval_func::indval.g.max_order::None.min_order::1.num_permutations::20.percentile::50	SVC	GenericUnivariateSelect	mode::k_best.param::100.score_func::mutual_info_classif	0.00844088763892057	classif	performance
284	AdaBoostClassifier	IndValSelector	indval_func::indval.g.max_order::None.min_order::1.num_permutations::20.percentile::50	AdaBoostClassifier	VarianceThreshold	threshold::0.8	0.948317020766473	classif	performance
285	AdaBoostClassifier	IndValSelector	indval_func::indval.g.max_order::None.min_order::1.num_permutations::20.percentile::50	GaussianNB	VarianceThreshold	threshold::0.8	0.0471573188700218	classif	performance
286	AdaBoostClassifier	IndValSelector	indval_func::indval.g.max_order::None.min_order::1.num_permutations::20.percentile::50	MLPClassifier	VarianceThreshold	threshold::0.8	0.306152950689989	classif	performance
287	AdaBoostClassifier	IndValSelector	indval_func::indval.g.max_order::None.min_order::1.num_permutations::20.percentile::50	RandomForestClassifier	VarianceThreshold	threshold::0.8	0.0400288484634404	classif	performance
288	AdaBoostClassifier	IndValSelector	indval_func::indval.g.max_order::None.min_order::1.num_permutations::20.percentile::50	SVC	VarianceThreshold	threshold::0.8	0.405199602013337	classif	performance
289	GaussianNB	IndValSelector	indval_func::indval.g.max_order::None.min_order::1.num_permutations::20.percentile::50	AdaBoostClassifier	None		0.199349546367441	classif	performance
290	GaussianNB	IndValSelector	indval_func::indval.g.max_order::None.min_order::1.num_permutations::20.percentile::50	GaussianNB	None		0.796983916259493	classif	performance
291	GaussianNB	IndValSelector	indval_func::indval.g.max_order::None.min_order::1.num_permutations::20.percentile::50	MLPClassifier	None		0.564441616758243	classif	performance
292	GaussianNB	IndValSelector	indval_func::indval.g.max_order::None.min_order::1.num_permutations::20.percentile::50	RandomForestClassifier	None		1	classif	performance
293	GaussianNB	IndValSelector	indval_func::indval.g.max_order::None.min_order::1.num_permutations::20.percentile::50	SVC	None		0.0633357038255718	classif	performance
294	GaussianNB	IndValSelector	indval_func::indval.g.max_order::None.min_order::1.num_permutations::20.percentile::50	AdaBoostClassifier	RFE	estimator__algorithm::SAMME.R.estimator__learning_rate::1.0.estimator__n_estimators::50.importance_getter::auto.n_features_to_select::100.step::0.05.verbose::300	0.199349546367441	classif	performance
295	GaussianNB	IndValSelector	indval_func::indval.g.max_order::None.min_order::1.num_permutations::20.percentile::50	RandomForestClassifier	RFE	estimator__bootstrap::True.estimator__ccp_alpha::0.0.estimator__criterion::gini.estimator__max_features::sqrt.estimator__min_impurity_decrease::0.0.estimator__min_samples_leaf::1.estimator__min_samples_split::2.estimator__min_weight_fraction_leaf::0.0.estimator__n_estimators::100.estimator__oob_score::False.estimator__verbose::0.estimator__warm_start::False.importance_getter::auto.n_features_to_s…	0.79564397362364	classif	performance
296	GaussianNB	IndValSelector	indval_func::indval.g.max_order::None.min_order::1.num_permutations::20.percentile::50	SVC	RFE	estimator__C::1.0.estimator__break_ties::False.estimator__cache_size::200.estimator__coef0::0.0.estimator__decision_function_shape::ovr.estimator__degree::3.estimator__gamma::scale.estimator__kernel::linear.estimator__max_iter::-1.estimator__probability::True.estimator__shrinking::True.estimator__tol::0.001.estimator__verbose::False.importance_getter::auto.n_features_to_select::100.step::0.05.ver…	0.200840868749128	classif	performance
297	GaussianNB	IndValSelector	indval_func::indval.g.max_order::None.min_order::1.num_permutations::20.percentile::50	AdaBoostClassifier	IndValSelector	indval_func::indval.g.max_order::None.min_order::1.num_permutations::20.percentile::50	0.199349546367441	classif	performance
298	GaussianNB	IndValSelector	indval_func::indval.g.max_order::None.min_order::1.num_permutations::20.percentile::50	MLPClassifier	IndValSelector	indval_func::indval.g.max_order::None.min_order::1.num_permutations::20.percentile::50	0.336839850131342	classif	performance
299	GaussianNB	IndValSelector	indval_func::indval.g.max_order::None.min_order::1.num_permutations::20.percentile::50	RandomForestClassifier	IndValSelector	indval_func::indval.g.max_order::None.min_order::1.num_permutations::20.percentile::50	0.846158148912998	classif	performance
300	GaussianNB	IndValSelector	indval_func::indval.g.max_order::None.min_order::1.num_permutations::20.percentile::50	SVC	IndValSelector	indval_func::indval.g.max_order::None.min_order::1.num_permutations::20.percentile::50	0.0547498634389365	classif	performance
301	GaussianNB	IndValSelector	indval_func::indval.g.max_order::None.min_order::1.num_permutations::20.percentile::50	AdaBoostClassifier	GenericUnivariateSelect	mode::k_best.param::100.score_func::chi2	0.0948636236053635	classif	performance
302	GaussianNB	IndValSelector	indval_func::indval.g.max_order::None.min_order::1.num_permutations::20.percentile::50	GaussianNB	GenericUnivariateSelect	mode::k_best.param::100.score_func::chi2	0.0959642653750951	classif	performance
303	GaussianNB	IndValSelector	indval_func::indval.g.max_order::None.min_order::1.num_permutations::20.percentile::50	MLPClassifier	GenericUnivariateSelect	mode::k_best.param::100.score_func::chi2	0.249110082956646	classif	performance
304	GaussianNB	IndValSelector	indval_func::indval.g.max_order::None.min_order::1.num_permutations::20.percentile::50	RandomForestClassifier	GenericUnivariateSelect	mode::k_best.param::100.score_func::chi2	0.948720917826066	classif	performance
305	GaussianNB	IndValSelector	indval_func::indval.g.max_order::None.min_order::1.num_permutations::20.percentile::50	SVC	GenericUnivariateSelect	mode::k_best.param::100.score_func::chi2	0.0344062910524101	classif	performance
306	GaussianNB	IndValSelector	indval_func::indval.g.max_order::None.min_order::1.num_permutations::20.percentile::50	AdaBoostClassifier	GenericUnivariateSelect	mode::k_best.param::100.score_func::f_classif	0.0539487028050499	classif	performance
307	GaussianNB	IndValSelector	indval_func::indval.g.max_order::None.min_order::1.num_permutations::20.percentile::50	GaussianNB	GenericUnivariateSelect	mode::k_best.param::100.score_func::f_classif	0.0250261609245482	classif	performance
308	GaussianNB	IndValSelector	indval_func::indval.g.max_order::None.min_order::1.num_permutations::20.percentile::50	MLPClassifier	GenericUnivariateSelect	mode::k_best.param::100.score_func::f_classif	0.442786822765978	classif	performance
309	GaussianNB	IndValSelector	indval_func::indval.g.max_order::None.min_order::1.num_permutations::20.percentile::50	RandomForestClassifier	GenericUnivariateSelect	mode::k_best.param::100.score_func::f_classif	0.798080629458299	classif	performance
310	GaussianNB	IndValSelector	indval_func::indval.g.max_order::None.min_order::1.num_permutations::20.percentile::50	SVC	GenericUnivariateSelect	mode::k_best.param::100.score_func::f_classif	0.0471573188700218	classif	performance
311	GaussianNB	IndValSelector	indval_func::indval.g.max_order::None.min_order::1.num_permutations::20.percentile::50	AdaBoostClassifier	GenericUnivariateSelect	mode::k_best.param::100.score_func::mutual_info_classif	0.178754700504327	classif	performance
312	GaussianNB	IndValSelector	indval_func::indval.g.max_order::None.min_order::1.num_permutations::20.percentile::50	GaussianNB	GenericUnivariateSelect	mode::k_best.param::100.score_func::mutual_info_classif	0.275850391864437	classif	performance
313	GaussianNB	IndValSelector	indval_func::indval.g.max_order::None.min_order::1.num_permutations::20.percentile::50	MLPClassifier	GenericUnivariateSelect	mode::k_best.param::100.score_func::mutual_info_classif	0.223778469597734	classif	performance
314	GaussianNB	IndValSelector	indval_func::indval.g.max_order::None.min_order::1.num_permutations::20.percentile::50	RandomForestClassifier	GenericUnivariateSelect	mode::k_best.param::100.score_func::mutual_info_classif	0.797644080438493	classif	performance
315	GaussianNB	IndValSelector	indval_func::indval.g.max_order::None.min_order::1.num_permutations::20.percentile::50	SVC	GenericUnivariateSelect	mode::k_best.param::100.score_func::mutual_info_classif	0.0208808208187003	classif	performance
316	GaussianNB	IndValSelector	indval_func::indval.g.max_order::None.min_order::1.num_permutations::20.percentile::50	AdaBoostClassifier	VarianceThreshold	threshold::0.8	0.248063302128899	classif	performance
317	GaussianNB	IndValSelector	indval_func::indval.g.max_order::None.min_order::1.num_permutations::20.percentile::50	GaussianNB	VarianceThreshold	threshold::0.8	0.948777847848209	classif	performance
318	GaussianNB	IndValSelector	indval_func::indval.g.max_order::None.min_order::1.num_permutations::20.percentile::50	MLPClassifier	VarianceThreshold	threshold::0.8	0.522445827201616	classif	performance
319	GaussianNB	IndValSelector	indval_func::indval.g.max_order::None.min_order::1.num_permutations::20.percentile::50	RandomForestClassifier	VarianceThreshold	threshold::0.8	0.480752644572086	classif	performance
320	GaussianNB	IndValSelector	indval_func::indval.g.max_order::None.min_order::1.num_permutations::20.percentile::50	SVC	VarianceThreshold	threshold::0.8	0.124785918988563	classif	performance
321	MLPClassifier	IndValSelector	indval_func::indval.g.max_order::None.min_order::1.num_permutations::20.percentile::50	AdaBoostClassifier	None		0.521527085235276	classif	performance
322	MLPClassifier	IndValSelector	indval_func::indval.g.max_order::None.min_order::1.num_permutations::20.percentile::50	GaussianNB	None		0.337372543938759	classif	performance
323	MLPClassifier	IndValSelector	indval_func::indval.g.max_order::None.min_order::1.num_permutations::20.percentile::50	MLPClassifier	None		0.564011130352624	classif	performance
324	MLPClassifier	IndValSelector	indval_func::indval.g.max_order::None.min_order::1.num_permutations::20.percentile::50	RandomForestClassifier	None		0.306152950689989	classif	performance
325	MLPClassifier	IndValSelector	indval_func::indval.g.max_order::None.min_order::1.num_permutations::20.percentile::50	SVC	None		0.224289212482366	classif	performance
326	MLPClassifier	IndValSelector	indval_func::indval.g.max_order::None.min_order::1.num_permutations::20.percentile::50	AdaBoostClassifier	RFE	estimator__algorithm::SAMME.R.estimator__learning_rate::1.0.estimator__n_estimators::50.importance_getter::auto.n_features_to_select::100.step::0.05.verbose::300	0.564441616758243	classif	performance
327	MLPClassifier	IndValSelector	indval_func::indval.g.max_order::None.min_order::1.num_permutations::20.percentile::50	RandomForestClassifier	RFE	estimator__bootstrap::True.estimator__ccp_alpha::0.0.estimator__criterion::gini.estimator__max_features::sqrt.estimator__min_impurity_decrease::0.0.estimator__min_samples_leaf::1.estimator__min_samples_split::2.estimator__min_weight_fraction_leaf::0.0.estimator__n_estimators::100.estimator__oob_score::False.estimator__verbose::0.estimator__warm_start::False.importance_getter::auto.n_features_to_s…	0.0523521726505467	classif	performance
328	MLPClassifier	IndValSelector	indval_func::indval.g.max_order::None.min_order::1.num_permutations::20.percentile::50	SVC	RFE	estimator__C::1.0.estimator__break_ties::False.estimator__cache_size::200.estimator__coef0::0.0.estimator__decision_function_shape::ovr.estimator__degree::3.estimator__gamma::scale.estimator__kernel::linear.estimator__max_iter::-1.estimator__probability::True.estimator__shrinking::True.estimator__tol::0.001.estimator__verbose::False.importance_getter::auto.n_features_to_select::100.step::0.05.ver…	0.481720680274821	classif	performance
329	MLPClassifier	IndValSelector	indval_func::indval.g.max_order::None.min_order::1.num_permutations::20.percentile::50	AdaBoostClassifier	IndValSelector	indval_func::indval.g.max_order::None.min_order::1.num_permutations::20.percentile::50	0.608095021934784	classif	performance
330	MLPClassifier	IndValSelector	indval_func::indval.g.max_order::None.min_order::1.num_permutations::20.percentile::50	GaussianNB	IndValSelector	indval_func::indval.g.max_order::None.min_order::1.num_permutations::20.percentile::50	0.336839850131342	classif	performance
331	MLPClassifier	IndValSelector	indval_func::indval.g.max_order::None.min_order::1.num_permutations::20.percentile::50	RandomForestClassifier	IndValSelector	indval_func::indval.g.max_order::None.min_order::1.num_permutations::20.percentile::50	0.249632026328275	classif	performance
332	MLPClassifier	IndValSelector	indval_func::indval.g.max_order::None.min_order::1.num_permutations::20.percentile::50	SVC	IndValSelector	indval_func::indval.g.max_order::None.min_order::1.num_permutations::20.percentile::50	0.276381024050819	classif	performance
333	MLPClassifier	IndValSelector	indval_func::indval.g.max_order::None.min_order::1.num_permutations::20.percentile::50	AdaBoostClassifier	GenericUnivariateSelect	mode::k_best.param::100.score_func::chi2	0.248587175628805	classif	performance
334	MLPClassifier	IndValSelector	indval_func::indval.g.max_order::None.min_order::1.num_permutations::20.percentile::50	GaussianNB	GenericUnivariateSelect	mode::k_best.param::100.score_func::chi2	0.336839850131342	classif	performance
335	MLPClassifier	IndValSelector	indval_func::indval.g.max_order::None.min_order::1.num_permutations::20.percentile::50	MLPClassifier	GenericUnivariateSelect	mode::k_best.param::100.score_func::chi2	0.521527085235276	classif	performance
336	MLPClassifier	IndValSelector	indval_func::indval.g.max_order::None.min_order::1.num_permutations::20.percentile::50	RandomForestClassifier	GenericUnivariateSelect	mode::k_best.param::100.score_func::chi2	0.306152950689989	classif	performance
337	MLPClassifier	IndValSelector	indval_func::indval.g.max_order::None.min_order::1.num_permutations::20.percentile::50	SVC	GenericUnivariateSelect	mode::k_best.param::100.score_func::chi2	0.123538826676246	classif	performance
338	MLPClassifier	IndValSelector	indval_func::indval.g.max_order::None.min_order::1.num_permutations::20.percentile::50	AdaBoostClassifier	GenericUnivariateSelect	mode::k_best.param::100.score_func::f_classif	0.177313276751636	classif	performance
339	MLPClassifier	IndValSelector	indval_func::indval.g.max_order::None.min_order::1.num_permutations::20.percentile::50	GaussianNB	GenericUnivariateSelect	mode::k_best.param::100.score_func::f_classif	0.0262237762237762	classif	performance
340	MLPClassifier	IndValSelector	indval_func::indval.g.max_order::None.min_order::1.num_permutations::20.percentile::50	MLPClassifier	GenericUnivariateSelect	mode::k_best.param::100.score_func::f_classif	0.481720680274821	classif	performance
341	MLPClassifier	IndValSelector	indval_func::indval.g.max_order::None.min_order::1.num_permutations::20.percentile::50	RandomForestClassifier	GenericUnivariateSelect	mode::k_best.param::100.score_func::f_classif	1	classif	performance
342	MLPClassifier	IndValSelector	indval_func::indval.g.max_order::None.min_order::1.num_permutations::20.percentile::50	SVC	GenericUnivariateSelect	mode::k_best.param::100.score_func::f_classif	0.1589452725429	classif	performance
343	MLPClassifier	IndValSelector	indval_func::indval.g.max_order::None.min_order::1.num_permutations::20.percentile::50	AdaBoostClassifier	GenericUnivariateSelect	mode::k_best.param::100.score_func::mutual_info_classif	0.370039450575182	classif	performance
344	MLPClassifier	IndValSelector	indval_func::indval.g.max_order::None.min_order::1.num_permutations::20.percentile::50	GaussianNB	GenericUnivariateSelect	mode::k_best.param::100.score_func::mutual_info_classif	0.480266614092217	classif	performance
345	MLPClassifier	IndValSelector	indval_func::indval.g.max_order::None.min_order::1.num_permutations::20.percentile::50	MLPClassifier	GenericUnivariateSelect	mode::k_best.param::100.score_func::mutual_info_classif	0.317599067599068	classif	performance
346	MLPClassifier	IndValSelector	indval_func::indval.g.max_order::None.min_order::1.num_permutations::20.percentile::50	RandomForestClassifier	GenericUnivariateSelect	mode::k_best.param::100.score_func::mutual_info_classif	0.224289212482366	classif	performance
347	MLPClassifier	IndValSelector	indval_func::indval.g.max_order::None.min_order::1.num_permutations::20.percentile::50	SVC	GenericUnivariateSelect	mode::k_best.param::100.score_func::mutual_info_classif	0.0210227525190723	classif	performance
348	MLPClassifier	IndValSelector	indval_func::indval.g.max_order::None.min_order::1.num_permutations::20.percentile::50	AdaBoostClassifier	VarianceThreshold	threshold::0.8	0.608095021934784	classif	performance
349	MLPClassifier	IndValSelector	indval_func::indval.g.max_order::None.min_order::1.num_permutations::20.percentile::50	GaussianNB	VarianceThreshold	threshold::0.8	0.276910594162916	classif	performance
350	MLPClassifier	IndValSelector	indval_func::indval.g.max_order::None.min_order::1.num_permutations::20.percentile::50	MLPClassifier	VarianceThreshold	threshold::0.8	0.797862708428663	classif	performance
351	MLPClassifier	IndValSelector	indval_func::indval.g.max_order::None.min_order::1.num_permutations::20.percentile::50	RandomForestClassifier	VarianceThreshold	threshold::0.8	0.140843743351186	classif	performance
352	MLPClassifier	IndValSelector	indval_func::indval.g.max_order::None.min_order::1.num_permutations::20.percentile::50	SVC	VarianceThreshold	threshold::0.8	0.337372543938759	classif	performance
353	RandomForestClassifier	IndValSelector	indval_func::indval.g.max_order::None.min_order::1.num_permutations::20.percentile::50	AdaBoostClassifier	None		0.0344062910524101	classif	performance
354	RandomForestClassifier	IndValSelector	indval_func::indval.g.max_order::None.min_order::1.num_permutations::20.percentile::50	GaussianNB	None		0.797424741657841	classif	performance
355	RandomForestClassifier	IndValSelector	indval_func::indval.g.max_order::None.min_order::1.num_permutations::20.percentile::50	MLPClassifier	None		0.481237331271649	classif	performance
356	RandomForestClassifier	IndValSelector	indval_func::indval.g.max_order::None.min_order::1.num_permutations::20.percentile::50	RandomForestClassifier	None		0.699586552697072	classif	performance
357	RandomForestClassifier	IndValSelector	indval_func::indval.g.max_order::None.min_order::1.num_permutations::20.percentile::50	SVC	None		0.0296622589113772	classif	performance
358	RandomForestClassifier	IndValSelector	indval_func::indval.g.max_order::None.min_order::1.num_permutations::20.percentile::50	AdaBoostClassifier	RFE	estimator__algorithm::SAMME.R.estimator__learning_rate::1.0.estimator__n_estimators::50.importance_getter::auto.n_features_to_select::100.step::0.05.verbose::300	0.0344062910524101	classif	performance
359	RandomForestClassifier	IndValSelector	indval_func::indval.g.max_order::None.min_order::1.num_permutations::20.percentile::50	RandomForestClassifier	RFE	estimator__bootstrap::True.estimator__ccp_alpha::0.0.estimator__criterion::gini.estimator__max_features::sqrt.estimator__min_impurity_decrease::0.0.estimator__min_samples_leaf::1.estimator__min_samples_split::2.estimator__min_weight_fraction_leaf::0.0.estimator__n_estimators::100.estimator__oob_score::False.estimator__verbose::0.estimator__warm_start::False.importance_getter::auto.n_features_to_s…	0.520603065446436	classif	performance
360	RandomForestClassifier	IndValSelector	indval_func::indval.g.max_order::None.min_order::1.num_permutations::20.percentile::50	SVC	RFE	estimator__C::1.0.estimator__break_ties::False.estimator__cache_size::200.estimator__coef0::0.0.estimator__decision_function_shape::ovr.estimator__degree::3.estimator__gamma::scale.estimator__kernel::linear.estimator__max_iter::-1.estimator__probability::True.estimator__shrinking::True.estimator__tol::0.001.estimator__verbose::False.importance_getter::auto.n_features_to_select::100.step::0.05.ver…	0.0213077106716282	classif	performance
361	RandomForestClassifier	IndValSelector	indval_func::indval.g.max_order::None.min_order::1.num_permutations::20.percentile::50	AdaBoostClassifier	IndValSelector	indval_func::indval.g.max_order::None.min_order::1.num_permutations::20.percentile::50	0.0469136435331938	classif	performance
362	RandomForestClassifier	IndValSelector	indval_func::indval.g.max_order::None.min_order::1.num_permutations::20.percentile::50	GaussianNB	IndValSelector	indval_func::indval.g.max_order::None.min_order::1.num_permutations::20.percentile::50	0.846158148912998	classif	performance
363	RandomForestClassifier	IndValSelector	indval_func::indval.g.max_order::None.min_order::1.num_permutations::20.percentile::50	MLPClassifier	IndValSelector	indval_func::indval.g.max_order::None.min_order::1.num_permutations::20.percentile::50	0.249632026328275	classif	performance
364	RandomForestClassifier	IndValSelector	indval_func::indval.g.max_order::None.min_order::1.num_permutations::20.percentile::50	SVC	IndValSelector	indval_func::indval.g.max_order::None.min_order::1.num_permutations::20.percentile::50	0.01043289018292	classif	performance
365	RandomForestClassifier	IndValSelector	indval_func::indval.g.max_order::None.min_order::1.num_permutations::20.percentile::50	AdaBoostClassifier	GenericUnivariateSelect	mode::k_best.param::100.score_func::chi2	0.0101797107925189	classif	performance
366	RandomForestClassifier	IndValSelector	indval_func::indval.g.max_order::None.min_order::1.num_permutations::20.percentile::50	GaussianNB	GenericUnivariateSelect	mode::k_best.param::100.score_func::chi2	0.0177076622352686	classif	performance
367	RandomForestClassifier	IndValSelector	indval_func::indval.g.max_order::None.min_order::1.num_permutations::20.percentile::50	MLPClassifier	GenericUnivariateSelect	mode::k_best.param::100.score_func::chi2	0.0124237633984685	classif	performance
368	RandomForestClassifier	IndValSelector	indval_func::indval.g.max_order::None.min_order::1.num_permutations::20.percentile::50	RandomForestClassifier	GenericUnivariateSelect	mode::k_best.param::100.score_func::chi2	1	classif	performance
369	RandomForestClassifier	IndValSelector	indval_func::indval.g.max_order::None.min_order::1.num_permutations::20.percentile::50	SVC	GenericUnivariateSelect	mode::k_best.param::100.score_func::chi2	0.00322628581640256	classif	performance
370	RandomForestClassifier	IndValSelector	indval_func::indval.g.max_order::None.min_order::1.num_permutations::20.percentile::50	AdaBoostClassifier	GenericUnivariateSelect	mode::k_best.param::100.score_func::f_classif	0.00312553594729781	classif	performance
371	RandomForestClassifier	IndValSelector	indval_func::indval.g.max_order::None.min_order::1.num_permutations::20.percentile::50	GaussianNB	GenericUnivariateSelect	mode::k_best.param::100.score_func::f_classif	0.00214070973158512	classif	performance
372	RandomForestClassifier	IndValSelector	indval_func::indval.g.max_order::None.min_order::1.num_permutations::20.percentile::50	MLPClassifier	GenericUnivariateSelect	mode::k_best.param::100.score_func::f_classif	0.0733216385841933	classif	performance
373	RandomForestClassifier	IndValSelector	indval_func::indval.g.max_order::None.min_order::1.num_permutations::20.percentile::50	RandomForestClassifier	GenericUnivariateSelect	mode::k_best.param::100.score_func::f_classif	0.405199602013337	classif	performance
374	RandomForestClassifier	IndValSelector	indval_func::indval.g.max_order::None.min_order::1.num_permutations::20.percentile::50	SVC	GenericUnivariateSelect	mode::k_best.param::100.score_func::f_classif	0.0105179514104295	classif	performance
375	RandomForestClassifier	IndValSelector	indval_func::indval.g.max_order::None.min_order::1.num_permutations::20.percentile::50	AdaBoostClassifier	GenericUnivariateSelect	mode::k_best.param::100.score_func::mutual_info_classif	0.0296622589113772	classif	performance
376	RandomForestClassifier	IndValSelector	indval_func::indval.g.max_order::None.min_order::1.num_permutations::20.percentile::50	GaussianNB	GenericUnivariateSelect	mode::k_best.param::100.score_func::mutual_info_classif	0.0211650497099508	classif	performance
377	RandomForestClassifier	IndValSelector	indval_func::indval.g.max_order::None.min_order::1.num_permutations::20.percentile::50	MLPClassifier	GenericUnivariateSelect	mode::k_best.param::100.score_func::mutual_info_classif	0.0250261609245482	classif	performance
378	RandomForestClassifier	IndValSelector	indval_func::indval.g.max_order::None.min_order::1.num_permutations::20.percentile::50	RandomForestClassifier	GenericUnivariateSelect	mode::k_best.param::100.score_func::mutual_info_classif	0.897991772475645	classif	performance
379	RandomForestClassifier	IndValSelector	indval_func::indval.g.max_order::None.min_order::1.num_permutations::20.percentile::50	SVC	GenericUnivariateSelect	mode::k_best.param::100.score_func::mutual_info_classif	0.00206877862166875	classif	performance
380	RandomForestClassifier	IndValSelector	indval_func::indval.g.max_order::None.min_order::1.num_permutations::20.percentile::50	AdaBoostClassifier	VarianceThreshold	threshold::0.8	0.0344062910524101	classif	performance
381	RandomForestClassifier	IndValSelector	indval_func::indval.g.max_order::None.min_order::1.num_permutations::20.percentile::50	GaussianNB	VarianceThreshold	threshold::0.8	1	classif	performance
382	RandomForestClassifier	IndValSelector	indval_func::indval.g.max_order::None.min_order::1.num_permutations::20.percentile::50	MLPClassifier	VarianceThreshold	threshold::0.8	0.276381024050819	classif	performance
383	RandomForestClassifier	IndValSelector	indval_func::indval.g.max_order::None.min_order::1.num_permutations::20.percentile::50	RandomForestClassifier	VarianceThreshold	threshold::0.8	0.60769758113011	classif	performance
384	RandomForestClassifier	IndValSelector	indval_func::indval.g.max_order::None.min_order::1.num_permutations::20.percentile::50	SVC	VarianceThreshold	threshold::0.8	0.0213077106716282	classif	performance
385	SVC	IndValSelector	indval_func::indval.g.max_order::None.min_order::1.num_permutations::20.percentile::50	AdaBoostClassifier	None		0.368448955042546	classif	performance
386	SVC	IndValSelector	indval_func::indval.g.max_order::None.min_order::1.num_permutations::20.percentile::50	GaussianNB	None		0.055017327657759	classif	performance
387	SVC	IndValSelector	indval_func::indval.g.max_order::None.min_order::1.num_permutations::20.percentile::50	MLPClassifier	None		0.0471573188700218	classif	performance
388	SVC	IndValSelector	indval_func::indval.g.max_order::None.min_order::1.num_permutations::20.percentile::50	RandomForestClassifier	None		0.0177076622352686	classif	performance
389	SVC	IndValSelector	indval_func::indval.g.max_order::None.min_order::1.num_permutations::20.percentile::50	SVC	None		0.897991772475645	classif	performance
390	SVC	IndValSelector	indval_func::indval.g.max_order::None.min_order::1.num_permutations::20.percentile::50	AdaBoostClassifier	RFE	estimator__algorithm::SAMME.R.estimator__learning_rate::1.0.estimator__n_estimators::50.importance_getter::auto.n_features_to_select::100.step::0.05.verbose::300	0.247538460241018	classif	performance
391	SVC	IndValSelector	indval_func::indval.g.max_order::None.min_order::1.num_permutations::20.percentile::50	RandomForestClassifier	RFE	estimator__bootstrap::True.estimator__ccp_alpha::0.0.estimator__criterion::gini.estimator__max_features::sqrt.estimator__min_impurity_decrease::0.0.estimator__min_samples_leaf::1.estimator__min_samples_split::2.estimator__min_weight_fraction_leaf::0.0.estimator__n_estimators::100.estimator__oob_score::False.estimator__verbose::0.estimator__warm_start::False.importance_getter::auto.n_features_to_s…	0.00312553594729781	classif	performance
392	SVC	IndValSelector	indval_func::indval.g.max_order::None.min_order::1.num_permutations::20.percentile::50	SVC	RFE	estimator__C::1.0.estimator__break_ties::False.estimator__cache_size::200.estimator__coef0::0.0.estimator__decision_function_shape::ovr.estimator__degree::3.estimator__gamma::scale.estimator__kernel::linear.estimator__max_iter::-1.estimator__probability::True.estimator__shrinking::True.estimator__tol::0.001.estimator__verbose::False.importance_getter::auto.n_features_to_select::100.step::0.05.ver…	0.305085279727732	classif	performance
393	SVC	IndValSelector	indval_func::indval.g.max_order::None.min_order::1.num_permutations::20.percentile::50	AdaBoostClassifier	IndValSelector	indval_func::indval.g.max_order::None.min_order::1.num_permutations::20.percentile::50	0.274252093378814	classif	performance
394	SVC	IndValSelector	indval_func::indval.g.max_order::None.min_order::1.num_permutations::20.percentile::50	GaussianNB	IndValSelector	indval_func::indval.g.max_order::None.min_order::1.num_permutations::20.percentile::50	0.0547498634389365	classif	performance
395	SVC	IndValSelector	indval_func::indval.g.max_order::None.min_order::1.num_permutations::20.percentile::50	MLPClassifier	IndValSelector	indval_func::indval.g.max_order::None.min_order::1.num_permutations::20.percentile::50	0.276381024050819	classif	performance
396	SVC	IndValSelector	indval_func::indval.g.max_order::None.min_order::1.num_permutations::20.percentile::50	RandomForestClassifier	IndValSelector	indval_func::indval.g.max_order::None.min_order::1.num_permutations::20.percentile::50	0.01043289018292	classif	performance
397	SVC	IndValSelector	indval_func::indval.g.max_order::None.min_order::1.num_permutations::20.percentile::50	AdaBoostClassifier	GenericUnivariateSelect	mode::k_best.param::100.score_func::chi2	0.653651506629989	classif	performance
398	SVC	IndValSelector	indval_func::indval.g.max_order::None.min_order::1.num_permutations::20.percentile::50	GaussianNB	GenericUnivariateSelect	mode::k_best.param::100.score_func::chi2	0.797862708428663	classif	performance
399	SVC	IndValSelector	indval_func::indval.g.max_order::None.min_order::1.num_permutations::20.percentile::50	MLPClassifier	GenericUnivariateSelect	mode::k_best.param::100.score_func::chi2	0.305619689844541	classif	performance
400	SVC	IndValSelector	indval_func::indval.g.max_order::None.min_order::1.num_permutations::20.percentile::50	RandomForestClassifier	GenericUnivariateSelect	mode::k_best.param::100.score_func::chi2	0.00716238345574619	classif	performance
401	SVC	IndValSelector	indval_func::indval.g.max_order::None.min_order::1.num_permutations::20.percentile::50	SVC	GenericUnivariateSelect	mode::k_best.param::100.score_func::chi2	0.698305375557784	classif	performance
402	SVC	IndValSelector	indval_func::indval.g.max_order::None.min_order::1.num_permutations::20.percentile::50	AdaBoostClassifier	GenericUnivariateSelect	mode::k_best.param::100.score_func::f_classif	0.847006491739956	classif	performance
403	SVC	IndValSelector	indval_func::indval.g.max_order::None.min_order::1.num_permutations::20.percentile::50	GaussianNB	GenericUnivariateSelect	mode::k_best.param::100.score_func::f_classif	0.200840868749128	classif	performance
404	SVC	IndValSelector	indval_func::indval.g.max_order::None.min_order::1.num_permutations::20.percentile::50	MLPClassifier	GenericUnivariateSelect	mode::k_best.param::100.score_func::f_classif	0.481237331271649	classif	performance
405	SVC	IndValSelector	indval_func::indval.g.max_order::None.min_order::1.num_permutations::20.percentile::50	RandomForestClassifier	GenericUnivariateSelect	mode::k_best.param::100.score_func::f_classif	0.0733216385841933	classif	performance
406	SVC	IndValSelector	indval_func::indval.g.max_order::None.min_order::1.num_permutations::20.percentile::50	SVC	GenericUnivariateSelect	mode::k_best.param::100.score_func::f_classif	0.748322752899446	classif	performance
407	SVC	IndValSelector	indval_func::indval.g.max_order::None.min_order::1.num_permutations::20.percentile::50	AdaBoostClassifier	GenericUnivariateSelect	mode::k_best.param::100.score_func::mutual_info_classif	0.654009054162	classif	performance
408	SVC	IndValSelector	indval_func::indval.g.max_order::None.min_order::1.num_permutations::20.percentile::50	GaussianNB	GenericUnivariateSelect	mode::k_best.param::100.score_func::mutual_info_classif	0.336305933384396	classif	performance
409	SVC	IndValSelector	indval_func::indval.g.max_order::None.min_order::1.num_permutations::20.percentile::50	MLPClassifier	GenericUnivariateSelect	mode::k_best.param::100.score_func::mutual_info_classif	0.405199602013337	classif	performance
410	SVC	IndValSelector	indval_func::indval.g.max_order::None.min_order::1.num_permutations::20.percentile::50	RandomForestClassifier	GenericUnivariateSelect	mode::k_best.param::100.score_func::mutual_info_classif	0.0105179514104295	classif	performance
411	SVC	IndValSelector	indval_func::indval.g.max_order::None.min_order::1.num_permutations::20.percentile::50	SVC	GenericUnivariateSelect	mode::k_best.param::100.score_func::mutual_info_classif	0.139526398679171	classif	performance
412	SVC	IndValSelector	indval_func::indval.g.max_order::None.min_order::1.num_permutations::20.percentile::50	AdaBoostClassifier	VarianceThreshold	threshold::0.8	0.197851498652145	classif	performance
413	SVC	IndValSelector	indval_func::indval.g.max_order::None.min_order::1.num_permutations::20.percentile::50	GaussianNB	VarianceThreshold	threshold::0.8	0.0105179514104295	classif	performance
414	SVC	IndValSelector	indval_func::indval.g.max_order::None.min_order::1.num_permutations::20.percentile::50	MLPClassifier	VarianceThreshold	threshold::0.8	0.0406919393973458	classif	performance
415	SVC	IndValSelector	indval_func::indval.g.max_order::None.min_order::1.num_permutations::20.percentile::50	RandomForestClassifier	VarianceThreshold	threshold::0.8	0.00858702830354841	classif	performance
416	SVC	IndValSelector	indval_func::indval.g.max_order::None.min_order::1.num_permutations::20.percentile::50	SVC	VarianceThreshold	threshold::0.8	0.698948006585128	classif	performance
417	AdaBoostClassifier	GenericUnivariateSelect	mode::k_best.param::100.score_func::chi2	AdaBoostClassifier	None		0.747781860199562	classif	performance
418	AdaBoostClassifier	GenericUnivariateSelect	mode::k_best.param::100.score_func::chi2	GaussianNB	None		0.0296622589113772	classif	performance
419	AdaBoostClassifier	GenericUnivariateSelect	mode::k_best.param::100.score_func::chi2	MLPClassifier	None		0.0733216385841933	classif	performance
420	AdaBoostClassifier	GenericUnivariateSelect	mode::k_best.param::100.score_func::chi2	RandomForestClassifier	None		0.0344062910524101	classif	performance
421	AdaBoostClassifier	GenericUnivariateSelect	mode::k_best.param::100.score_func::chi2	SVC	None		1	classif	performance
422	AdaBoostClassifier	GenericUnivariateSelect	mode::k_best.param::100.score_func::chi2	AdaBoostClassifier	RFE	estimator__algorithm::SAMME.R.estimator__learning_rate::1.0.estimator__n_estimators::50.importance_getter::auto.n_features_to_select::100.step::0.05.verbose::300	0.607298932750036	classif	performance
423	AdaBoostClassifier	GenericUnivariateSelect	mode::k_best.param::100.score_func::chi2	RandomForestClassifier	RFE	estimator__bootstrap::True.estimator__ccp_alpha::0.0.estimator__criterion::gini.estimator__max_features::sqrt.estimator__min_impurity_decrease::0.0.estimator__min_samples_leaf::1.estimator__min_samples_split::2.estimator__min_weight_fraction_leaf::0.0.estimator__n_estimators::100.estimator__oob_score::False.estimator__verbose::0.estimator__warm_start::False.importance_getter::auto.n_features_to_s…	0.00204514318801797	classif	performance
424	AdaBoostClassifier	GenericUnivariateSelect	mode::k_best.param::100.score_func::chi2	SVC	RFE	estimator__C::1.0.estimator__break_ties::False.estimator__cache_size::200.estimator__coef0::0.0.estimator__decision_function_shape::ovr.estimator__degree::3.estimator__gamma::scale.estimator__kernel::linear.estimator__max_iter::-1.estimator__probability::True.estimator__shrinking::True.estimator__tol::0.001.estimator__verbose::False.importance_getter::auto.n_features_to_select::100.step::0.05.ver…	1	classif	performance
425	AdaBoostClassifier	GenericUnivariateSelect	mode::k_best.param::100.score_func::chi2	AdaBoostClassifier	IndValSelector	indval_func::indval.g.max_order::None.min_order::1.num_permutations::20.percentile::50	0.478308931354556	classif	performance
426	AdaBoostClassifier	GenericUnivariateSelect	mode::k_best.param::100.score_func::chi2	GaussianNB	IndValSelector	indval_func::indval.g.max_order::None.min_order::1.num_permutations::20.percentile::50	0.0948636236053635	classif	performance
427	AdaBoostClassifier	GenericUnivariateSelect	mode::k_best.param::100.score_func::chi2	MLPClassifier	IndValSelector	indval_func::indval.g.max_order::None.min_order::1.num_permutations::20.percentile::50	0.248587175628805	classif	performance
428	AdaBoostClassifier	GenericUnivariateSelect	mode::k_best.param::100.score_func::chi2	RandomForestClassifier	IndValSelector	indval_func::indval.g.max_order::None.min_order::1.num_permutations::20.percentile::50	0.0101797107925189	classif	performance
429	AdaBoostClassifier	GenericUnivariateSelect	mode::k_best.param::100.score_func::chi2	SVC	IndValSelector	indval_func::indval.g.max_order::None.min_order::1.num_permutations::20.percentile::50	0.653651506629989	classif	performance
430	AdaBoostClassifier	GenericUnivariateSelect	mode::k_best.param::100.score_func::chi2	GaussianNB	GenericUnivariateSelect	mode::k_best.param::100.score_func::chi2	0.948720917826066	classif	performance
431	AdaBoostClassifier	GenericUnivariateSelect	mode::k_best.param::100.score_func::chi2	MLPClassifier	GenericUnivariateSelect	mode::k_best.param::100.score_func::chi2	1	classif	performance
432	AdaBoostClassifier	GenericUnivariateSelect	mode::k_best.param::100.score_func::chi2	RandomForestClassifier	GenericUnivariateSelect	mode::k_best.param::100.score_func::chi2	0.00447659610415479	classif	performance
433	AdaBoostClassifier	GenericUnivariateSelect	mode::k_best.param::100.score_func::chi2	SVC	GenericUnivariateSelect	mode::k_best.param::100.score_func::chi2	0.305619689844541	classif	performance
434	AdaBoostClassifier	GenericUnivariateSelect	mode::k_best.param::100.score_func::chi2	AdaBoostClassifier	GenericUnivariateSelect	mode::k_best.param::100.score_func::f_classif	0.334696802271049	classif	performance
435	AdaBoostClassifier	GenericUnivariateSelect	mode::k_best.param::100.score_func::chi2	GaussianNB	GenericUnivariateSelect	mode::k_best.param::100.score_func::f_classif	0.0406919393973458	classif	performance
436	AdaBoostClassifier	GenericUnivariateSelect	mode::k_best.param::100.score_func::chi2	MLPClassifier	GenericUnivariateSelect	mode::k_best.param::100.score_func::f_classif	1	classif	performance
437	AdaBoostClassifier	GenericUnivariateSelect	mode::k_best.param::100.score_func::chi2	RandomForestClassifier	GenericUnivariateSelect	mode::k_best.param::100.score_func::f_classif	0.140843743351186	classif	performance
438	AdaBoostClassifier	GenericUnivariateSelect	mode::k_best.param::100.score_func::chi2	SVC	GenericUnivariateSelect	mode::k_best.param::100.score_func::f_classif	0.442786822765978	classif	performance
439	AdaBoostClassifier	GenericUnivariateSelect	mode::k_best.param::100.score_func::chi2	AdaBoostClassifier	GenericUnivariateSelect	mode::k_best.param::100.score_func::mutual_info_classif	1	classif	performance
440	AdaBoostClassifier	GenericUnivariateSelect	mode::k_best.param::100.score_func::chi2	GaussianNB	GenericUnivariateSelect	mode::k_best.param::100.score_func::mutual_info_classif	0.948891141365353	classif	performance
441	AdaBoostClassifier	GenericUnivariateSelect	mode::k_best.param::100.score_func::chi2	MLPClassifier	GenericUnivariateSelect	mode::k_best.param::100.score_func::mutual_info_classif	0.652933079917846	classif	performance
442	AdaBoostClassifier	GenericUnivariateSelect	mode::k_best.param::100.score_func::chi2	RandomForestClassifier	GenericUnivariateSelect	mode::k_best.param::100.score_func::mutual_info_classif	0.00844088763892057	classif	performance
443	AdaBoostClassifier	GenericUnivariateSelect	mode::k_best.param::100.score_func::chi2	SVC	GenericUnivariateSelect	mode::k_best.param::100.score_func::mutual_info_classif	0.0245471111638085	classif	performance
444	AdaBoostClassifier	GenericUnivariateSelect	mode::k_best.param::100.score_func::chi2	AdaBoostClassifier	VarianceThreshold	threshold::0.8	0.562712014149487	classif	performance
445	AdaBoostClassifier	GenericUnivariateSelect	mode::k_best.param::100.score_func::chi2	GaussianNB	VarianceThreshold	threshold::0.8	0.00722622222663166	classif	performance
446	AdaBoostClassifier	GenericUnivariateSelect	mode::k_best.param::100.score_func::chi2	MLPClassifier	VarianceThreshold	threshold::0.8	0.0471573188700218	classif	performance
447	AdaBoostClassifier	GenericUnivariateSelect	mode::k_best.param::100.score_func::chi2	RandomForestClassifier	VarianceThreshold	threshold::0.8	0.0124237633984685	classif	performance
448	AdaBoostClassifier	GenericUnivariateSelect	mode::k_best.param::100.score_func::chi2	SVC	VarianceThreshold	threshold::0.8	0.948947506943391	classif	performance
449	GaussianNB	GenericUnivariateSelect	mode::k_best.param::100.score_func::chi2	AdaBoostClassifier	None		0.521987112833876	classif	performance
450	GaussianNB	GenericUnivariateSelect	mode::k_best.param::100.score_func::chi2	GaussianNB	None		0.055017327657759	classif	performance
451	GaussianNB	GenericUnivariateSelect	mode::k_best.param::100.score_func::chi2	MLPClassifier	None		0.0838501948238908	classif	performance
452	GaussianNB	GenericUnivariateSelect	mode::k_best.param::100.score_func::chi2	RandomForestClassifier	None		0.0469136435331938	classif	performance
453	GaussianNB	GenericUnivariateSelect	mode::k_best.param::100.score_func::chi2	SVC	None		0.948947506943391	classif	performance
454	GaussianNB	GenericUnivariateSelect	mode::k_best.param::100.score_func::chi2	AdaBoostClassifier	RFE	estimator__algorithm::SAMME.R.estimator__learning_rate::1.0.estimator__n_estimators::50.importance_getter::auto.n_features_to_select::100.step::0.05.verbose::300	0.442283789516387	classif	performance
455	GaussianNB	GenericUnivariateSelect	mode::k_best.param::100.score_func::chi2	RandomForestClassifier	RFE	estimator__bootstrap::True.estimator__ccp_alpha::0.0.estimator__criterion::gini.estimator__max_features::sqrt.estimator__min_impurity_decrease::0.0.estimator__min_samples_leaf::1.estimator__min_samples_split::2.estimator__min_weight_fraction_leaf::0.0.estimator__n_estimators::100.estimator__oob_score::False.estimator__verbose::0.estimator__warm_start::False.importance_getter::auto.n_features_to_s…	0.00312553594729781	classif	performance
456	GaussianNB	GenericUnivariateSelect	mode::k_best.param::100.score_func::chi2	SVC	RFE	estimator__C::1.0.estimator__break_ties::False.estimator__cache_size::200.estimator__coef0::0.0.estimator__decision_function_shape::ovr.estimator__degree::3.estimator__gamma::scale.estimator__kernel::linear.estimator__max_iter::-1.estimator__probability::True.estimator__shrinking::True.estimator__tol::0.001.estimator__verbose::False.importance_getter::auto.n_features_to_select::100.step::0.05.ver…	0.847675153945266	classif	performance
457	GaussianNB	GenericUnivariateSelect	mode::k_best.param::100.score_func::chi2	AdaBoostClassifier	IndValSelector	indval_func::indval.g.max_order::None.min_order::1.num_permutations::20.percentile::50	0.247538460241018	classif	performance
458	GaussianNB	GenericUnivariateSelect	mode::k_best.param::100.score_func::chi2	GaussianNB	IndValSelector	indval_func::indval.g.max_order::None.min_order::1.num_permutations::20.percentile::50	0.0959642653750951	classif	performance
459	GaussianNB	GenericUnivariateSelect	mode::k_best.param::100.score_func::chi2	MLPClassifier	IndValSelector	indval_func::indval.g.max_order::None.min_order::1.num_permutations::20.percentile::50	0.336839850131342	classif	performance
460	GaussianNB	GenericUnivariateSelect	mode::k_best.param::100.score_func::chi2	RandomForestClassifier	IndValSelector	indval_func::indval.g.max_order::None.min_order::1.num_permutations::20.percentile::50	0.0177076622352686	classif	performance
461	GaussianNB	GenericUnivariateSelect	mode::k_best.param::100.score_func::chi2	SVC	IndValSelector	indval_func::indval.g.max_order::None.min_order::1.num_permutations::20.percentile::50	0.797862708428663	classif	performance
462	GaussianNB	GenericUnivariateSelect	mode::k_best.param::100.score_func::chi2	AdaBoostClassifier	GenericUnivariateSelect	mode::k_best.param::100.score_func::chi2	0.948720917826066	classif	performance
463	GaussianNB	GenericUnivariateSelect	mode::k_best.param::100.score_func::chi2	MLPClassifier	GenericUnivariateSelect	mode::k_best.param::100.score_func::chi2	0.897879362806083	classif	performance
464	GaussianNB	GenericUnivariateSelect	mode::k_best.param::100.score_func::chi2	RandomForestClassifier	GenericUnivariateSelect	mode::k_best.param::100.score_func::chi2	0.00716238345574619	classif	performance
465	GaussianNB	GenericUnivariateSelect	mode::k_best.param::100.score_func::chi2	SVC	GenericUnivariateSelect	mode::k_best.param::100.score_func::chi2	0.370039450575182	classif	performance
466	GaussianNB	GenericUnivariateSelect	mode::k_best.param::100.score_func::chi2	AdaBoostClassifier	GenericUnivariateSelect	mode::k_best.param::100.score_func::f_classif	0.368448955042546	classif	performance
467	GaussianNB	GenericUnivariateSelect	mode::k_best.param::100.score_func::chi2	GaussianNB	GenericUnivariateSelect	mode::k_best.param::100.score_func::f_classif	0.055017327657759	classif	performance
468	GaussianNB	GenericUnivariateSelect	mode::k_best.param::100.score_func::chi2	MLPClassifier	GenericUnivariateSelect	mode::k_best.param::100.score_func::f_classif	0.948947506943391	classif	performance
469	GaussianNB	GenericUnivariateSelect	mode::k_best.param::100.score_func::chi2	RandomForestClassifier	GenericUnivariateSelect	mode::k_best.param::100.score_func::f_classif	0.177313276751636	classif	performance
470	GaussianNB	GenericUnivariateSelect	mode::k_best.param::100.score_func::chi2	SVC	GenericUnivariateSelect	mode::k_best.param::100.score_func::f_classif	0.481237331271649	classif	performance
471	GaussianNB	GenericUnivariateSelect	mode::k_best.param::100.score_func::chi2	AdaBoostClassifier	GenericUnivariateSelect	mode::k_best.param::100.score_func::mutual_info_classif	0.798080629458299	classif	performance
472	GaussianNB	GenericUnivariateSelect	mode::k_best.param::100.score_func::chi2	GaussianNB	GenericUnivariateSelect	mode::k_best.param::100.score_func::mutual_info_classif	1	classif	performance
473	GaussianNB	GenericUnivariateSelect	mode::k_best.param::100.score_func::chi2	MLPClassifier	GenericUnivariateSelect	mode::k_best.param::100.score_func::mutual_info_classif	0.847675153945266	classif	performance
474	GaussianNB	GenericUnivariateSelect	mode::k_best.param::100.score_func::chi2	RandomForestClassifier	GenericUnivariateSelect	mode::k_best.param::100.score_func::mutual_info_classif	0.0102637690955846	classif	performance
475	GaussianNB	GenericUnivariateSelect	mode::k_best.param::100.score_func::chi2	SVC	GenericUnivariateSelect	mode::k_best.param::100.score_func::mutual_info_classif	0.0291249031293921	classif	performance
476	GaussianNB	GenericUnivariateSelect	mode::k_best.param::100.score_func::chi2	AdaBoostClassifier	VarianceThreshold	threshold::0.8	0.370039450575182	classif	performance
477	GaussianNB	GenericUnivariateSelect	mode::k_best.param::100.score_func::chi2	GaussianNB	VarianceThreshold	threshold::0.8	0.0150820346748684	classif	performance
478	GaussianNB	GenericUnivariateSelect	mode::k_best.param::100.score_func::chi2	MLPClassifier	VarianceThreshold	threshold::0.8	0.0726885947102065	classif	performance
479	GaussianNB	GenericUnivariateSelect	mode::k_best.param::100.score_func::chi2	RandomForestClassifier	VarianceThreshold	threshold::0.8	0.0149708159977046	classif	performance
480	GaussianNB	GenericUnivariateSelect	mode::k_best.param::100.score_func::chi2	SVC	VarianceThreshold	threshold::0.8	0.898215482685455	classif	performance
481	MLPClassifier	GenericUnivariateSelect	mode::k_best.param::100.score_func::chi2	AdaBoostClassifier	None		0.700851561732167	classif	performance
482	MLPClassifier	GenericUnivariateSelect	mode::k_best.param::100.score_func::chi2	GaussianNB	None		0.055017327657759	classif	performance
483	MLPClassifier	GenericUnivariateSelect	mode::k_best.param::100.score_func::chi2	MLPClassifier	None		0.109440425525724	classif	performance
484	MLPClassifier	GenericUnivariateSelect	mode::k_best.param::100.score_func::chi2	RandomForestClassifier	None		0.0344062910524101	classif	performance
485	MLPClassifier	GenericUnivariateSelect	mode::k_best.param::100.score_func::chi2	SVC	None		0.306152950689989	classif	performance
486	MLPClassifier	GenericUnivariateSelect	mode::k_best.param::100.score_func::chi2	AdaBoostClassifier	RFE	estimator__algorithm::SAMME.R.estimator__learning_rate::1.0.estimator__n_estimators::50.importance_getter::auto.n_features_to_select::100.step::0.05.verbose::300	0.700851561732167	classif	performance
487	MLPClassifier	GenericUnivariateSelect	mode::k_best.param::100.score_func::chi2	RandomForestClassifier	RFE	estimator__bootstrap::True.estimator__ccp_alpha::0.0.estimator__criterion::gini.estimator__max_features::sqrt.estimator__min_impurity_decrease::0.0.estimator__min_samples_leaf::1.estimator__min_samples_split::2.estimator__min_weight_fraction_leaf::0.0.estimator__n_estimators::100.estimator__oob_score::False.estimator__verbose::0.estimator__warm_start::False.importance_getter::auto.n_features_to_s…	0.00312553594729781	classif	performance
488	MLPClassifier	GenericUnivariateSelect	mode::k_best.param::100.score_func::chi2	SVC	RFE	estimator__C::1.0.estimator__break_ties::False.estimator__cache_size::200.estimator__coef0::0.0.estimator__decision_function_shape::ovr.estimator__degree::3.estimator__gamma::scale.estimator__kernel::linear.estimator__max_iter::-1.estimator__probability::True.estimator__shrinking::True.estimator__tol::0.001.estimator__verbose::False.importance_getter::auto.n_features_to_select::100.step::0.05.ver…	0.797644080438493	classif	performance
489	MLPClassifier	GenericUnivariateSelect	mode::k_best.param::100.score_func::chi2	AdaBoostClassifier	IndValSelector	indval_func::indval.g.max_order::None.min_order::1.num_permutations::20.percentile::50	0.249110082956646	classif	performance
490	MLPClassifier	GenericUnivariateSelect	mode::k_best.param::100.score_func::chi2	GaussianNB	IndValSelector	indval_func::indval.g.max_order::None.min_order::1.num_permutations::20.percentile::50	0.249110082956646	classif	performance
491	MLPClassifier	GenericUnivariateSelect	mode::k_best.param::100.score_func::chi2	MLPClassifier	IndValSelector	indval_func::indval.g.max_order::None.min_order::1.num_permutations::20.percentile::50	0.521527085235276	classif	performance
492	MLPClassifier	GenericUnivariateSelect	mode::k_best.param::100.score_func::chi2	RandomForestClassifier	IndValSelector	indval_func::indval.g.max_order::None.min_order::1.num_permutations::20.percentile::50	0.0124237633984685	classif	performance
493	MLPClassifier	GenericUnivariateSelect	mode::k_best.param::100.score_func::chi2	SVC	IndValSelector	indval_func::indval.g.max_order::None.min_order::1.num_permutations::20.percentile::50	0.305619689844541	classif	performance
494	MLPClassifier	GenericUnivariateSelect	mode::k_best.param::100.score_func::chi2	AdaBoostClassifier	GenericUnivariateSelect	mode::k_best.param::100.score_func::chi2	1	classif	performance
495	MLPClassifier	GenericUnivariateSelect	mode::k_best.param::100.score_func::chi2	GaussianNB	GenericUnivariateSelect	mode::k_best.param::100.score_func::chi2	0.897879362806083	classif	performance
496	MLPClassifier	GenericUnivariateSelect	mode::k_best.param::100.score_func::chi2	RandomForestClassifier	GenericUnivariateSelect	mode::k_best.param::100.score_func::chi2	0.00716238345574619	classif	performance
497	MLPClassifier	GenericUnivariateSelect	mode::k_best.param::100.score_func::chi2	SVC	GenericUnivariateSelect	mode::k_best.param::100.score_func::chi2	0.0547498634389365	classif	performance
498	MLPClassifier	GenericUnivariateSelect	mode::k_best.param::100.score_func::chi2	AdaBoostClassifier	GenericUnivariateSelect	mode::k_best.param::100.score_func::f_classif	0.139086484160923	classif	performance
499	MLPClassifier	GenericUnivariateSelect	mode::k_best.param::100.score_func::chi2	GaussianNB	GenericUnivariateSelect	mode::k_best.param::100.score_func::f_classif	0.0245471111638085	classif	performance
500	MLPClassifier	GenericUnivariateSelect	mode::k_best.param::100.score_func::chi2	MLPClassifier	GenericUnivariateSelect	mode::k_best.param::100.score_func::f_classif	0.847675153945266	classif	performance
501	MLPClassifier	GenericUnivariateSelect	mode::k_best.param::100.score_func::chi2	RandomForestClassifier	GenericUnivariateSelect	mode::k_best.param::100.score_func::f_classif	0.109440425525724	classif	performance
502	MLPClassifier	GenericUnivariateSelect	mode::k_best.param::100.score_func::chi2	SVC	GenericUnivariateSelect	mode::k_best.param::100.score_func::f_classif	0.140843743351186	classif	performance
503	MLPClassifier	GenericUnivariateSelect	mode::k_best.param::100.score_func::chi2	AdaBoostClassifier	GenericUnivariateSelect	mode::k_best.param::100.score_func::mutual_info_classif	0.700221056940895	classif	performance
504	MLPClassifier	GenericUnivariateSelect	mode::k_best.param::100.score_func::chi2	GaussianNB	GenericUnivariateSelect	mode::k_best.param::100.score_func::mutual_info_classif	0.746414229750862	classif	performance
505	MLPClassifier	GenericUnivariateSelect	mode::k_best.param::100.score_func::chi2	MLPClassifier	GenericUnivariateSelect	mode::k_best.param::100.score_func::mutual_info_classif	0.701165327418155	classif	performance
506	MLPClassifier	GenericUnivariateSelect	mode::k_best.param::100.score_func::chi2	RandomForestClassifier	GenericUnivariateSelect	mode::k_best.param::100.score_func::mutual_info_classif	0.00722622222663166	classif	performance
507	MLPClassifier	GenericUnivariateSelect	mode::k_best.param::100.score_func::chi2	SVC	GenericUnivariateSelect	mode::k_best.param::100.score_func::mutual_info_classif	0.0138785152951844	classif	performance
508	MLPClassifier	GenericUnivariateSelect	mode::k_best.param::100.score_func::chi2	AdaBoostClassifier	VarianceThreshold	threshold::0.8	0.442283789516387	classif	performance
509	MLPClassifier	GenericUnivariateSelect	mode::k_best.param::100.score_func::chi2	GaussianNB	VarianceThreshold	threshold::0.8	0.00722622222663166	classif	performance
510	MLPClassifier	GenericUnivariateSelect	mode::k_best.param::100.score_func::chi2	MLPClassifier	VarianceThreshold	threshold::0.8	0.0544826027501368	classif	performance
511	MLPClassifier	GenericUnivariateSelect	mode::k_best.param::100.score_func::chi2	RandomForestClassifier	VarianceThreshold	threshold::0.8	0.0149708159977046	classif	performance
512	MLPClassifier	GenericUnivariateSelect	mode::k_best.param::100.score_func::chi2	SVC	VarianceThreshold	threshold::0.8	0.306152950689989	classif	performance
513	RandomForestClassifier	GenericUnivariateSelect	mode::k_best.param::100.score_func::chi2	AdaBoostClassifier	None		0.0146393121014319	classif	performance
514	RandomForestClassifier	GenericUnivariateSelect	mode::k_best.param::100.score_func::chi2	GaussianNB	None		0.564441616758243	classif	performance
515	RandomForestClassifier	GenericUnivariateSelect	mode::k_best.param::100.score_func::chi2	MLPClassifier	None		0.405199602013337	classif	performance
516	RandomForestClassifier	GenericUnivariateSelect	mode::k_best.param::100.score_func::chi2	RandomForestClassifier	None		0.948891141365353	classif	performance
517	RandomForestClassifier	GenericUnivariateSelect	mode::k_best.param::100.score_func::chi2	SVC	None		0.0296622589113772	classif	performance
518	RandomForestClassifier	GenericUnivariateSelect	mode::k_best.param::100.score_func::chi2	AdaBoostClassifier	RFE	estimator__algorithm::SAMME.R.estimator__learning_rate::1.0.estimator__n_estimators::50.importance_getter::auto.n_features_to_select::100.step::0.05.verbose::300	0.0146393121014319	classif	performance
519	RandomForestClassifier	GenericUnivariateSelect	mode::k_best.param::100.score_func::chi2	RandomForestClassifier	RFE	estimator__bootstrap::True.estimator__ccp_alpha::0.0.estimator__criterion::gini.estimator__max_features::sqrt.estimator__min_impurity_decrease::0.0.estimator__min_samples_leaf::1.estimator__min_samples_split::2.estimator__min_weight_fraction_leaf::0.0.estimator__n_estimators::100.estimator__oob_score::False.estimator__verbose::0.estimator__warm_start::False.importance_getter::auto.n_features_to_s…	0.221726907143201	classif	performance
520	RandomForestClassifier	GenericUnivariateSelect	mode::k_best.param::100.score_func::chi2	SVC	RFE	estimator__C::1.0.estimator__break_ties::False.estimator__cache_size::200.estimator__coef0::0.0.estimator__decision_function_shape::ovr.estimator__degree::3.estimator__gamma::scale.estimator__kernel::linear.estimator__max_iter::-1.estimator__probability::True.estimator__shrinking::True.estimator__tol::0.001.estimator__verbose::False.importance_getter::auto.n_features_to_select::100.step::0.05.ver…	0.0105179514104295	classif	performance
521	RandomForestClassifier	GenericUnivariateSelect	mode::k_best.param::100.score_func::chi2	AdaBoostClassifier	IndValSelector	indval_func::indval.g.max_order::None.min_order::1.num_permutations::20.percentile::50	0.0146393121014319	classif	performance
522	RandomForestClassifier	GenericUnivariateSelect	mode::k_best.param::100.score_func::chi2	GaussianNB	IndValSelector	indval_func::indval.g.max_order::None.min_order::1.num_permutations::20.percentile::50	0.948720917826066	classif	performance
523	RandomForestClassifier	GenericUnivariateSelect	mode::k_best.param::100.score_func::chi2	MLPClassifier	IndValSelector	indval_func::indval.g.max_order::None.min_order::1.num_permutations::20.percentile::50	0.306152950689989	classif	performance
524	RandomForestClassifier	GenericUnivariateSelect	mode::k_best.param::100.score_func::chi2	RandomForestClassifier	IndValSelector	indval_func::indval.g.max_order::None.min_order::1.num_permutations::20.percentile::50	1	classif	performance
525	RandomForestClassifier	GenericUnivariateSelect	mode::k_best.param::100.score_func::chi2	SVC	IndValSelector	indval_func::indval.g.max_order::None.min_order::1.num_permutations::20.percentile::50	0.00716238345574619	classif	performance
526	RandomForestClassifier	GenericUnivariateSelect	mode::k_best.param::100.score_func::chi2	AdaBoostClassifier	GenericUnivariateSelect	mode::k_best.param::100.score_func::chi2	0.00447659610415479	classif	performance
527	RandomForestClassifier	GenericUnivariateSelect	mode::k_best.param::100.score_func::chi2	GaussianNB	GenericUnivariateSelect	mode::k_best.param::100.score_func::chi2	0.00716238345574619	classif	performance
528	RandomForestClassifier	GenericUnivariateSelect	mode::k_best.param::100.score_func::chi2	MLPClassifier	GenericUnivariateSelect	mode::k_best.param::100.score_func::chi2	0.00716238345574619	classif	performance
529	RandomForestClassifier	GenericUnivariateSelect	mode::k_best.param::100.score_func::chi2	SVC	GenericUnivariateSelect	mode::k_best.param::100.score_func::chi2	0.00211656160257058	classif	performance
530	RandomForestClassifier	GenericUnivariateSelect	mode::k_best.param::100.score_func::chi2	AdaBoostClassifier	GenericUnivariateSelect	mode::k_best.param::100.score_func::f_classif	0.00204514318801797	classif	performance
531	RandomForestClassifier	GenericUnivariateSelect	mode::k_best.param::100.score_func::chi2	GaussianNB	GenericUnivariateSelect	mode::k_best.param::100.score_func::f_classif	0.00214070973158512	classif	performance
532	RandomForestClassifier	GenericUnivariateSelect	mode::k_best.param::100.score_func::chi2	MLPClassifier	GenericUnivariateSelect	mode::k_best.param::100.score_func::f_classif	0.0733216385841933	classif	performance
533	RandomForestClassifier	GenericUnivariateSelect	mode::k_best.param::100.score_func::chi2	RandomForestClassifier	GenericUnivariateSelect	mode::k_best.param::100.score_func::f_classif	0.305085279727732	classif	performance
534	RandomForestClassifier	GenericUnivariateSelect	mode::k_best.param::100.score_func::chi2	SVC	GenericUnivariateSelect	mode::k_best.param::100.score_func::f_classif	0.00722622222663166	classif	performance
535	RandomForestClassifier	GenericUnivariateSelect	mode::k_best.param::100.score_func::chi2	AdaBoostClassifier	GenericUnivariateSelect	mode::k_best.param::100.score_func::mutual_info_classif	0.0296622589113772	classif	performance
536	RandomForestClassifier	GenericUnivariateSelect	mode::k_best.param::100.score_func::chi2	GaussianNB	GenericUnivariateSelect	mode::k_best.param::100.score_func::mutual_info_classif	0.0211650497099508	classif	performance
537	RandomForestClassifier	GenericUnivariateSelect	mode::k_best.param::100.score_func::chi2	MLPClassifier	GenericUnivariateSelect	mode::k_best.param::100.score_func::mutual_info_classif	0.0208808208187003	classif	performance
538	RandomForestClassifier	GenericUnivariateSelect	mode::k_best.param::100.score_func::chi2	RandomForestClassifier	GenericUnivariateSelect	mode::k_best.param::100.score_func::mutual_info_classif	0.796983916259493	classif	performance
539	RandomForestClassifier	GenericUnivariateSelect	mode::k_best.param::100.score_func::chi2	SVC	GenericUnivariateSelect	mode::k_best.param::100.score_func::mutual_info_classif	0.00206877862166875	classif	performance
540	RandomForestClassifier	GenericUnivariateSelect	mode::k_best.param::100.score_func::chi2	AdaBoostClassifier	VarianceThreshold	threshold::0.8	0.0146393121014319	classif	performance
541	RandomForestClassifier	GenericUnivariateSelect	mode::k_best.param::100.score_func::chi2	GaussianNB	VarianceThreshold	threshold::0.8	0.898215482685455	classif	performance
542	RandomForestClassifier	GenericUnivariateSelect	mode::k_best.param::100.score_func::chi2	MLPClassifier	VarianceThreshold	threshold::0.8	0.249632026328275	classif	performance
543	RandomForestClassifier	GenericUnivariateSelect	mode::k_best.param::100.score_func::chi2	RandomForestClassifier	VarianceThreshold	threshold::0.8	0.480752644572086	classif	performance
544	RandomForestClassifier	GenericUnivariateSelect	mode::k_best.param::100.score_func::chi2	SVC	VarianceThreshold	threshold::0.8	0.0213077106716282	classif	performance
545	SVC	GenericUnivariateSelect	mode::k_best.param::100.score_func::chi2	AdaBoostClassifier	None		0.123122547586185	classif	performance
546	SVC	GenericUnivariateSelect	mode::k_best.param::100.score_func::chi2	GaussianNB	None		0.0296622589113772	classif	performance
547	SVC	GenericUnivariateSelect	mode::k_best.param::100.score_func::chi2	MLPClassifier	None		0.0208808208187003	classif	performance
548	SVC	GenericUnivariateSelect	mode::k_best.param::100.score_func::chi2	RandomForestClassifier	None		0.00484359810938121	classif	performance
549	SVC	GenericUnivariateSelect	mode::k_best.param::100.score_func::chi2	SVC	None		0.847174482470835	classif	performance
550	SVC	GenericUnivariateSelect	mode::k_best.param::100.score_func::chi2	AdaBoostClassifier	RFE	estimator__algorithm::SAMME.R.estimator__learning_rate::1.0.estimator__n_estimators::50.importance_getter::auto.n_features_to_select::100.step::0.05.verbose::300	0.0948636236053635	classif	performance
551	SVC	GenericUnivariateSelect	mode::k_best.param::100.score_func::chi2	RandomForestClassifier	RFE	estimator__bootstrap::True.estimator__ccp_alpha::0.0.estimator__criterion::gini.estimator__max_features::sqrt.estimator__min_impurity_decrease::0.0.estimator__min_samples_leaf::1.estimator__min_samples_split::2.estimator__min_weight_fraction_leaf::0.0.estimator__n_estimators::100.estimator__oob_score::False.estimator__verbose::0.estimator__warm_start::False.importance_getter::auto.n_features_to_s…	0.00204514318801797	classif	performance
552	SVC	GenericUnivariateSelect	mode::k_best.param::100.score_func::chi2	SVC	RFE	estimator__C::1.0.estimator__break_ties::False.estimator__cache_size::200.estimator__coef0::0.0.estimator__decision_function_shape::ovr.estimator__degree::3.estimator__gamma::scale.estimator__kernel::linear.estimator__max_iter::-1.estimator__probability::True.estimator__shrinking::True.estimator__tol::0.001.estimator__verbose::False.importance_getter::auto.n_features_to_select::100.step::0.05.ver…	0.0542155482977505	classif	performance
553	SVC	GenericUnivariateSelect	mode::k_best.param::100.score_func::chi2	AdaBoostClassifier	IndValSelector	indval_func::indval.g.max_order::None.min_order::1.num_permutations::20.percentile::50	0.0720558606438515	classif	performance
554	SVC	GenericUnivariateSelect	mode::k_best.param::100.score_func::chi2	GaussianNB	IndValSelector	indval_func::indval.g.max_order::None.min_order::1.num_permutations::20.percentile::50	0.0344062910524101	classif	performance
555	SVC	GenericUnivariateSelect	mode::k_best.param::100.score_func::chi2	MLPClassifier	IndValSelector	indval_func::indval.g.max_order::None.min_order::1.num_permutations::20.percentile::50	0.123538826676246	classif	performance
556	SVC	GenericUnivariateSelect	mode::k_best.param::100.score_func::chi2	RandomForestClassifier	IndValSelector	indval_func::indval.g.max_order::None.min_order::1.num_permutations::20.percentile::50	0.00322628581640256	classif	performance
557	SVC	GenericUnivariateSelect	mode::k_best.param::100.score_func::chi2	SVC	IndValSelector	indval_func::indval.g.max_order::None.min_order::1.num_permutations::20.percentile::50	0.698305375557784	classif	performance
558	SVC	GenericUnivariateSelect	mode::k_best.param::100.score_func::chi2	AdaBoostClassifier	GenericUnivariateSelect	mode::k_best.param::100.score_func::chi2	0.305619689844541	classif	performance
559	SVC	GenericUnivariateSelect	mode::k_best.param::100.score_func::chi2	GaussianNB	GenericUnivariateSelect	mode::k_best.param::100.score_func::chi2	0.370039450575182	classif	performance
560	SVC	GenericUnivariateSelect	mode::k_best.param::100.score_func::chi2	MLPClassifier	GenericUnivariateSelect	mode::k_best.param::100.score_func::chi2	0.0547498634389365	classif	performance
561	SVC	GenericUnivariateSelect	mode::k_best.param::100.score_func::chi2	RandomForestClassifier	GenericUnivariateSelect	mode::k_best.param::100.score_func::chi2	0.00211656160257058	classif	performance
562	SVC	GenericUnivariateSelect	mode::k_best.param::100.score_func::chi2	AdaBoostClassifier	GenericUnivariateSelect	mode::k_best.param::100.score_func::f_classif	0.30293607332335	classif	performance
563	SVC	GenericUnivariateSelect	mode::k_best.param::100.score_func::chi2	GaussianNB	GenericUnivariateSelect	mode::k_best.param::100.score_func::f_classif	0.405199602013337	classif	performance
564	SVC	GenericUnivariateSelect	mode::k_best.param::100.score_func::chi2	MLPClassifier	GenericUnivariateSelect	mode::k_best.param::100.score_func::f_classif	0.124785918988563	classif	performance
565	SVC	GenericUnivariateSelect	mode::k_best.param::100.score_func::chi2	RandomForestClassifier	GenericUnivariateSelect	mode::k_best.param::100.score_func::f_classif	0.0105179514104295	classif	performance
566	SVC	GenericUnivariateSelect	mode::k_best.param::100.score_func::chi2	SVC	GenericUnivariateSelect	mode::k_best.param::100.score_func::f_classif	0.897653424111357	classif	performance
567	SVC	GenericUnivariateSelect	mode::k_best.param::100.score_func::chi2	AdaBoostClassifier	GenericUnivariateSelect	mode::k_best.param::100.score_func::mutual_info_classif	0.248063302128899	classif	performance
568	SVC	GenericUnivariateSelect	mode::k_best.param::100.score_func::chi2	GaussianNB	GenericUnivariateSelect	mode::k_best.param::100.score_func::mutual_info_classif	0.0720558606438515	classif	performance
569	SVC	GenericUnivariateSelect	mode::k_best.param::100.score_func::chi2	MLPClassifier	GenericUnivariateSelect	mode::k_best.param::100.score_func::mutual_info_classif	0.0963309638893394	classif	performance
570	SVC	GenericUnivariateSelect	mode::k_best.param::100.score_func::chi2	RandomForestClassifier	GenericUnivariateSelect	mode::k_best.param::100.score_func::mutual_info_classif	0.00326029360191014	classif	performance
571	SVC	GenericUnivariateSelect	mode::k_best.param::100.score_func::chi2	SVC	GenericUnivariateSelect	mode::k_best.param::100.score_func::mutual_info_classif	0.304549716687414	classif	performance
572	SVC	GenericUnivariateSelect	mode::k_best.param::100.score_func::chi2	AdaBoostClassifier	VarianceThreshold	threshold::0.8	0.0284133184382836	classif	performance
573	SVC	GenericUnivariateSelect	mode::k_best.param::100.score_func::chi2	GaussianNB	VarianceThreshold	threshold::0.8	0.00326029360191014	classif	performance
574	SVC	GenericUnivariateSelect	mode::k_best.param::100.score_func::chi2	MLPClassifier	VarianceThreshold	threshold::0.8	0.00489062405357086	classif	performance
575	SVC	GenericUnivariateSelect	mode::k_best.param::100.score_func::chi2	RandomForestClassifier	VarianceThreshold	threshold::0.8	0.00322628581640256	classif	performance
576	SVC	GenericUnivariateSelect	mode::k_best.param::100.score_func::chi2	SVC	VarianceThreshold	threshold::0.8	0.303475117167465	classif	performance
577	AdaBoostClassifier	GenericUnivariateSelect	mode::k_best.param::100.score_func::f_classif	AdaBoostClassifier	None		0.156176137768142	classif	performance
578	AdaBoostClassifier	GenericUnivariateSelect	mode::k_best.param::100.score_func::f_classif	GaussianNB	None		0.0245471111638085	classif	performance
579	AdaBoostClassifier	GenericUnivariateSelect	mode::k_best.param::100.score_func::f_classif	MLPClassifier	None		0.0542155482977505	classif	performance
580	AdaBoostClassifier	GenericUnivariateSelect	mode::k_best.param::100.score_func::f_classif	RandomForestClassifier	None		0.0069726536013861	classif	performance
581	AdaBoostClassifier	GenericUnivariateSelect	mode::k_best.param::100.score_func::f_classif	SVC	None		0.897879362806083	classif	performance
582	AdaBoostClassifier	GenericUnivariateSelect	mode::k_best.param::100.score_func::f_classif	AdaBoostClassifier	RFE	estimator__algorithm::SAMME.R.estimator__learning_rate::1.0.estimator__n_estimators::50.importance_getter::auto.n_features_to_select::100.step::0.05.verbose::300	0.156176137768142	classif	performance
583	AdaBoostClassifier	GenericUnivariateSelect	mode::k_best.param::100.score_func::f_classif	RandomForestClassifier	RFE	estimator__bootstrap::True.estimator__ccp_alpha::0.0.estimator__criterion::gini.estimator__max_features::sqrt.estimator__min_impurity_decrease::0.0.estimator__min_samples_leaf::1.estimator__min_samples_split::2.estimator__min_weight_fraction_leaf::0.0.estimator__n_estimators::100.estimator__oob_score::False.estimator__verbose::0.estimator__warm_start::False.importance_getter::auto.n_features_to_s…	0.00197525752520928	classif	performance
584	AdaBoostClassifier	GenericUnivariateSelect	mode::k_best.param::100.score_func::f_classif	SVC	RFE	estimator__C::1.0.estimator__break_ties::False.estimator__cache_size::200.estimator__coef0::0.0.estimator__decision_function_shape::ovr.estimator__degree::3.estimator__gamma::scale.estimator__kernel::linear.estimator__max_iter::-1.estimator__probability::True.estimator__shrinking::True.estimator__tol::0.001.estimator__verbose::False.importance_getter::auto.n_features_to_select::100.step::0.05.ver…	0.199349546367441	classif	performance
585	AdaBoostClassifier	GenericUnivariateSelect	mode::k_best.param::100.score_func::f_classif	AdaBoostClassifier	IndValSelector	indval_func::indval.g.max_order::None.min_order::1.num_permutations::20.percentile::50	0.0711073872176481	classif	performance
586	AdaBoostClassifier	GenericUnivariateSelect	mode::k_best.param::100.score_func::f_classif	GaussianNB	IndValSelector	indval_func::indval.g.max_order::None.min_order::1.num_permutations::20.percentile::50	0.0539487028050499	classif	performance
587	AdaBoostClassifier	GenericUnivariateSelect	mode::k_best.param::100.score_func::f_classif	MLPClassifier	IndValSelector	indval_func::indval.g.max_order::None.min_order::1.num_permutations::20.percentile::50	0.177313276751636	classif	performance
588	AdaBoostClassifier	GenericUnivariateSelect	mode::k_best.param::100.score_func::f_classif	RandomForestClassifier	IndValSelector	indval_func::indval.g.max_order::None.min_order::1.num_permutations::20.percentile::50	0.00312553594729781	classif	performance
589	AdaBoostClassifier	GenericUnivariateSelect	mode::k_best.param::100.score_func::f_classif	SVC	IndValSelector	indval_func::indval.g.max_order::None.min_order::1.num_permutations::20.percentile::50	0.847006491739956	classif	performance
590	AdaBoostClassifier	GenericUnivariateSelect	mode::k_best.param::100.score_func::f_classif	AdaBoostClassifier	GenericUnivariateSelect	mode::k_best.param::100.score_func::chi2	0.334696802271049	classif	performance
591	AdaBoostClassifier	GenericUnivariateSelect	mode::k_best.param::100.score_func::f_classif	GaussianNB	GenericUnivariateSelect	mode::k_best.param::100.score_func::chi2	0.368448955042546	classif	performance
592	AdaBoostClassifier	GenericUnivariateSelect	mode::k_best.param::100.score_func::f_classif	MLPClassifier	GenericUnivariateSelect	mode::k_best.param::100.score_func::chi2	0.139086484160923	classif	performance
593	AdaBoostClassifier	GenericUnivariateSelect	mode::k_best.param::100.score_func::f_classif	RandomForestClassifier	GenericUnivariateSelect	mode::k_best.param::100.score_func::chi2	0.00204514318801797	classif	performance
594	AdaBoostClassifier	GenericUnivariateSelect	mode::k_best.param::100.score_func::f_classif	SVC	GenericUnivariateSelect	mode::k_best.param::100.score_func::chi2	0.30293607332335	classif	performance
595	AdaBoostClassifier	GenericUnivariateSelect	mode::k_best.param::100.score_func::f_classif	GaussianNB	GenericUnivariateSelect	mode::k_best.param::100.score_func::f_classif	0.222241089355431	classif	performance
596	AdaBoostClassifier	GenericUnivariateSelect	mode::k_best.param::100.score_func::f_classif	MLPClassifier	GenericUnivariateSelect	mode::k_best.param::100.score_func::f_classif	0.274785929482422	classif	performance
597	AdaBoostClassifier	GenericUnivariateSelect	mode::k_best.param::100.score_func::f_classif	RandomForestClassifier	GenericUnivariateSelect	mode::k_best.param::100.score_func::f_classif	0.0208808208187003	classif	performance
598	AdaBoostClassifier	GenericUnivariateSelect	mode::k_best.param::100.score_func::f_classif	SVC	GenericUnivariateSelect	mode::k_best.param::100.score_func::f_classif	0.563146335306687	classif	performance
599	AdaBoostClassifier	GenericUnivariateSelect	mode::k_best.param::100.score_func::f_classif	AdaBoostClassifier	GenericUnivariateSelect	mode::k_best.param::100.score_func::mutual_info_classif	0.521065738191237	classif	performance
600	AdaBoostClassifier	GenericUnivariateSelect	mode::k_best.param::100.score_func::f_classif	GaussianNB	GenericUnivariateSelect	mode::k_best.param::100.score_func::mutual_info_classif	0.274252093378814	classif	performance
601	AdaBoostClassifier	GenericUnivariateSelect	mode::k_best.param::100.score_func::f_classif	MLPClassifier	GenericUnivariateSelect	mode::k_best.param::100.score_func::mutual_info_classif	0.123538826676246	classif	performance
602	AdaBoostClassifier	GenericUnivariateSelect	mode::k_best.param::100.score_func::f_classif	RandomForestClassifier	GenericUnivariateSelect	mode::k_best.param::100.score_func::mutual_info_classif	0.00315890713941138	classif	performance
603	AdaBoostClassifier	GenericUnivariateSelect	mode::k_best.param::100.score_func::f_classif	SVC	GenericUnivariateSelect	mode::k_best.param::100.score_func::mutual_info_classif	0.196346705509341	classif	performance
604	AdaBoostClassifier	GenericUnivariateSelect	mode::k_best.param::100.score_func::f_classif	AdaBoostClassifier	VarianceThreshold	threshold::0.8	0.0937622106836312	classif	performance
605	AdaBoostClassifier	GenericUnivariateSelect	mode::k_best.param::100.score_func::f_classif	GaussianNB	VarianceThreshold	threshold::0.8	0.00315890713941138	classif	performance
606	AdaBoostClassifier	GenericUnivariateSelect	mode::k_best.param::100.score_func::f_classif	MLPClassifier	VarianceThreshold	threshold::0.8	0.00844088763892057	classif	performance
607	AdaBoostClassifier	GenericUnivariateSelect	mode::k_best.param::100.score_func::f_classif	RandomForestClassifier	VarianceThreshold	threshold::0.8	0.00470405390080441	classif	performance
608	AdaBoostClassifier	GenericUnivariateSelect	mode::k_best.param::100.score_func::f_classif	SVC	VarianceThreshold	threshold::0.8	0.897879362806083	classif	performance
609	GaussianNB	GenericUnivariateSelect	mode::k_best.param::100.score_func::f_classif	AdaBoostClassifier	None		0.0406919393973458	classif	performance
610	GaussianNB	GenericUnivariateSelect	mode::k_best.param::100.score_func::f_classif	GaussianNB	None		0.012618407809287	classif	performance
611	GaussianNB	GenericUnivariateSelect	mode::k_best.param::100.score_func::f_classif	MLPClassifier	None		0.00699300699300699	classif	performance
612	GaussianNB	GenericUnivariateSelect	mode::k_best.param::100.score_func::f_classif	RandomForestClassifier	None		0.00214070973158512	classif	performance
613	GaussianNB	GenericUnivariateSelect	mode::k_best.param::100.score_func::f_classif	SVC	None		0.224289212482366	classif	performance
614	GaussianNB	GenericUnivariateSelect	mode::k_best.param::100.score_func::f_classif	AdaBoostClassifier	RFE	estimator__algorithm::SAMME.R.estimator__learning_rate::1.0.estimator__n_estimators::50.importance_getter::auto.n_features_to_select::100.step::0.05.verbose::300	0.0406919393973458	classif	performance
615	GaussianNB	GenericUnivariateSelect	mode::k_best.param::100.score_func::f_classif	RandomForestClassifier	RFE	estimator__bootstrap::True.estimator__ccp_alpha::0.0.estimator__criterion::gini.estimator__max_features::sqrt.estimator__min_impurity_decrease::0.0.estimator__min_samples_leaf::1.estimator__min_samples_split::2.estimator__min_weight_fraction_leaf::0.0.estimator__n_estimators::100.estimator__oob_score::False.estimator__verbose::0.estimator__warm_start::False.importance_getter::auto.n_features_to_s…	0.00206877862166875	classif	performance
616	GaussianNB	GenericUnivariateSelect	mode::k_best.param::100.score_func::f_classif	SVC	RFE	estimator__C::1.0.estimator__break_ties::False.estimator__cache_size::200.estimator__coef0::0.0.estimator__decision_function_shape::ovr.estimator__degree::3.estimator__gamma::scale.estimator__kernel::linear.estimator__max_iter::-1.estimator__probability::True.estimator__shrinking::True.estimator__tol::0.001.estimator__verbose::False.importance_getter::auto.n_features_to_select::100.step::0.05.ver…	0.0179598323777853	classif	performance
617	GaussianNB	GenericUnivariateSelect	mode::k_best.param::100.score_func::f_classif	AdaBoostClassifier	IndValSelector	indval_func::indval.g.max_order::None.min_order::1.num_permutations::20.percentile::50	0.0105179514104295	classif	performance
618	GaussianNB	GenericUnivariateSelect	mode::k_best.param::100.score_func::f_classif	GaussianNB	IndValSelector	indval_func::indval.g.max_order::None.min_order::1.num_permutations::20.percentile::50	0.0250261609245482	classif	performance
619	GaussianNB	GenericUnivariateSelect	mode::k_best.param::100.score_func::f_classif	MLPClassifier	IndValSelector	indval_func::indval.g.max_order::None.min_order::1.num_permutations::20.percentile::50	0.0262237762237762	classif	performance
620	GaussianNB	GenericUnivariateSelect	mode::k_best.param::100.score_func::f_classif	RandomForestClassifier	IndValSelector	indval_func::indval.g.max_order::None.min_order::1.num_permutations::20.percentile::50	0.00214070973158512	classif	performance
621	GaussianNB	GenericUnivariateSelect	mode::k_best.param::100.score_func::f_classif	SVC	IndValSelector	indval_func::indval.g.max_order::None.min_order::1.num_permutations::20.percentile::50	0.200840868749128	classif	performance
622	GaussianNB	GenericUnivariateSelect	mode::k_best.param::100.score_func::f_classif	AdaBoostClassifier	GenericUnivariateSelect	mode::k_best.param::100.score_func::chi2	0.0406919393973458	classif	performance
623	GaussianNB	GenericUnivariateSelect	mode::k_best.param::100.score_func::f_classif	GaussianNB	GenericUnivariateSelect	mode::k_best.param::100.score_func::chi2	0.055017327657759	classif	performance
624	GaussianNB	GenericUnivariateSelect	mode::k_best.param::100.score_func::f_classif	MLPClassifier	GenericUnivariateSelect	mode::k_best.param::100.score_func::chi2	0.0245471111638085	classif	performance
625	GaussianNB	GenericUnivariateSelect	mode::k_best.param::100.score_func::f_classif	RandomForestClassifier	GenericUnivariateSelect	mode::k_best.param::100.score_func::chi2	0.00214070973158512	classif	performance
626	GaussianNB	GenericUnivariateSelect	mode::k_best.param::100.score_func::f_classif	SVC	GenericUnivariateSelect	mode::k_best.param::100.score_func::chi2	0.405199602013337	classif	performance
627	GaussianNB	GenericUnivariateSelect	mode::k_best.param::100.score_func::f_classif	AdaBoostClassifier	GenericUnivariateSelect	mode::k_best.param::100.score_func::f_classif	0.222241089355431	classif	performance
628	GaussianNB	GenericUnivariateSelect	mode::k_best.param::100.score_func::f_classif	MLPClassifier	GenericUnivariateSelect	mode::k_best.param::100.score_func::f_classif	0.0841918354137901	classif	performance
629	GaussianNB	GenericUnivariateSelect	mode::k_best.param::100.score_func::f_classif	RandomForestClassifier	GenericUnivariateSelect	mode::k_best.param::100.score_func::f_classif	0.00595601579449088	classif	performance
630	GaussianNB	GenericUnivariateSelect	mode::k_best.param::100.score_func::f_classif	SVC	GenericUnivariateSelect	mode::k_best.param::100.score_func::f_classif	0.700851561732167	classif	performance
631	GaussianNB	GenericUnivariateSelect	mode::k_best.param::100.score_func::f_classif	AdaBoostClassifier	GenericUnivariateSelect	mode::k_best.param::100.score_func::mutual_info_classif	0.1589452725429	classif	performance
632	GaussianNB	GenericUnivariateSelect	mode::k_best.param::100.score_func::f_classif	GaussianNB	GenericUnivariateSelect	mode::k_best.param::100.score_func::mutual_info_classif	0.0542155482977505	classif	performance
633	GaussianNB	GenericUnivariateSelect	mode::k_best.param::100.score_func::f_classif	MLPClassifier	GenericUnivariateSelect	mode::k_best.param::100.score_func::mutual_info_classif	0.0110722610722611	classif	performance
634	GaussianNB	GenericUnivariateSelect	mode::k_best.param::100.score_func::f_classif	RandomForestClassifier	GenericUnivariateSelect	mode::k_best.param::100.score_func::mutual_info_classif	0.000582750582750583	classif	performance
635	GaussianNB	GenericUnivariateSelect	mode::k_best.param::100.score_func::f_classif	SVC	GenericUnivariateSelect	mode::k_best.param::100.score_func::mutual_info_classif	1	classif	performance
636	GaussianNB	GenericUnivariateSelect	mode::k_best.param::100.score_func::f_classif	AdaBoostClassifier	VarianceThreshold	threshold::0.8	0.0105179514104295	classif	performance
637	GaussianNB	GenericUnivariateSelect	mode::k_best.param::100.score_func::f_classif	GaussianNB	VarianceThreshold	threshold::0.8	0.000582750582750583	classif	performance
638	GaussianNB	GenericUnivariateSelect	mode::k_best.param::100.score_func::f_classif	MLPClassifier	VarianceThreshold	threshold::0.8	0.00116550116550117	classif	performance
639	GaussianNB	GenericUnivariateSelect	mode::k_best.param::100.score_func::f_classif	RandomForestClassifier	VarianceThreshold	threshold::0.8	0.00214070973158512	classif	performance
640	GaussianNB	GenericUnivariateSelect	mode::k_best.param::100.score_func::f_classif	SVC	VarianceThreshold	threshold::0.8	0.164918414918415	classif	performance
641	MLPClassifier	GenericUnivariateSelect	mode::k_best.param::100.score_func::f_classif	AdaBoostClassifier	None		0.948947506943391	classif	performance
642	MLPClassifier	GenericUnivariateSelect	mode::k_best.param::100.score_func::f_classif	GaussianNB	None		0.141282054979681	classif	performance
643	MLPClassifier	GenericUnivariateSelect	mode::k_best.param::100.score_func::f_classif	MLPClassifier	None		0.317599067599068	classif	performance
644	MLPClassifier	GenericUnivariateSelect	mode::k_best.param::100.score_func::f_classif	RandomForestClassifier	None		0.109440425525724	classif	performance
645	MLPClassifier	GenericUnivariateSelect	mode::k_best.param::100.score_func::f_classif	SVC	None		0.564870837359607	classif	performance
646	MLPClassifier	GenericUnivariateSelect	mode::k_best.param::100.score_func::f_classif	AdaBoostClassifier	RFE	estimator__algorithm::SAMME.R.estimator__learning_rate::1.0.estimator__n_estimators::50.importance_getter::auto.n_features_to_select::100.step::0.05.verbose::300	0.948947506943391	classif	performance
647	MLPClassifier	GenericUnivariateSelect	mode::k_best.param::100.score_func::f_classif	RandomForestClassifier	RFE	estimator__bootstrap::True.estimator__ccp_alpha::0.0.estimator__criterion::gini.estimator__max_features::sqrt.estimator__min_impurity_decrease::0.0.estimator__min_samples_leaf::1.estimator__min_samples_split::2.estimator__min_weight_fraction_leaf::0.0.estimator__n_estimators::100.estimator__oob_score::False.estimator__verbose::0.estimator__warm_start::False.importance_getter::auto.n_features_to_s…	0.0291249031293921	classif	performance
648	MLPClassifier	GenericUnivariateSelect	mode::k_best.param::100.score_func::f_classif	SVC	RFE	estimator__C::1.0.estimator__break_ties::False.estimator__cache_size::200.estimator__coef0::0.0.estimator__decision_function_shape::ovr.estimator__degree::3.estimator__gamma::scale.estimator__kernel::linear.estimator__max_iter::-1.estimator__probability::True.estimator__shrinking::True.estimator__tol::0.001.estimator__verbose::False.importance_getter::auto.n_features_to_select::100.step::0.05.ver…	1	classif	performance
649	MLPClassifier	GenericUnivariateSelect	mode::k_best.param::100.score_func::f_classif	AdaBoostClassifier	IndValSelector	indval_func::indval.g.max_order::None.min_order::1.num_permutations::20.percentile::50	0.481237331271649	classif	performance
650	MLPClassifier	GenericUnivariateSelect	mode::k_best.param::100.score_func::f_classif	GaussianNB	IndValSelector	indval_func::indval.g.max_order::None.min_order::1.num_permutations::20.percentile::50	0.442786822765978	classif	performance
651	MLPClassifier	GenericUnivariateSelect	mode::k_best.param::100.score_func::f_classif	MLPClassifier	IndValSelector	indval_func::indval.g.max_order::None.min_order::1.num_permutations::20.percentile::50	0.481720680274821	classif	performance
652	MLPClassifier	GenericUnivariateSelect	mode::k_best.param::100.score_func::f_classif	RandomForestClassifier	IndValSelector	indval_func::indval.g.max_order::None.min_order::1.num_permutations::20.percentile::50	0.0733216385841933	classif	performance
653	MLPClassifier	GenericUnivariateSelect	mode::k_best.param::100.score_func::f_classif	SVC	IndValSelector	indval_func::indval.g.max_order::None.min_order::1.num_permutations::20.percentile::50	0.481237331271649	classif	performance
654	MLPClassifier	GenericUnivariateSelect	mode::k_best.param::100.score_func::f_classif	AdaBoostClassifier	GenericUnivariateSelect	mode::k_best.param::100.score_func::chi2	1	classif	performance
655	MLPClassifier	GenericUnivariateSelect	mode::k_best.param::100.score_func::f_classif	GaussianNB	GenericUnivariateSelect	mode::k_best.param::100.score_func::chi2	0.948947506943391	classif	performance
656	MLPClassifier	GenericUnivariateSelect	mode::k_best.param::100.score_func::f_classif	MLPClassifier	GenericUnivariateSelect	mode::k_best.param::100.score_func::chi2	0.847675153945266	classif	performance
657	MLPClassifier	GenericUnivariateSelect	mode::k_best.param::100.score_func::f_classif	RandomForestClassifier	GenericUnivariateSelect	mode::k_best.param::100.score_func::chi2	0.0733216385841933	classif	performance
658	MLPClassifier	GenericUnivariateSelect	mode::k_best.param::100.score_func::f_classif	SVC	GenericUnivariateSelect	mode::k_best.param::100.score_func::chi2	0.124785918988563	classif	performance
659	MLPClassifier	GenericUnivariateSelect	mode::k_best.param::100.score_func::f_classif	AdaBoostClassifier	GenericUnivariateSelect	mode::k_best.param::100.score_func::f_classif	0.274785929482422	classif	performance
660	MLPClassifier	GenericUnivariateSelect	mode::k_best.param::100.score_func::f_classif	GaussianNB	GenericUnivariateSelect	mode::k_best.param::100.score_func::f_classif	0.0841918354137901	classif	performance
661	MLPClassifier	GenericUnivariateSelect	mode::k_best.param::100.score_func::f_classif	RandomForestClassifier	GenericUnivariateSelect	mode::k_best.param::100.score_func::f_classif	0.305619689844541	classif	performance
662	MLPClassifier	GenericUnivariateSelect	mode::k_best.param::100.score_func::f_classif	SVC	GenericUnivariateSelect	mode::k_best.param::100.score_func::f_classif	0.276910594162916	classif	performance
663	MLPClassifier	GenericUnivariateSelect	mode::k_best.param::100.score_func::f_classif	AdaBoostClassifier	GenericUnivariateSelect	mode::k_best.param::100.score_func::mutual_info_classif	0.847840954179513	classif	performance
664	MLPClassifier	GenericUnivariateSelect	mode::k_best.param::100.score_func::f_classif	GaussianNB	GenericUnivariateSelect	mode::k_best.param::100.score_func::mutual_info_classif	0.897991772475645	classif	performance
665	MLPClassifier	GenericUnivariateSelect	mode::k_best.param::100.score_func::f_classif	MLPClassifier	GenericUnivariateSelect	mode::k_best.param::100.score_func::mutual_info_classif	0.749127609639946	classif	performance
666	MLPClassifier	GenericUnivariateSelect	mode::k_best.param::100.score_func::f_classif	RandomForestClassifier	GenericUnivariateSelect	mode::k_best.param::100.score_func::mutual_info_classif	0.0636274519100849	classif	performance
667	MLPClassifier	GenericUnivariateSelect	mode::k_best.param::100.score_func::f_classif	SVC	GenericUnivariateSelect	mode::k_best.param::100.score_func::mutual_info_classif	0.10865704814177	classif	performance
668	MLPClassifier	GenericUnivariateSelect	mode::k_best.param::100.score_func::f_classif	AdaBoostClassifier	VarianceThreshold	threshold::0.8	0.748860182225451	classif	performance
669	MLPClassifier	GenericUnivariateSelect	mode::k_best.param::100.score_func::f_classif	GaussianNB	VarianceThreshold	threshold::0.8	0.0636274519100849	classif	performance
670	MLPClassifier	GenericUnivariateSelect	mode::k_best.param::100.score_func::f_classif	MLPClassifier	VarianceThreshold	threshold::0.8	0.1243705139373	classif	performance
671	MLPClassifier	GenericUnivariateSelect	mode::k_best.param::100.score_func::f_classif	RandomForestClassifier	VarianceThreshold	threshold::0.8	0.062461335428602	classif	performance
672	MLPClassifier	GenericUnivariateSelect	mode::k_best.param::100.score_func::f_classif	SVC	VarianceThreshold	threshold::0.8	0.608491261225961	classif	performance
673	RandomForestClassifier	GenericUnivariateSelect	mode::k_best.param::100.score_func::f_classif	AdaBoostClassifier	None		0.306152950689989	classif	performance
674	RandomForestClassifier	GenericUnivariateSelect	mode::k_best.param::100.score_func::f_classif	GaussianNB	None		0.370039450575182	classif	performance
675	RandomForestClassifier	GenericUnivariateSelect	mode::k_best.param::100.score_func::f_classif	MLPClassifier	None		0.71037296037296	classif	performance
676	RandomForestClassifier	GenericUnivariateSelect	mode::k_best.param::100.score_func::f_classif	RandomForestClassifier	None		0.481237331271649	classif	performance
677	RandomForestClassifier	GenericUnivariateSelect	mode::k_best.param::100.score_func::f_classif	SVC	None		0.164918414918415	classif	performance
678	RandomForestClassifier	GenericUnivariateSelect	mode::k_best.param::100.score_func::f_classif	AdaBoostClassifier	RFE	estimator__algorithm::SAMME.R.estimator__learning_rate::1.0.estimator__n_estimators::50.importance_getter::auto.n_features_to_select::100.step::0.05.verbose::300	0.306152950689989	classif	performance
679	RandomForestClassifier	GenericUnivariateSelect	mode::k_best.param::100.score_func::f_classif	RandomForestClassifier	RFE	estimator__bootstrap::True.estimator__ccp_alpha::0.0.estimator__criterion::gini.estimator__max_features::sqrt.estimator__min_impurity_decrease::0.0.estimator__min_samples_leaf::1.estimator__min_samples_split::2.estimator__min_weight_fraction_leaf::0.0.estimator__n_estimators::100.estimator__oob_score::False.estimator__verbose::0.estimator__warm_start::False.importance_getter::auto.n_features_to_s…	0.0400288484634404	classif	performance
680	RandomForestClassifier	GenericUnivariateSelect	mode::k_best.param::100.score_func::f_classif	SVC	RFE	estimator__C::1.0.estimator__break_ties::False.estimator__cache_size::200.estimator__coef0::0.0.estimator__decision_function_shape::ovr.estimator__degree::3.estimator__gamma::scale.estimator__kernel::linear.estimator__max_iter::-1.estimator__probability::True.estimator__shrinking::True.estimator__tol::0.001.estimator__verbose::False.importance_getter::auto.n_features_to_select::100.step::0.05.ver…	0.249110082956646	classif	performance
681	RandomForestClassifier	GenericUnivariateSelect	mode::k_best.param::100.score_func::f_classif	AdaBoostClassifier	IndValSelector	indval_func::indval.g.max_order::None.min_order::1.num_permutations::20.percentile::50	0.564441616758243	classif	performance
682	RandomForestClassifier	GenericUnivariateSelect	mode::k_best.param::100.score_func::f_classif	GaussianNB	IndValSelector	indval_func::indval.g.max_order::None.min_order::1.num_permutations::20.percentile::50	0.798080629458299	classif	performance
683	RandomForestClassifier	GenericUnivariateSelect	mode::k_best.param::100.score_func::f_classif	MLPClassifier	IndValSelector	indval_func::indval.g.max_order::None.min_order::1.num_permutations::20.percentile::50	1	classif	performance
684	RandomForestClassifier	GenericUnivariateSelect	mode::k_best.param::100.score_func::f_classif	RandomForestClassifier	IndValSelector	indval_func::indval.g.max_order::None.min_order::1.num_permutations::20.percentile::50	0.405199602013337	classif	performance
685	RandomForestClassifier	GenericUnivariateSelect	mode::k_best.param::100.score_func::f_classif	SVC	IndValSelector	indval_func::indval.g.max_order::None.min_order::1.num_permutations::20.percentile::50	0.0733216385841933	classif	performance
686	RandomForestClassifier	GenericUnivariateSelect	mode::k_best.param::100.score_func::f_classif	AdaBoostClassifier	GenericUnivariateSelect	mode::k_best.param::100.score_func::chi2	0.140843743351186	classif	performance
687	RandomForestClassifier	GenericUnivariateSelect	mode::k_best.param::100.score_func::f_classif	GaussianNB	GenericUnivariateSelect	mode::k_best.param::100.score_func::chi2	0.177313276751636	classif	performance
688	RandomForestClassifier	GenericUnivariateSelect	mode::k_best.param::100.score_func::f_classif	MLPClassifier	GenericUnivariateSelect	mode::k_best.param::100.score_func::chi2	0.109440425525724	classif	performance
689	RandomForestClassifier	GenericUnivariateSelect	mode::k_best.param::100.score_func::f_classif	RandomForestClassifier	GenericUnivariateSelect	mode::k_best.param::100.score_func::chi2	0.305085279727732	classif	performance
690	RandomForestClassifier	GenericUnivariateSelect	mode::k_best.param::100.score_func::f_classif	SVC	GenericUnivariateSelect	mode::k_best.param::100.score_func::chi2	0.0105179514104295	classif	performance
691	RandomForestClassifier	GenericUnivariateSelect	mode::k_best.param::100.score_func::f_classif	AdaBoostClassifier	GenericUnivariateSelect	mode::k_best.param::100.score_func::f_classif	0.0208808208187003	classif	performance
692	RandomForestClassifier	GenericUnivariateSelect	mode::k_best.param::100.score_func::f_classif	GaussianNB	GenericUnivariateSelect	mode::k_best.param::100.score_func::f_classif	0.00595601579449088	classif	performance
693	RandomForestClassifier	GenericUnivariateSelect	mode::k_best.param::100.score_func::f_classif	MLPClassifier	GenericUnivariateSelect	mode::k_best.param::100.score_func::f_classif	0.305619689844541	classif	performance
694	RandomForestClassifier	GenericUnivariateSelect	mode::k_best.param::100.score_func::f_classif	SVC	GenericUnivariateSelect	mode::k_best.param::100.score_func::f_classif	0.0378787878787879	classif	performance
695	RandomForestClassifier	GenericUnivariateSelect	mode::k_best.param::100.score_func::f_classif	AdaBoostClassifier	GenericUnivariateSelect	mode::k_best.param::100.score_func::mutual_info_classif	0.164918414918415	classif	performance
696	RandomForestClassifier	GenericUnivariateSelect	mode::k_best.param::100.score_func::f_classif	GaussianNB	GenericUnivariateSelect	mode::k_best.param::100.score_func::mutual_info_classif	0.140843743351186	classif	performance
697	RandomForestClassifier	GenericUnivariateSelect	mode::k_best.param::100.score_func::f_classif	MLPClassifier	GenericUnivariateSelect	mode::k_best.param::100.score_func::mutual_info_classif	0.259324009324009	classif	performance
698	RandomForestClassifier	GenericUnivariateSelect	mode::k_best.param::100.score_func::f_classif	RandomForestClassifier	GenericUnivariateSelect	mode::k_best.param::100.score_func::mutual_info_classif	0.275850391864437	classif	performance
699	RandomForestClassifier	GenericUnivariateSelect	mode::k_best.param::100.score_func::f_classif	SVC	GenericUnivariateSelect	mode::k_best.param::100.score_func::mutual_info_classif	0.00479682771983516	classif	performance
700	RandomForestClassifier	GenericUnivariateSelect	mode::k_best.param::100.score_func::f_classif	AdaBoostClassifier	VarianceThreshold	threshold::0.8	0.442786822765978	classif	performance
701	RandomForestClassifier	GenericUnivariateSelect	mode::k_best.param::100.score_func::f_classif	GaussianNB	VarianceThreshold	threshold::0.8	0.382867132867133	classif	performance
702	RandomForestClassifier	GenericUnivariateSelect	mode::k_best.param::100.score_func::f_classif	MLPClassifier	VarianceThreshold	threshold::0.8	0.654365498742404	classif	performance
703	RandomForestClassifier	GenericUnivariateSelect	mode::k_best.param::100.score_func::f_classif	RandomForestClassifier	VarianceThreshold	threshold::0.8	0.177313276751636	classif	performance
704	RandomForestClassifier	GenericUnivariateSelect	mode::k_best.param::100.score_func::f_classif	SVC	VarianceThreshold	threshold::0.8	0.128205128205128	classif	performance
705	SVC	GenericUnivariateSelect	mode::k_best.param::100.score_func::f_classif	AdaBoostClassifier	None		0.158024284729361	classif	performance
706	SVC	GenericUnivariateSelect	mode::k_best.param::100.score_func::f_classif	GaussianNB	None		0.0262237762237762	classif	performance
707	SVC	GenericUnivariateSelect	mode::k_best.param::100.score_func::f_classif	MLPClassifier	None		0.0294827954159305	classif	performance
708	SVC	GenericUnivariateSelect	mode::k_best.param::100.score_func::f_classif	RandomForestClassifier	None		0.0150820346748684	classif	performance
709	SVC	GenericUnivariateSelect	mode::k_best.param::100.score_func::f_classif	SVC	None		0.847840954179513	classif	performance
710	SVC	GenericUnivariateSelect	mode::k_best.param::100.score_func::f_classif	AdaBoostClassifier	RFE	estimator__algorithm::SAMME.R.estimator__learning_rate::1.0.estimator__n_estimators::50.importance_getter::auto.n_features_to_select::100.step::0.05.verbose::300	0.158024284729361	classif	performance
711	SVC	GenericUnivariateSelect	mode::k_best.param::100.score_func::f_classif	RandomForestClassifier	RFE	estimator__bootstrap::True.estimator__ccp_alpha::0.0.estimator__criterion::gini.estimator__max_features::sqrt.estimator__min_impurity_decrease::0.0.estimator__min_samples_leaf::1.estimator__min_samples_split::2.estimator__min_weight_fraction_leaf::0.0.estimator__n_estimators::100.estimator__oob_score::False.estimator__verbose::0.estimator__warm_start::False.importance_getter::auto.n_features_to_s…	0.00315890713941138	classif	performance
712	SVC	GenericUnivariateSelect	mode::k_best.param::100.score_func::f_classif	SVC	RFE	estimator__C::1.0.estimator__break_ties::False.estimator__cache_size::200.estimator__coef0::0.0.estimator__decision_function_shape::ovr.estimator__degree::3.estimator__gamma::scale.estimator__kernel::linear.estimator__max_iter::-1.estimator__probability::True.estimator__shrinking::True.estimator__tol::0.001.estimator__verbose::False.importance_getter::auto.n_features_to_select::100.step::0.05.ver…	0.179233913097405	classif	performance
713	SVC	GenericUnivariateSelect	mode::k_best.param::100.score_func::f_classif	AdaBoostClassifier	IndValSelector	indval_func::indval.g.max_order::None.min_order::1.num_permutations::20.percentile::50	0.158024284729361	classif	performance
714	SVC	GenericUnivariateSelect	mode::k_best.param::100.score_func::f_classif	GaussianNB	IndValSelector	indval_func::indval.g.max_order::None.min_order::1.num_permutations::20.percentile::50	0.0471573188700218	classif	performance
715	SVC	GenericUnivariateSelect	mode::k_best.param::100.score_func::f_classif	MLPClassifier	IndValSelector	indval_func::indval.g.max_order::None.min_order::1.num_permutations::20.percentile::50	0.1589452725429	classif	performance
716	SVC	GenericUnivariateSelect	mode::k_best.param::100.score_func::f_classif	RandomForestClassifier	IndValSelector	indval_func::indval.g.max_order::None.min_order::1.num_permutations::20.percentile::50	0.0105179514104295	classif	performance
717	SVC	GenericUnivariateSelect	mode::k_best.param::100.score_func::f_classif	SVC	IndValSelector	indval_func::indval.g.max_order::None.min_order::1.num_permutations::20.percentile::50	0.748322752899446	classif	performance
718	SVC	GenericUnivariateSelect	mode::k_best.param::100.score_func::f_classif	AdaBoostClassifier	GenericUnivariateSelect	mode::k_best.param::100.score_func::chi2	0.442786822765978	classif	performance
719	SVC	GenericUnivariateSelect	mode::k_best.param::100.score_func::f_classif	GaussianNB	GenericUnivariateSelect	mode::k_best.param::100.score_func::chi2	0.481237331271649	classif	performance
720	SVC	GenericUnivariateSelect	mode::k_best.param::100.score_func::f_classif	MLPClassifier	GenericUnivariateSelect	mode::k_best.param::100.score_func::chi2	0.140843743351186	classif	performance
721	SVC	GenericUnivariateSelect	mode::k_best.param::100.score_func::f_classif	RandomForestClassifier	GenericUnivariateSelect	mode::k_best.param::100.score_func::chi2	0.00722622222663166	classif	performance
722	SVC	GenericUnivariateSelect	mode::k_best.param::100.score_func::f_classif	SVC	GenericUnivariateSelect	mode::k_best.param::100.score_func::chi2	0.897653424111357	classif	performance
723	SVC	GenericUnivariateSelect	mode::k_best.param::100.score_func::f_classif	AdaBoostClassifier	GenericUnivariateSelect	mode::k_best.param::100.score_func::f_classif	0.563146335306687	classif	performance
724	SVC	GenericUnivariateSelect	mode::k_best.param::100.score_func::f_classif	GaussianNB	GenericUnivariateSelect	mode::k_best.param::100.score_func::f_classif	0.700851561732167	classif	performance
725	SVC	GenericUnivariateSelect	mode::k_best.param::100.score_func::f_classif	MLPClassifier	GenericUnivariateSelect	mode::k_best.param::100.score_func::f_classif	0.276910594162916	classif	performance
726	SVC	GenericUnivariateSelect	mode::k_best.param::100.score_func::f_classif	RandomForestClassifier	GenericUnivariateSelect	mode::k_best.param::100.score_func::f_classif	0.0378787878787879	classif	performance
727	SVC	GenericUnivariateSelect	mode::k_best.param::100.score_func::f_classif	AdaBoostClassifier	GenericUnivariateSelect	mode::k_best.param::100.score_func::mutual_info_classif	0.442283789516387	classif	performance
728	SVC	GenericUnivariateSelect	mode::k_best.param::100.score_func::f_classif	GaussianNB	GenericUnivariateSelect	mode::k_best.param::100.score_func::mutual_info_classif	0.178754700504327	classif	performance
729	SVC	GenericUnivariateSelect	mode::k_best.param::100.score_func::f_classif	MLPClassifier	GenericUnivariateSelect	mode::k_best.param::100.score_func::mutual_info_classif	0.208624708624709	classif	performance
730	SVC	GenericUnivariateSelect	mode::k_best.param::100.score_func::f_classif	RandomForestClassifier	GenericUnivariateSelect	mode::k_best.param::100.score_func::mutual_info_classif	0.00699300699300699	classif	performance
731	SVC	GenericUnivariateSelect	mode::k_best.param::100.score_func::f_classif	SVC	GenericUnivariateSelect	mode::k_best.param::100.score_func::mutual_info_classif	0.796983916259493	classif	performance
732	SVC	GenericUnivariateSelect	mode::k_best.param::100.score_func::f_classif	AdaBoostClassifier	VarianceThreshold	threshold::0.8	0.139526398679171	classif	performance
733	SVC	GenericUnivariateSelect	mode::k_best.param::100.score_func::f_classif	GaussianNB	VarianceThreshold	threshold::0.8	0.00699300699300699	classif	performance
734	SVC	GenericUnivariateSelect	mode::k_best.param::100.score_func::f_classif	MLPClassifier	VarianceThreshold	threshold::0.8	0.0179598323777853	classif	performance
735	SVC	GenericUnivariateSelect	mode::k_best.param::100.score_func::f_classif	RandomForestClassifier	VarianceThreshold	threshold::0.8	0.00722622222663166	classif	performance
736	SVC	GenericUnivariateSelect	mode::k_best.param::100.score_func::f_classif	SVC	VarianceThreshold	threshold::0.8	0.442283789516387	classif	performance
737	AdaBoostClassifier	GenericUnivariateSelect	mode::k_best.param::100.score_func::mutual_info_classif	AdaBoostClassifier	None		0.748860182225451	classif	performance
738	AdaBoostClassifier	GenericUnivariateSelect	mode::k_best.param::100.score_func::mutual_info_classif	GaussianNB	None		0.0636274519100849	classif	performance
739	AdaBoostClassifier	GenericUnivariateSelect	mode::k_best.param::100.score_func::mutual_info_classif	MLPClassifier	None		0.1589452725429	classif	performance
740	AdaBoostClassifier	GenericUnivariateSelect	mode::k_best.param::100.score_func::mutual_info_classif	RandomForestClassifier	None		0.0406919393973458	classif	performance
741	AdaBoostClassifier	GenericUnivariateSelect	mode::k_best.param::100.score_func::mutual_info_classif	SVC	None		0.654365498742404	classif	performance
742	AdaBoostClassifier	GenericUnivariateSelect	mode::k_best.param::100.score_func::mutual_info_classif	AdaBoostClassifier	RFE	estimator__algorithm::SAMME.R.estimator__learning_rate::1.0.estimator__n_estimators::50.importance_getter::auto.n_features_to_select::100.step::0.05.verbose::300	0.748860182225451	classif	performance
743	AdaBoostClassifier	GenericUnivariateSelect	mode::k_best.param::100.score_func::mutual_info_classif	RandomForestClassifier	RFE	estimator__bootstrap::True.estimator__ccp_alpha::0.0.estimator__criterion::gini.estimator__max_features::sqrt.estimator__min_impurity_decrease::0.0.estimator__min_samples_leaf::1.estimator__min_samples_split::2.estimator__min_weight_fraction_leaf::0.0.estimator__n_estimators::100.estimator__oob_score::False.estimator__verbose::0.estimator__warm_start::False.importance_getter::auto.n_features_to_s…	0.00547173785188434	classif	performance
744	AdaBoostClassifier	GenericUnivariateSelect	mode::k_best.param::100.score_func::mutual_info_classif	SVC	RFE	estimator__C::1.0.estimator__break_ties::False.estimator__cache_size::200.estimator__coef0::0.0.estimator__decision_function_shape::ovr.estimator__degree::3.estimator__gamma::scale.estimator__kernel::linear.estimator__max_iter::-1.estimator__probability::True.estimator__shrinking::True.estimator__tol::0.001.estimator__verbose::False.importance_getter::auto.n_features_to_select::100.step::0.05.ver…	0.654365498742404	classif	performance
745	AdaBoostClassifier	GenericUnivariateSelect	mode::k_best.param::100.score_func::mutual_info_classif	AdaBoostClassifier	IndValSelector	indval_func::indval.g.max_order::None.min_order::1.num_permutations::20.percentile::50	0.405199602013337	classif	performance
746	AdaBoostClassifier	GenericUnivariateSelect	mode::k_best.param::100.score_func::mutual_info_classif	GaussianNB	IndValSelector	indval_func::indval.g.max_order::None.min_order::1.num_permutations::20.percentile::50	0.178754700504327	classif	performance
747	AdaBoostClassifier	GenericUnivariateSelect	mode::k_best.param::100.score_func::mutual_info_classif	MLPClassifier	IndValSelector	indval_func::indval.g.max_order::None.min_order::1.num_permutations::20.percentile::50	0.370039450575182	classif	performance
748	AdaBoostClassifier	GenericUnivariateSelect	mode::k_best.param::100.score_func::mutual_info_classif	RandomForestClassifier	IndValSelector	indval_func::indval.g.max_order::None.min_order::1.num_permutations::20.percentile::50	0.0296622589113772	classif	performance
749	AdaBoostClassifier	GenericUnivariateSelect	mode::k_best.param::100.score_func::mutual_info_classif	SVC	IndValSelector	indval_func::indval.g.max_order::None.min_order::1.num_permutations::20.percentile::50	0.654009054162	classif	performance
750	AdaBoostClassifier	GenericUnivariateSelect	mode::k_best.param::100.score_func::mutual_info_classif	AdaBoostClassifier	GenericUnivariateSelect	mode::k_best.param::100.score_func::chi2	1	classif	performance
751	AdaBoostClassifier	GenericUnivariateSelect	mode::k_best.param::100.score_func::mutual_info_classif	GaussianNB	GenericUnivariateSelect	mode::k_best.param::100.score_func::chi2	0.798080629458299	classif	performance
752	AdaBoostClassifier	GenericUnivariateSelect	mode::k_best.param::100.score_func::mutual_info_classif	MLPClassifier	GenericUnivariateSelect	mode::k_best.param::100.score_func::chi2	0.700221056940895	classif	performance
753	AdaBoostClassifier	GenericUnivariateSelect	mode::k_best.param::100.score_func::mutual_info_classif	RandomForestClassifier	GenericUnivariateSelect	mode::k_best.param::100.score_func::chi2	0.0296622589113772	classif	performance
754	AdaBoostClassifier	GenericUnivariateSelect	mode::k_best.param::100.score_func::mutual_info_classif	SVC	GenericUnivariateSelect	mode::k_best.param::100.score_func::chi2	0.248063302128899	classif	performance
755	AdaBoostClassifier	GenericUnivariateSelect	mode::k_best.param::100.score_func::mutual_info_classif	AdaBoostClassifier	GenericUnivariateSelect	mode::k_best.param::100.score_func::f_classif	0.521065738191237	classif	performance
756	AdaBoostClassifier	GenericUnivariateSelect	mode::k_best.param::100.score_func::mutual_info_classif	GaussianNB	GenericUnivariateSelect	mode::k_best.param::100.score_func::f_classif	0.1589452725429	classif	performance
757	AdaBoostClassifier	GenericUnivariateSelect	mode::k_best.param::100.score_func::mutual_info_classif	MLPClassifier	GenericUnivariateSelect	mode::k_best.param::100.score_func::f_classif	0.847840954179513	classif	performance
758	AdaBoostClassifier	GenericUnivariateSelect	mode::k_best.param::100.score_func::mutual_info_classif	RandomForestClassifier	GenericUnivariateSelect	mode::k_best.param::100.score_func::f_classif	0.164918414918415	classif	performance
759	AdaBoostClassifier	GenericUnivariateSelect	mode::k_best.param::100.score_func::mutual_info_classif	SVC	GenericUnivariateSelect	mode::k_best.param::100.score_func::f_classif	0.442283789516387	classif	performance
760	AdaBoostClassifier	GenericUnivariateSelect	mode::k_best.param::100.score_func::mutual_info_classif	GaussianNB	GenericUnivariateSelect	mode::k_best.param::100.score_func::mutual_info_classif	0.897653424111357	classif	performance
761	AdaBoostClassifier	GenericUnivariateSelect	mode::k_best.param::100.score_func::mutual_info_classif	MLPClassifier	GenericUnivariateSelect	mode::k_best.param::100.score_func::mutual_info_classif	0.700851561732167	classif	performance
762	AdaBoostClassifier	GenericUnivariateSelect	mode::k_best.param::100.score_func::mutual_info_classif	RandomForestClassifier	GenericUnivariateSelect	mode::k_best.param::100.score_func::mutual_info_classif	0.0251865619776521	classif	performance
763	AdaBoostClassifier	GenericUnivariateSelect	mode::k_best.param::100.score_func::mutual_info_classif	SVC	GenericUnivariateSelect	mode::k_best.param::100.score_func::mutual_info_classif	0.157101238307872	classif	performance
764	AdaBoostClassifier	GenericUnivariateSelect	mode::k_best.param::100.score_func::mutual_info_classif	AdaBoostClassifier	VarianceThreshold	threshold::0.8	0.480266614092217	classif	performance
765	AdaBoostClassifier	GenericUnivariateSelect	mode::k_best.param::100.score_func::mutual_info_classif	GaussianNB	VarianceThreshold	threshold::0.8	0.0348055639329139	classif	performance
766	AdaBoostClassifier	GenericUnivariateSelect	mode::k_best.param::100.score_func::mutual_info_classif	MLPClassifier	VarianceThreshold	threshold::0.8	0.0973193473193473	classif	performance
767	AdaBoostClassifier	GenericUnivariateSelect	mode::k_best.param::100.score_func::mutual_info_classif	RandomForestClassifier	VarianceThreshold	threshold::0.8	0.0250261609245482	classif	performance
768	AdaBoostClassifier	GenericUnivariateSelect	mode::k_best.param::100.score_func::mutual_info_classif	SVC	VarianceThreshold	threshold::0.8	0.847840954179513	classif	performance
769	GaussianNB	GenericUnivariateSelect	mode::k_best.param::100.score_func::mutual_info_classif	AdaBoostClassifier	None		0.948891141365353	classif	performance
770	GaussianNB	GenericUnivariateSelect	mode::k_best.param::100.score_func::mutual_info_classif	GaussianNB	None		0.0838501948238908	classif	performance
771	GaussianNB	GenericUnivariateSelect	mode::k_best.param::100.score_func::mutual_info_classif	MLPClassifier	None		0.199847400070074	classif	performance
772	GaussianNB	GenericUnivariateSelect	mode::k_best.param::100.score_func::mutual_info_classif	RandomForestClassifier	None		0.0294827954159305	classif	performance
773	GaussianNB	GenericUnivariateSelect	mode::k_best.param::100.score_func::mutual_info_classif	SVC	None		0.336839850131342	classif	performance
774	GaussianNB	GenericUnivariateSelect	mode::k_best.param::100.score_func::mutual_info_classif	AdaBoostClassifier	RFE	estimator__algorithm::SAMME.R.estimator__learning_rate::1.0.estimator__n_estimators::50.importance_getter::auto.n_features_to_select::100.step::0.05.verbose::300	0.948891141365353	classif	performance
775	GaussianNB	GenericUnivariateSelect	mode::k_best.param::100.score_func::mutual_info_classif	RandomForestClassifier	RFE	estimator__bootstrap::True.estimator__ccp_alpha::0.0.estimator__criterion::gini.estimator__max_features::sqrt.estimator__min_impurity_decrease::0.0.estimator__min_samples_leaf::1.estimator__min_samples_split::2.estimator__min_weight_fraction_leaf::0.0.estimator__n_estimators::100.estimator__oob_score::False.estimator__verbose::0.estimator__warm_start::False.importance_getter::auto.n_features_to_s…	0.00541931932650314	classif	performance
776	GaussianNB	GenericUnivariateSelect	mode::k_best.param::100.score_func::mutual_info_classif	SVC	RFE	estimator__C::1.0.estimator__break_ties::False.estimator__cache_size::200.estimator__coef0::0.0.estimator__decision_function_shape::ovr.estimator__degree::3.estimator__gamma::scale.estimator__kernel::linear.estimator__max_iter::-1.estimator__probability::True.estimator__shrinking::True.estimator__tol::0.001.estimator__verbose::False.importance_getter::auto.n_features_to_select::100.step::0.05.ver…	0.797644080438493	classif	performance
777	GaussianNB	GenericUnivariateSelect	mode::k_best.param::100.score_func::mutual_info_classif	AdaBoostClassifier	IndValSelector	indval_func::indval.g.max_order::None.min_order::1.num_permutations::20.percentile::50	0.480752644572086	classif	performance
778	GaussianNB	GenericUnivariateSelect	mode::k_best.param::100.score_func::mutual_info_classif	GaussianNB	IndValSelector	indval_func::indval.g.max_order::None.min_order::1.num_permutations::20.percentile::50	0.275850391864437	classif	performance
779	GaussianNB	GenericUnivariateSelect	mode::k_best.param::100.score_func::mutual_info_classif	MLPClassifier	IndValSelector	indval_func::indval.g.max_order::None.min_order::1.num_permutations::20.percentile::50	0.480266614092217	classif	performance
780	GaussianNB	GenericUnivariateSelect	mode::k_best.param::100.score_func::mutual_info_classif	RandomForestClassifier	IndValSelector	indval_func::indval.g.max_order::None.min_order::1.num_permutations::20.percentile::50	0.0211650497099508	classif	performance
781	GaussianNB	GenericUnivariateSelect	mode::k_best.param::100.score_func::mutual_info_classif	SVC	IndValSelector	indval_func::indval.g.max_order::None.min_order::1.num_permutations::20.percentile::50	0.336305933384396	classif	performance
782	GaussianNB	GenericUnivariateSelect	mode::k_best.param::100.score_func::mutual_info_classif	AdaBoostClassifier	GenericUnivariateSelect	mode::k_best.param::100.score_func::chi2	0.948891141365353	classif	performance
783	GaussianNB	GenericUnivariateSelect	mode::k_best.param::100.score_func::mutual_info_classif	GaussianNB	GenericUnivariateSelect	mode::k_best.param::100.score_func::chi2	1	classif	performance
784	GaussianNB	GenericUnivariateSelect	mode::k_best.param::100.score_func::mutual_info_classif	MLPClassifier	GenericUnivariateSelect	mode::k_best.param::100.score_func::chi2	0.746414229750862	classif	performance
785	GaussianNB	GenericUnivariateSelect	mode::k_best.param::100.score_func::mutual_info_classif	RandomForestClassifier	GenericUnivariateSelect	mode::k_best.param::100.score_func::chi2	0.0211650497099508	classif	performance
786	GaussianNB	GenericUnivariateSelect	mode::k_best.param::100.score_func::mutual_info_classif	SVC	GenericUnivariateSelect	mode::k_best.param::100.score_func::chi2	0.0720558606438515	classif	performance
787	GaussianNB	GenericUnivariateSelect	mode::k_best.param::100.score_func::mutual_info_classif	AdaBoostClassifier	GenericUnivariateSelect	mode::k_best.param::100.score_func::f_classif	0.274252093378814	classif	performance
788	GaussianNB	GenericUnivariateSelect	mode::k_best.param::100.score_func::mutual_info_classif	GaussianNB	GenericUnivariateSelect	mode::k_best.param::100.score_func::f_classif	0.0542155482977505	classif	performance
789	GaussianNB	GenericUnivariateSelect	mode::k_best.param::100.score_func::mutual_info_classif	MLPClassifier	GenericUnivariateSelect	mode::k_best.param::100.score_func::f_classif	0.897991772475645	classif	performance
790	GaussianNB	GenericUnivariateSelect	mode::k_best.param::100.score_func::mutual_info_classif	RandomForestClassifier	GenericUnivariateSelect	mode::k_best.param::100.score_func::f_classif	0.140843743351186	classif	performance
791	GaussianNB	GenericUnivariateSelect	mode::k_best.param::100.score_func::mutual_info_classif	SVC	GenericUnivariateSelect	mode::k_best.param::100.score_func::f_classif	0.178754700504327	classif	performance
792	GaussianNB	GenericUnivariateSelect	mode::k_best.param::100.score_func::mutual_info_classif	AdaBoostClassifier	GenericUnivariateSelect	mode::k_best.param::100.score_func::mutual_info_classif	0.897653424111357	classif	performance
793	GaussianNB	GenericUnivariateSelect	mode::k_best.param::100.score_func::mutual_info_classif	MLPClassifier	GenericUnivariateSelect	mode::k_best.param::100.score_func::mutual_info_classif	0.654009054162	classif	performance
794	GaussianNB	GenericUnivariateSelect	mode::k_best.param::100.score_func::mutual_info_classif	RandomForestClassifier	GenericUnivariateSelect	mode::k_best.param::100.score_func::mutual_info_classif	0.017833565524825	classif	performance
795	GaussianNB	GenericUnivariateSelect	mode::k_best.param::100.score_func::mutual_info_classif	SVC	GenericUnivariateSelect	mode::k_best.param::100.score_func::mutual_info_classif	0.0382738864638135	classif	performance
796	GaussianNB	GenericUnivariateSelect	mode::k_best.param::100.score_func::mutual_info_classif	AdaBoostClassifier	VarianceThreshold	threshold::0.8	0.60769758113011	classif	performance
797	GaussianNB	GenericUnivariateSelect	mode::k_best.param::100.score_func::mutual_info_classif	GaussianNB	VarianceThreshold	threshold::0.8	0.0210227525190723	classif	performance
798	GaussianNB	GenericUnivariateSelect	mode::k_best.param::100.score_func::mutual_info_classif	MLPClassifier	VarianceThreshold	threshold::0.8	0.0955974743124129	classif	performance
799	GaussianNB	GenericUnivariateSelect	mode::k_best.param::100.score_func::mutual_info_classif	RandomForestClassifier	VarianceThreshold	threshold::0.8	0.0177076622352686	classif	performance
800	GaussianNB	GenericUnivariateSelect	mode::k_best.param::100.score_func::mutual_info_classif	SVC	VarianceThreshold	threshold::0.8	0.481237331271649	classif	performance
801	MLPClassifier	GenericUnivariateSelect	mode::k_best.param::100.score_func::mutual_info_classif	AdaBoostClassifier	None		0.897991772475645	classif	performance
802	MLPClassifier	GenericUnivariateSelect	mode::k_best.param::100.score_func::mutual_info_classif	GaussianNB	None		0.053030303030303	classif	performance
803	MLPClassifier	GenericUnivariateSelect	mode::k_best.param::100.score_func::mutual_info_classif	MLPClassifier	None		0.109831831474472	classif	performance
804	MLPClassifier	GenericUnivariateSelect	mode::k_best.param::100.score_func::mutual_info_classif	RandomForestClassifier	None		0.0471573188700218	classif	performance
805	MLPClassifier	GenericUnivariateSelect	mode::k_best.param::100.score_func::mutual_info_classif	SVC	None		0.654365498742404	classif	performance
806	MLPClassifier	GenericUnivariateSelect	mode::k_best.param::100.score_func::mutual_info_classif	AdaBoostClassifier	RFE	estimator__algorithm::SAMME.R.estimator__learning_rate::1.0.estimator__n_estimators::50.importance_getter::auto.n_features_to_select::100.step::0.05.verbose::300	0.897991772475645	classif	performance
807	MLPClassifier	GenericUnivariateSelect	mode::k_best.param::100.score_func::mutual_info_classif	RandomForestClassifier	RFE	estimator__bootstrap::True.estimator__ccp_alpha::0.0.estimator__criterion::gini.estimator__max_features::sqrt.estimator__min_impurity_decrease::0.0.estimator__min_samples_leaf::1.estimator__min_samples_split::2.estimator__min_weight_fraction_leaf::0.0.estimator__n_estimators::100.estimator__oob_score::False.estimator__verbose::0.estimator__warm_start::False.importance_getter::auto.n_features_to_s…	0.00206877862166875	classif	performance
808	MLPClassifier	GenericUnivariateSelect	mode::k_best.param::100.score_func::mutual_info_classif	SVC	RFE	estimator__C::1.0.estimator__break_ties::False.estimator__cache_size::200.estimator__coef0::0.0.estimator__decision_function_shape::ovr.estimator__degree::3.estimator__gamma::scale.estimator__kernel::linear.estimator__max_iter::-1.estimator__probability::True.estimator__shrinking::True.estimator__tol::0.001.estimator__verbose::False.importance_getter::auto.n_features_to_select::100.step::0.05.ver…	0.749127609639946	classif	performance
809	MLPClassifier	GenericUnivariateSelect	mode::k_best.param::100.score_func::mutual_info_classif	AdaBoostClassifier	IndValSelector	indval_func::indval.g.max_order::None.min_order::1.num_permutations::20.percentile::50	0.797644080438493	classif	performance
810	MLPClassifier	GenericUnivariateSelect	mode::k_best.param::100.score_func::mutual_info_classif	GaussianNB	IndValSelector	indval_func::indval.g.max_order::None.min_order::1.num_permutations::20.percentile::50	0.223778469597734	classif	performance
811	MLPClassifier	GenericUnivariateSelect	mode::k_best.param::100.score_func::mutual_info_classif	MLPClassifier	IndValSelector	indval_func::indval.g.max_order::None.min_order::1.num_permutations::20.percentile::50	0.317599067599068	classif	performance
812	MLPClassifier	GenericUnivariateSelect	mode::k_best.param::100.score_func::mutual_info_classif	RandomForestClassifier	IndValSelector	indval_func::indval.g.max_order::None.min_order::1.num_permutations::20.percentile::50	0.0250261609245482	classif	performance
813	MLPClassifier	GenericUnivariateSelect	mode::k_best.param::100.score_func::mutual_info_classif	SVC	IndValSelector	indval_func::indval.g.max_order::None.min_order::1.num_permutations::20.percentile::50	0.405199602013337	classif	performance
814	MLPClassifier	GenericUnivariateSelect	mode::k_best.param::100.score_func::mutual_info_classif	AdaBoostClassifier	GenericUnivariateSelect	mode::k_best.param::100.score_func::chi2	0.652933079917846	classif	performance
815	MLPClassifier	GenericUnivariateSelect	mode::k_best.param::100.score_func::mutual_info_classif	GaussianNB	GenericUnivariateSelect	mode::k_best.param::100.score_func::chi2	0.847675153945266	classif	performance
816	MLPClassifier	GenericUnivariateSelect	mode::k_best.param::100.score_func::mutual_info_classif	MLPClassifier	GenericUnivariateSelect	mode::k_best.param::100.score_func::chi2	0.701165327418155	classif	performance
817	MLPClassifier	GenericUnivariateSelect	mode::k_best.param::100.score_func::mutual_info_classif	RandomForestClassifier	GenericUnivariateSelect	mode::k_best.param::100.score_func::chi2	0.0208808208187003	classif	performance
818	MLPClassifier	GenericUnivariateSelect	mode::k_best.param::100.score_func::mutual_info_classif	SVC	GenericUnivariateSelect	mode::k_best.param::100.score_func::chi2	0.0963309638893394	classif	performance
819	MLPClassifier	GenericUnivariateSelect	mode::k_best.param::100.score_func::mutual_info_classif	AdaBoostClassifier	GenericUnivariateSelect	mode::k_best.param::100.score_func::f_classif	0.123538826676246	classif	performance
820	MLPClassifier	GenericUnivariateSelect	mode::k_best.param::100.score_func::mutual_info_classif	GaussianNB	GenericUnivariateSelect	mode::k_best.param::100.score_func::f_classif	0.0110722610722611	classif	performance
821	MLPClassifier	GenericUnivariateSelect	mode::k_best.param::100.score_func::mutual_info_classif	MLPClassifier	GenericUnivariateSelect	mode::k_best.param::100.score_func::f_classif	0.749127609639946	classif	performance
822	MLPClassifier	GenericUnivariateSelect	mode::k_best.param::100.score_func::mutual_info_classif	RandomForestClassifier	GenericUnivariateSelect	mode::k_best.param::100.score_func::f_classif	0.259324009324009	classif	performance
823	MLPClassifier	GenericUnivariateSelect	mode::k_best.param::100.score_func::mutual_info_classif	SVC	GenericUnivariateSelect	mode::k_best.param::100.score_func::f_classif	0.208624708624709	classif	performance
824	MLPClassifier	GenericUnivariateSelect	mode::k_best.param::100.score_func::mutual_info_classif	AdaBoostClassifier	GenericUnivariateSelect	mode::k_best.param::100.score_func::mutual_info_classif	0.700851561732167	classif	performance
825	MLPClassifier	GenericUnivariateSelect	mode::k_best.param::100.score_func::mutual_info_classif	GaussianNB	GenericUnivariateSelect	mode::k_best.param::100.score_func::mutual_info_classif	0.654009054162	classif	performance
826	MLPClassifier	GenericUnivariateSelect	mode::k_best.param::100.score_func::mutual_info_classif	RandomForestClassifier	GenericUnivariateSelect	mode::k_best.param::100.score_func::mutual_info_classif	0.0251865619776521	classif	performance
827	MLPClassifier	GenericUnivariateSelect	mode::k_best.param::100.score_func::mutual_info_classif	SVC	GenericUnivariateSelect	mode::k_best.param::100.score_func::mutual_info_classif	0.0123269635426798	classif	performance
828	MLPClassifier	GenericUnivariateSelect	mode::k_best.param::100.score_func::mutual_info_classif	AdaBoostClassifier	VarianceThreshold	threshold::0.8	1	classif	performance
829	MLPClassifier	GenericUnivariateSelect	mode::k_best.param::100.score_func::mutual_info_classif	GaussianNB	VarianceThreshold	threshold::0.8	0.0179598323777853	classif	performance
830	MLPClassifier	GenericUnivariateSelect	mode::k_best.param::100.score_func::mutual_info_classif	MLPClassifier	VarianceThreshold	threshold::0.8	0.053030303030303	classif	performance
831	MLPClassifier	GenericUnivariateSelect	mode::k_best.param::100.score_func::mutual_info_classif	RandomForestClassifier	VarianceThreshold	threshold::0.8	0.017833565524825	classif	performance
832	MLPClassifier	GenericUnivariateSelect	mode::k_best.param::100.score_func::mutual_info_classif	SVC	VarianceThreshold	threshold::0.8	0.654365498742404	classif	performance
833	RandomForestClassifier	GenericUnivariateSelect	mode::k_best.param::100.score_func::mutual_info_classif	AdaBoostClassifier	None		0.0293036760977038	classif	performance
834	RandomForestClassifier	GenericUnivariateSelect	mode::k_best.param::100.score_func::mutual_info_classif	GaussianNB	None		0.898103811758924	classif	performance
835	RandomForestClassifier	GenericUnivariateSelect	mode::k_best.param::100.score_func::mutual_info_classif	MLPClassifier	None		0.337372543938759	classif	performance
836	RandomForestClassifier	GenericUnivariateSelect	mode::k_best.param::100.score_func::mutual_info_classif	RandomForestClassifier	None		0.652933079917846	classif	performance
837	RandomForestClassifier	GenericUnivariateSelect	mode::k_best.param::100.score_func::mutual_info_classif	SVC	None		0.0174825174825175	classif	performance
838	RandomForestClassifier	GenericUnivariateSelect	mode::k_best.param::100.score_func::mutual_info_classif	AdaBoostClassifier	RFE	estimator__algorithm::SAMME.R.estimator__learning_rate::1.0.estimator__n_estimators::50.importance_getter::auto.n_features_to_select::100.step::0.05.verbose::300	0.0293036760977038	classif	performance
839	RandomForestClassifier	GenericUnivariateSelect	mode::k_best.param::100.score_func::mutual_info_classif	RandomForestClassifier	RFE	estimator__bootstrap::True.estimator__ccp_alpha::0.0.estimator__criterion::gini.estimator__max_features::sqrt.estimator__min_impurity_decrease::0.0.estimator__min_samples_leaf::1.estimator__min_samples_split::2.estimator__min_weight_fraction_leaf::0.0.estimator__n_estimators::100.estimator__oob_score::False.estimator__verbose::0.estimator__warm_start::False.importance_getter::auto.n_features_to_s…	0.604881338487471	classif	performance
840	RandomForestClassifier	GenericUnivariateSelect	mode::k_best.param::100.score_func::mutual_info_classif	SVC	RFE	estimator__C::1.0.estimator__break_ties::False.estimator__cache_size::200.estimator__coef0::0.0.estimator__decision_function_shape::ovr.estimator__degree::3.estimator__gamma::scale.estimator__kernel::linear.estimator__max_iter::-1.estimator__probability::True.estimator__shrinking::True.estimator__tol::0.001.estimator__verbose::False.importance_getter::auto.n_features_to_select::100.step::0.05.ver…	0.00699300699300699	classif	performance
841	RandomForestClassifier	GenericUnivariateSelect	mode::k_best.param::100.score_func::mutual_info_classif	AdaBoostClassifier	IndValSelector	indval_func::indval.g.max_order::None.min_order::1.num_permutations::20.percentile::50	0.0342071410408353	classif	performance
842	RandomForestClassifier	GenericUnivariateSelect	mode::k_best.param::100.score_func::mutual_info_classif	GaussianNB	IndValSelector	indval_func::indval.g.max_order::None.min_order::1.num_permutations::20.percentile::50	0.797644080438493	classif	performance
843	RandomForestClassifier	GenericUnivariateSelect	mode::k_best.param::100.score_func::mutual_info_classif	MLPClassifier	IndValSelector	indval_func::indval.g.max_order::None.min_order::1.num_permutations::20.percentile::50	0.224289212482366	classif	performance
844	RandomForestClassifier	GenericUnivariateSelect	mode::k_best.param::100.score_func::mutual_info_classif	RandomForestClassifier	IndValSelector	indval_func::indval.g.max_order::None.min_order::1.num_permutations::20.percentile::50	0.897991772475645	classif	performance
845	RandomForestClassifier	GenericUnivariateSelect	mode::k_best.param::100.score_func::mutual_info_classif	SVC	IndValSelector	indval_func::indval.g.max_order::None.min_order::1.num_permutations::20.percentile::50	0.0105179514104295	classif	performance
846	RandomForestClassifier	GenericUnivariateSelect	mode::k_best.param::100.score_func::mutual_info_classif	AdaBoostClassifier	GenericUnivariateSelect	mode::k_best.param::100.score_func::chi2	0.00844088763892057	classif	performance
847	RandomForestClassifier	GenericUnivariateSelect	mode::k_best.param::100.score_func::mutual_info_classif	GaussianNB	GenericUnivariateSelect	mode::k_best.param::100.score_func::chi2	0.0102637690955846	classif	performance
848	RandomForestClassifier	GenericUnivariateSelect	mode::k_best.param::100.score_func::mutual_info_classif	MLPClassifier	GenericUnivariateSelect	mode::k_best.param::100.score_func::chi2	0.00722622222663166	classif	performance
849	RandomForestClassifier	GenericUnivariateSelect	mode::k_best.param::100.score_func::mutual_info_classif	RandomForestClassifier	GenericUnivariateSelect	mode::k_best.param::100.score_func::chi2	0.796983916259493	classif	performance
850	RandomForestClassifier	GenericUnivariateSelect	mode::k_best.param::100.score_func::mutual_info_classif	SVC	GenericUnivariateSelect	mode::k_best.param::100.score_func::chi2	0.00326029360191014	classif	performance
851	RandomForestClassifier	GenericUnivariateSelect	mode::k_best.param::100.score_func::mutual_info_classif	AdaBoostClassifier	GenericUnivariateSelect	mode::k_best.param::100.score_func::f_classif	0.00315890713941138	classif	performance
852	RandomForestClassifier	GenericUnivariateSelect	mode::k_best.param::100.score_func::mutual_info_classif	GaussianNB	GenericUnivariateSelect	mode::k_best.param::100.score_func::f_classif	0.000582750582750583	classif	performance
853	RandomForestClassifier	GenericUnivariateSelect	mode::k_best.param::100.score_func::mutual_info_classif	MLPClassifier	GenericUnivariateSelect	mode::k_best.param::100.score_func::f_classif	0.0636274519100849	classif	performance
854	RandomForestClassifier	GenericUnivariateSelect	mode::k_best.param::100.score_func::mutual_info_classif	RandomForestClassifier	GenericUnivariateSelect	mode::k_best.param::100.score_func::f_classif	0.275850391864437	classif	performance
855	RandomForestClassifier	GenericUnivariateSelect	mode::k_best.param::100.score_func::mutual_info_classif	SVC	GenericUnivariateSelect	mode::k_best.param::100.score_func::f_classif	0.00699300699300699	classif	performance
856	RandomForestClassifier	GenericUnivariateSelect	mode::k_best.param::100.score_func::mutual_info_classif	AdaBoostClassifier	GenericUnivariateSelect	mode::k_best.param::100.score_func::mutual_info_classif	0.0251865619776521	classif	performance
857	RandomForestClassifier	GenericUnivariateSelect	mode::k_best.param::100.score_func::mutual_info_classif	GaussianNB	GenericUnivariateSelect	mode::k_best.param::100.score_func::mutual_info_classif	0.017833565524825	classif	performance
858	RandomForestClassifier	GenericUnivariateSelect	mode::k_best.param::100.score_func::mutual_info_classif	MLPClassifier	GenericUnivariateSelect	mode::k_best.param::100.score_func::mutual_info_classif	0.0251865619776521	classif	performance
859	RandomForestClassifier	GenericUnivariateSelect	mode::k_best.param::100.score_func::mutual_info_classif	SVC	GenericUnivariateSelect	mode::k_best.param::100.score_func::mutual_info_classif	0.00209258466211306	classif	performance
860	RandomForestClassifier	GenericUnivariateSelect	mode::k_best.param::100.score_func::mutual_info_classif	AdaBoostClassifier	VarianceThreshold	threshold::0.8	0.0293036760977038	classif	performance
861	RandomForestClassifier	GenericUnivariateSelect	mode::k_best.param::100.score_func::mutual_info_classif	GaussianNB	VarianceThreshold	threshold::0.8	0.898103811758924	classif	performance
862	RandomForestClassifier	GenericUnivariateSelect	mode::k_best.param::100.score_func::mutual_info_classif	MLPClassifier	VarianceThreshold	threshold::0.8	0.259324009324009	classif	performance
863	RandomForestClassifier	GenericUnivariateSelect	mode::k_best.param::100.score_func::mutual_info_classif	RandomForestClassifier	VarianceThreshold	threshold::0.8	0.747510103437658	classif	performance
864	RandomForestClassifier	GenericUnivariateSelect	mode::k_best.param::100.score_func::mutual_info_classif	SVC	VarianceThreshold	threshold::0.8	0.0174825174825175	classif	performance
865	SVC	GenericUnivariateSelect	mode::k_best.param::100.score_func::mutual_info_classif	AdaBoostClassifier	None		0.0291249031293921	classif	performance
866	SVC	GenericUnivariateSelect	mode::k_best.param::100.score_func::mutual_info_classif	GaussianNB	None		0.0100959883469956	classif	performance
867	SVC	GenericUnivariateSelect	mode::k_best.param::100.score_func::mutual_info_classif	MLPClassifier	None		0.0103481624844499	classif	performance
868	SVC	GenericUnivariateSelect	mode::k_best.param::100.score_func::mutual_info_classif	RandomForestClassifier	None		0.00253313057382652	classif	performance
869	SVC	GenericUnivariateSelect	mode::k_best.param::100.score_func::mutual_info_classif	SVC	None		0.139965914120804	classif	performance
870	SVC	GenericUnivariateSelect	mode::k_best.param::100.score_func::mutual_info_classif	AdaBoostClassifier	RFE	estimator__algorithm::SAMME.R.estimator__learning_rate::1.0.estimator__n_estimators::50.importance_getter::auto.n_features_to_select::100.step::0.05.verbose::300	0.0291249031293921	classif	performance
871	SVC	GenericUnivariateSelect	mode::k_best.param::100.score_func::mutual_info_classif	RandomForestClassifier	RFE	estimator__bootstrap::True.estimator__ccp_alpha::0.0.estimator__criterion::gini.estimator__max_features::sqrt.estimator__min_impurity_decrease::0.0.estimator__min_samples_leaf::1.estimator__min_samples_split::2.estimator__min_weight_fraction_leaf::0.0.estimator__n_estimators::100.estimator__oob_score::False.estimator__verbose::0.estimator__warm_start::False.importance_getter::auto.n_features_to_s…	0.00199838294475787	classif	performance
872	SVC	GenericUnivariateSelect	mode::k_best.param::100.score_func::mutual_info_classif	SVC	RFE	estimator__C::1.0.estimator__break_ties::False.estimator__cache_size::200.estimator__coef0::0.0.estimator__decision_function_shape::ovr.estimator__degree::3.estimator__gamma::scale.estimator__kernel::linear.estimator__max_iter::-1.estimator__probability::True.estimator__shrinking::True.estimator__tol::0.001.estimator__verbose::False.importance_getter::auto.n_features_to_select::100.step::0.05.ver…	0.0175821239875111	classif	performance
873	SVC	GenericUnivariateSelect	mode::k_best.param::100.score_func::mutual_info_classif	AdaBoostClassifier	IndValSelector	indval_func::indval.g.max_order::None.min_order::1.num_permutations::20.percentile::50	0.00844088763892057	classif	performance
874	SVC	GenericUnivariateSelect	mode::k_best.param::100.score_func::mutual_info_classif	GaussianNB	IndValSelector	indval_func::indval.g.max_order::None.min_order::1.num_permutations::20.percentile::50	0.0208808208187003	classif	performance
875	SVC	GenericUnivariateSelect	mode::k_best.param::100.score_func::mutual_info_classif	MLPClassifier	IndValSelector	indval_func::indval.g.max_order::None.min_order::1.num_permutations::20.percentile::50	0.0210227525190723	classif	performance
876	SVC	GenericUnivariateSelect	mode::k_best.param::100.score_func::mutual_info_classif	RandomForestClassifier	IndValSelector	indval_func::indval.g.max_order::None.min_order::1.num_permutations::20.percentile::50	0.00206877862166875	classif	performance
877	SVC	GenericUnivariateSelect	mode::k_best.param::100.score_func::mutual_info_classif	SVC	IndValSelector	indval_func::indval.g.max_order::None.min_order::1.num_permutations::20.percentile::50	0.139526398679171	classif	performance
878	SVC	GenericUnivariateSelect	mode::k_best.param::100.score_func::mutual_info_classif	AdaBoostClassifier	GenericUnivariateSelect	mode::k_best.param::100.score_func::chi2	0.0245471111638085	classif	performance
879	SVC	GenericUnivariateSelect	mode::k_best.param::100.score_func::mutual_info_classif	GaussianNB	GenericUnivariateSelect	mode::k_best.param::100.score_func::chi2	0.0291249031293921	classif	performance
880	SVC	GenericUnivariateSelect	mode::k_best.param::100.score_func::mutual_info_classif	MLPClassifier	GenericUnivariateSelect	mode::k_best.param::100.score_func::chi2	0.0138785152951844	classif	performance
881	SVC	GenericUnivariateSelect	mode::k_best.param::100.score_func::mutual_info_classif	RandomForestClassifier	GenericUnivariateSelect	mode::k_best.param::100.score_func::chi2	0.00206877862166875	classif	performance
882	SVC	GenericUnivariateSelect	mode::k_best.param::100.score_func::mutual_info_classif	SVC	GenericUnivariateSelect	mode::k_best.param::100.score_func::chi2	0.304549716687414	classif	performance
883	SVC	GenericUnivariateSelect	mode::k_best.param::100.score_func::mutual_info_classif	AdaBoostClassifier	GenericUnivariateSelect	mode::k_best.param::100.score_func::f_classif	0.196346705509341	classif	performance
884	SVC	GenericUnivariateSelect	mode::k_best.param::100.score_func::mutual_info_classif	GaussianNB	GenericUnivariateSelect	mode::k_best.param::100.score_func::f_classif	1	classif	performance
885	SVC	GenericUnivariateSelect	mode::k_best.param::100.score_func::mutual_info_classif	MLPClassifier	GenericUnivariateSelect	mode::k_best.param::100.score_func::f_classif	0.10865704814177	classif	performance
886	SVC	GenericUnivariateSelect	mode::k_best.param::100.score_func::mutual_info_classif	RandomForestClassifier	GenericUnivariateSelect	mode::k_best.param::100.score_func::f_classif	0.00479682771983516	classif	performance
887	SVC	GenericUnivariateSelect	mode::k_best.param::100.score_func::mutual_info_classif	SVC	GenericUnivariateSelect	mode::k_best.param::100.score_func::f_classif	0.796983916259493	classif	performance
888	SVC	GenericUnivariateSelect	mode::k_best.param::100.score_func::mutual_info_classif	AdaBoostClassifier	GenericUnivariateSelect	mode::k_best.param::100.score_func::mutual_info_classif	0.157101238307872	classif	performance
889	SVC	GenericUnivariateSelect	mode::k_best.param::100.score_func::mutual_info_classif	GaussianNB	GenericUnivariateSelect	mode::k_best.param::100.score_func::mutual_info_classif	0.0382738864638135	classif	performance
890	SVC	GenericUnivariateSelect	mode::k_best.param::100.score_func::mutual_info_classif	MLPClassifier	GenericUnivariateSelect	mode::k_best.param::100.score_func::mutual_info_classif	0.0123269635426798	classif	performance
891	SVC	GenericUnivariateSelect	mode::k_best.param::100.score_func::mutual_info_classif	RandomForestClassifier	GenericUnivariateSelect	mode::k_best.param::100.score_func::mutual_info_classif	0.00209258466211306	classif	performance
892	SVC	GenericUnivariateSelect	mode::k_best.param::100.score_func::mutual_info_classif	AdaBoostClassifier	VarianceThreshold	threshold::0.8	0.0122305132540768	classif	performance
893	SVC	GenericUnivariateSelect	mode::k_best.param::100.score_func::mutual_info_classif	GaussianNB	VarianceThreshold	threshold::0.8	0.00209258466211306	classif	performance
894	SVC	GenericUnivariateSelect	mode::k_best.param::100.score_func::mutual_info_classif	MLPClassifier	VarianceThreshold	threshold::0.8	0.00319249037807853	classif	performance
895	SVC	GenericUnivariateSelect	mode::k_best.param::100.score_func::mutual_info_classif	RandomForestClassifier	VarianceThreshold	threshold::0.8	0.00253313057382652	classif	performance
896	SVC	GenericUnivariateSelect	mode::k_best.param::100.score_func::mutual_info_classif	SVC	VarianceThreshold	threshold::0.8	0.139965914120804	classif	performance
897	AdaBoostClassifier	VarianceThreshold	threshold::0.8	AdaBoostClassifier	None		0.79564397362364	classif	performance
898	AdaBoostClassifier	VarianceThreshold	threshold::0.8	GaussianNB	None		0.0633357038255718	classif	performance
899	AdaBoostClassifier	VarianceThreshold	threshold::0.8	MLPClassifier	None		0.305085279727732	classif	performance
900	AdaBoostClassifier	VarianceThreshold	threshold::0.8	RandomForestClassifier	None		0.0835085499547718	classif	performance
901	AdaBoostClassifier	VarianceThreshold	threshold::0.8	SVC	None		0.248587175628805	classif	performance
902	AdaBoostClassifier	VarianceThreshold	threshold::0.8	AdaBoostClassifier	RFE	estimator__algorithm::SAMME.R.estimator__learning_rate::1.0.estimator__n_estimators::50.importance_getter::auto.n_features_to_select::100.step::0.05.verbose::300	0.79564397362364	classif	performance
903	AdaBoostClassifier	VarianceThreshold	threshold::0.8	RandomForestClassifier	RFE	estimator__bootstrap::True.estimator__ccp_alpha::0.0.estimator__criterion::gini.estimator__max_features::sqrt.estimator__min_impurity_decrease::0.0.estimator__min_samples_leaf::1.estimator__min_samples_split::2.estimator__min_weight_fraction_leaf::0.0.estimator__n_estimators::100.estimator__oob_score::False.estimator__verbose::0.estimator__warm_start::False.importance_getter::auto.n_features_to_s…	0.00541931932650314	classif	performance
904	AdaBoostClassifier	VarianceThreshold	threshold::0.8	SVC	RFE	estimator__C::1.0.estimator__break_ties::False.estimator__cache_size::200.estimator__coef0::0.0.estimator__decision_function_shape::ovr.estimator__degree::3.estimator__gamma::scale.estimator__kernel::linear.estimator__max_iter::-1.estimator__probability::True.estimator__shrinking::True.estimator__tol::0.001.estimator__verbose::False.importance_getter::auto.n_features_to_select::100.step::0.05.ver…	0.608095021934784	classif	performance
905	AdaBoostClassifier	VarianceThreshold	threshold::0.8	AdaBoostClassifier	IndValSelector	indval_func::indval.g.max_order::None.min_order::1.num_permutations::20.percentile::50	0.948317020766473	classif	performance
906	AdaBoostClassifier	VarianceThreshold	threshold::0.8	GaussianNB	IndValSelector	indval_func::indval.g.max_order::None.min_order::1.num_permutations::20.percentile::50	0.248063302128899	classif	performance
907	AdaBoostClassifier	VarianceThreshold	threshold::0.8	MLPClassifier	IndValSelector	indval_func::indval.g.max_order::None.min_order::1.num_permutations::20.percentile::50	0.608095021934784	classif	performance
908	AdaBoostClassifier	VarianceThreshold	threshold::0.8	RandomForestClassifier	IndValSelector	indval_func::indval.g.max_order::None.min_order::1.num_permutations::20.percentile::50	0.0344062910524101	classif	performance
909	AdaBoostClassifier	VarianceThreshold	threshold::0.8	SVC	IndValSelector	indval_func::indval.g.max_order::None.min_order::1.num_permutations::20.percentile::50	0.197851498652145	classif	performance
910	AdaBoostClassifier	VarianceThreshold	threshold::0.8	AdaBoostClassifier	GenericUnivariateSelect	mode::k_best.param::100.score_func::chi2	0.562712014149487	classif	performance
911	AdaBoostClassifier	VarianceThreshold	threshold::0.8	GaussianNB	GenericUnivariateSelect	mode::k_best.param::100.score_func::chi2	0.370039450575182	classif	performance
912	AdaBoostClassifier	VarianceThreshold	threshold::0.8	MLPClassifier	GenericUnivariateSelect	mode::k_best.param::100.score_func::chi2	0.442283789516387	classif	performance
913	AdaBoostClassifier	VarianceThreshold	threshold::0.8	RandomForestClassifier	GenericUnivariateSelect	mode::k_best.param::100.score_func::chi2	0.0146393121014319	classif	performance
914	AdaBoostClassifier	VarianceThreshold	threshold::0.8	SVC	GenericUnivariateSelect	mode::k_best.param::100.score_func::chi2	0.0284133184382836	classif	performance
915	AdaBoostClassifier	VarianceThreshold	threshold::0.8	AdaBoostClassifier	GenericUnivariateSelect	mode::k_best.param::100.score_func::f_classif	0.0937622106836312	classif	performance
916	AdaBoostClassifier	VarianceThreshold	threshold::0.8	GaussianNB	GenericUnivariateSelect	mode::k_best.param::100.score_func::f_classif	0.0105179514104295	classif	performance
917	AdaBoostClassifier	VarianceThreshold	threshold::0.8	MLPClassifier	GenericUnivariateSelect	mode::k_best.param::100.score_func::f_classif	0.748860182225451	classif	performance
918	AdaBoostClassifier	VarianceThreshold	threshold::0.8	RandomForestClassifier	GenericUnivariateSelect	mode::k_best.param::100.score_func::f_classif	0.442786822765978	classif	performance
919	AdaBoostClassifier	VarianceThreshold	threshold::0.8	SVC	GenericUnivariateSelect	mode::k_best.param::100.score_func::f_classif	0.139526398679171	classif	performance
920	AdaBoostClassifier	VarianceThreshold	threshold::0.8	AdaBoostClassifier	GenericUnivariateSelect	mode::k_best.param::100.score_func::mutual_info_classif	0.480266614092217	classif	performance
921	AdaBoostClassifier	VarianceThreshold	threshold::0.8	GaussianNB	GenericUnivariateSelect	mode::k_best.param::100.score_func::mutual_info_classif	0.60769758113011	classif	performance
922	AdaBoostClassifier	VarianceThreshold	threshold::0.8	MLPClassifier	GenericUnivariateSelect	mode::k_best.param::100.score_func::mutual_info_classif	1	classif	performance
923	AdaBoostClassifier	VarianceThreshold	threshold::0.8	RandomForestClassifier	GenericUnivariateSelect	mode::k_best.param::100.score_func::mutual_info_classif	0.0293036760977038	classif	performance
924	AdaBoostClassifier	VarianceThreshold	threshold::0.8	SVC	GenericUnivariateSelect	mode::k_best.param::100.score_func::mutual_info_classif	0.0122305132540768	classif	performance
925	AdaBoostClassifier	VarianceThreshold	threshold::0.8	GaussianNB	VarianceThreshold	threshold::0.8	0.0346057661387576	classif	performance
926	AdaBoostClassifier	VarianceThreshold	threshold::0.8	MLPClassifier	VarianceThreshold	threshold::0.8	0.200840868749128	classif	performance
927	AdaBoostClassifier	VarianceThreshold	threshold::0.8	RandomForestClassifier	VarianceThreshold	threshold::0.8	0.0291249031293921	classif	performance
928	AdaBoostClassifier	VarianceThreshold	threshold::0.8	SVC	VarianceThreshold	threshold::0.8	0.369510572588689	classif	performance
929	GaussianNB	VarianceThreshold	threshold::0.8	AdaBoostClassifier	None		0.0346057661387576	classif	performance
930	GaussianNB	VarianceThreshold	threshold::0.8	GaussianNB	None		0.797862708428663	classif	performance
931	GaussianNB	VarianceThreshold	threshold::0.8	MLPClassifier	None		0.521987112833876	classif	performance
932	GaussianNB	VarianceThreshold	threshold::0.8	RandomForestClassifier	None		0.748052741791853	classif	performance
933	GaussianNB	VarianceThreshold	threshold::0.8	SVC	None		0.0262237762237762	classif	performance
934	GaussianNB	VarianceThreshold	threshold::0.8	AdaBoostClassifier	RFE	estimator__algorithm::SAMME.R.estimator__learning_rate::1.0.estimator__n_estimators::50.importance_getter::auto.n_features_to_select::100.step::0.05.verbose::300	0.0346057661387576	classif	performance
935	GaussianNB	VarianceThreshold	threshold::0.8	RandomForestClassifier	RFE	estimator__bootstrap::True.estimator__ccp_alpha::0.0.estimator__criterion::gini.estimator__max_features::sqrt.estimator__min_impurity_decrease::0.0.estimator__min_samples_leaf::1.estimator__min_samples_split::2.estimator__min_weight_fraction_leaf::0.0.estimator__n_estimators::100.estimator__oob_score::False.estimator__verbose::0.estimator__warm_start::False.importance_getter::auto.n_features_to_s…	0.365232851542551	classif	performance
936	GaussianNB	VarianceThreshold	threshold::0.8	SVC	RFE	estimator__C::1.0.estimator__break_ties::False.estimator__cache_size::200.estimator__coef0::0.0.estimator__decision_function_shape::ovr.estimator__degree::3.estimator__gamma::scale.estimator__kernel::linear.estimator__max_iter::-1.estimator__probability::True.estimator__shrinking::True.estimator__tol::0.001.estimator__verbose::False.importance_getter::auto.n_features_to_select::100.step::0.05.ver…	0.0110722610722611	classif	performance
937	GaussianNB	VarianceThreshold	threshold::0.8	AdaBoostClassifier	IndValSelector	indval_func::indval.g.max_order::None.min_order::1.num_permutations::20.percentile::50	0.0471573188700218	classif	performance
938	GaussianNB	VarianceThreshold	threshold::0.8	GaussianNB	IndValSelector	indval_func::indval.g.max_order::None.min_order::1.num_permutations::20.percentile::50	0.948777847848209	classif	performance
939	GaussianNB	VarianceThreshold	threshold::0.8	MLPClassifier	IndValSelector	indval_func::indval.g.max_order::None.min_order::1.num_permutations::20.percentile::50	0.276910594162916	classif	performance
940	GaussianNB	VarianceThreshold	threshold::0.8	RandomForestClassifier	IndValSelector	indval_func::indval.g.max_order::None.min_order::1.num_permutations::20.percentile::50	1	classif	performance
941	GaussianNB	VarianceThreshold	threshold::0.8	SVC	IndValSelector	indval_func::indval.g.max_order::None.min_order::1.num_permutations::20.percentile::50	0.0105179514104295	classif	performance
942	GaussianNB	VarianceThreshold	threshold::0.8	AdaBoostClassifier	GenericUnivariateSelect	mode::k_best.param::100.score_func::chi2	0.00722622222663166	classif	performance
943	GaussianNB	VarianceThreshold	threshold::0.8	GaussianNB	GenericUnivariateSelect	mode::k_best.param::100.score_func::chi2	0.0150820346748684	classif	performance
944	GaussianNB	VarianceThreshold	threshold::0.8	MLPClassifier	GenericUnivariateSelect	mode::k_best.param::100.score_func::chi2	0.00722622222663166	classif	performance
945	GaussianNB	VarianceThreshold	threshold::0.8	RandomForestClassifier	GenericUnivariateSelect	mode::k_best.param::100.score_func::chi2	0.898215482685455	classif	performance
946	GaussianNB	VarianceThreshold	threshold::0.8	SVC	GenericUnivariateSelect	mode::k_best.param::100.score_func::chi2	0.00326029360191014	classif	performance
947	GaussianNB	VarianceThreshold	threshold::0.8	AdaBoostClassifier	GenericUnivariateSelect	mode::k_best.param::100.score_func::f_classif	0.00315890713941138	classif	performance
948	GaussianNB	VarianceThreshold	threshold::0.8	GaussianNB	GenericUnivariateSelect	mode::k_best.param::100.score_func::f_classif	0.000582750582750583	classif	performance
949	GaussianNB	VarianceThreshold	threshold::0.8	MLPClassifier	GenericUnivariateSelect	mode::k_best.param::100.score_func::f_classif	0.0636274519100849	classif	performance
950	GaussianNB	VarianceThreshold	threshold::0.8	RandomForestClassifier	GenericUnivariateSelect	mode::k_best.param::100.score_func::f_classif	0.382867132867133	classif	performance
951	GaussianNB	VarianceThreshold	threshold::0.8	SVC	GenericUnivariateSelect	mode::k_best.param::100.score_func::f_classif	0.00699300699300699	classif	performance
952	GaussianNB	VarianceThreshold	threshold::0.8	AdaBoostClassifier	GenericUnivariateSelect	mode::k_best.param::100.score_func::mutual_info_classif	0.0348055639329139	classif	performance
953	GaussianNB	VarianceThreshold	threshold::0.8	GaussianNB	GenericUnivariateSelect	mode::k_best.param::100.score_func::mutual_info_classif	0.0210227525190723	classif	performance
954	GaussianNB	VarianceThreshold	threshold::0.8	MLPClassifier	GenericUnivariateSelect	mode::k_best.param::100.score_func::mutual_info_classif	0.0179598323777853	classif	performance
955	GaussianNB	VarianceThreshold	threshold::0.8	RandomForestClassifier	GenericUnivariateSelect	mode::k_best.param::100.score_func::mutual_info_classif	0.898103811758924	classif	performance
956	GaussianNB	VarianceThreshold	threshold::0.8	SVC	GenericUnivariateSelect	mode::k_best.param::100.score_func::mutual_info_classif	0.00209258466211306	classif	performance
957	GaussianNB	VarianceThreshold	threshold::0.8	AdaBoostClassifier	VarianceThreshold	threshold::0.8	0.0346057661387576	classif	performance
958	GaussianNB	VarianceThreshold	threshold::0.8	MLPClassifier	VarianceThreshold	threshold::0.8	0.276910594162916	classif	performance
959	GaussianNB	VarianceThreshold	threshold::0.8	RandomForestClassifier	VarianceThreshold	threshold::0.8	0.563579371947821	classif	performance
960	GaussianNB	VarianceThreshold	threshold::0.8	SVC	VarianceThreshold	threshold::0.8	0.0174825174825175	classif	performance
961	MLPClassifier	VarianceThreshold	threshold::0.8	AdaBoostClassifier	None		0.159404993147933	classif	performance
962	MLPClassifier	VarianceThreshold	threshold::0.8	GaussianNB	None		0.382867132867133	classif	performance
963	MLPClassifier	VarianceThreshold	threshold::0.8	MLPClassifier	None		0.564011130352624	classif	performance
964	MLPClassifier	VarianceThreshold	threshold::0.8	RandomForestClassifier	None		0.336839850131342	classif	performance
965	MLPClassifier	VarianceThreshold	threshold::0.8	SVC	None		0.0841918354137901	classif	performance
966	MLPClassifier	VarianceThreshold	threshold::0.8	AdaBoostClassifier	RFE	estimator__algorithm::SAMME.R.estimator__learning_rate::1.0.estimator__n_estimators::50.importance_getter::auto.n_features_to_select::100.step::0.05.verbose::300	0.159404993147933	classif	performance
967	MLPClassifier	VarianceThreshold	threshold::0.8	RandomForestClassifier	RFE	estimator__bootstrap::True.estimator__ccp_alpha::0.0.estimator__criterion::gini.estimator__max_features::sqrt.estimator__min_impurity_decrease::0.0.estimator__min_samples_leaf::1.estimator__min_samples_split::2.estimator__min_weight_fraction_leaf::0.0.estimator__n_estimators::100.estimator__oob_score::False.estimator__verbose::0.estimator__warm_start::False.importance_getter::auto.n_features_to_s…	0.0122305132540768	classif	performance
968	MLPClassifier	VarianceThreshold	threshold::0.8	SVC	RFE	estimator__C::1.0.estimator__break_ties::False.estimator__cache_size::200.estimator__coef0::0.0.estimator__decision_function_shape::ovr.estimator__degree::3.estimator__gamma::scale.estimator__kernel::linear.estimator__max_iter::-1.estimator__probability::True.estimator__shrinking::True.estimator__tol::0.001.estimator__verbose::False.importance_getter::auto.n_features_to_select::100.step::0.05.ver…	0.141282054979681	classif	performance
969	MLPClassifier	VarianceThreshold	threshold::0.8	AdaBoostClassifier	IndValSelector	indval_func::indval.g.max_order::None.min_order::1.num_permutations::20.percentile::50	0.306152950689989	classif	performance
970	MLPClassifier	VarianceThreshold	threshold::0.8	GaussianNB	IndValSelector	indval_func::indval.g.max_order::None.min_order::1.num_permutations::20.percentile::50	0.522445827201616	classif	performance
971	MLPClassifier	VarianceThreshold	threshold::0.8	MLPClassifier	IndValSelector	indval_func::indval.g.max_order::None.min_order::1.num_permutations::20.percentile::50	0.797862708428663	classif	performance
972	MLPClassifier	VarianceThreshold	threshold::0.8	RandomForestClassifier	IndValSelector	indval_func::indval.g.max_order::None.min_order::1.num_permutations::20.percentile::50	0.276381024050819	classif	performance
973	MLPClassifier	VarianceThreshold	threshold::0.8	SVC	IndValSelector	indval_func::indval.g.max_order::None.min_order::1.num_permutations::20.percentile::50	0.0406919393973458	classif	performance
974	MLPClassifier	VarianceThreshold	threshold::0.8	AdaBoostClassifier	GenericUnivariateSelect	mode::k_best.param::100.score_func::chi2	0.0471573188700218	classif	performance
975	MLPClassifier	VarianceThreshold	threshold::0.8	GaussianNB	GenericUnivariateSelect	mode::k_best.param::100.score_func::chi2	0.0726885947102065	classif	performance
976	MLPClassifier	VarianceThreshold	threshold::0.8	MLPClassifier	GenericUnivariateSelect	mode::k_best.param::100.score_func::chi2	0.0544826027501368	classif	performance
977	MLPClassifier	VarianceThreshold	threshold::0.8	RandomForestClassifier	GenericUnivariateSelect	mode::k_best.param::100.score_func::chi2	0.249632026328275	classif	performance
978	MLPClassifier	VarianceThreshold	threshold::0.8	SVC	GenericUnivariateSelect	mode::k_best.param::100.score_func::chi2	0.00489062405357086	classif	performance
979	MLPClassifier	VarianceThreshold	threshold::0.8	AdaBoostClassifier	GenericUnivariateSelect	mode::k_best.param::100.score_func::f_classif	0.00844088763892057	classif	performance
980	MLPClassifier	VarianceThreshold	threshold::0.8	GaussianNB	GenericUnivariateSelect	mode::k_best.param::100.score_func::f_classif	0.00116550116550117	classif	performance
981	MLPClassifier	VarianceThreshold	threshold::0.8	MLPClassifier	GenericUnivariateSelect	mode::k_best.param::100.score_func::f_classif	0.1243705139373	classif	performance
982	MLPClassifier	VarianceThreshold	threshold::0.8	RandomForestClassifier	GenericUnivariateSelect	mode::k_best.param::100.score_func::f_classif	0.654365498742404	classif	performance
983	MLPClassifier	VarianceThreshold	threshold::0.8	SVC	GenericUnivariateSelect	mode::k_best.param::100.score_func::f_classif	0.0179598323777853	classif	performance
984	MLPClassifier	VarianceThreshold	threshold::0.8	AdaBoostClassifier	GenericUnivariateSelect	mode::k_best.param::100.score_func::mutual_info_classif	0.0973193473193473	classif	performance
985	MLPClassifier	VarianceThreshold	threshold::0.8	GaussianNB	GenericUnivariateSelect	mode::k_best.param::100.score_func::mutual_info_classif	0.0955974743124129	classif	performance
986	MLPClassifier	VarianceThreshold	threshold::0.8	MLPClassifier	GenericUnivariateSelect	mode::k_best.param::100.score_func::mutual_info_classif	0.053030303030303	classif	performance
987	MLPClassifier	VarianceThreshold	threshold::0.8	RandomForestClassifier	GenericUnivariateSelect	mode::k_best.param::100.score_func::mutual_info_classif	0.259324009324009	classif	performance
988	MLPClassifier	VarianceThreshold	threshold::0.8	SVC	GenericUnivariateSelect	mode::k_best.param::100.score_func::mutual_info_classif	0.00319249037807853	classif	performance
989	MLPClassifier	VarianceThreshold	threshold::0.8	AdaBoostClassifier	VarianceThreshold	threshold::0.8	0.200840868749128	classif	performance
990	MLPClassifier	VarianceThreshold	threshold::0.8	GaussianNB	VarianceThreshold	threshold::0.8	0.276910594162916	classif	performance
991	MLPClassifier	VarianceThreshold	threshold::0.8	RandomForestClassifier	VarianceThreshold	threshold::0.8	0.109440425525724	classif	performance
992	MLPClassifier	VarianceThreshold	threshold::0.8	SVC	VarianceThreshold	threshold::0.8	0.0474012470967823	classif	performance
993	RandomForestClassifier	VarianceThreshold	threshold::0.8	AdaBoostClassifier	None		0.0248661174679092	classif	performance
994	RandomForestClassifier	VarianceThreshold	threshold::0.8	GaussianNB	None		0.748052741791853	classif	performance
995	RandomForestClassifier	VarianceThreshold	threshold::0.8	MLPClassifier	None		0.199847400070074	classif	performance
996	RandomForestClassifier	VarianceThreshold	threshold::0.8	RandomForestClassifier	None		0.478308931354556	classif	performance
997	RandomForestClassifier	VarianceThreshold	threshold::0.8	SVC	None		0.017833565524825	classif	performance
998	RandomForestClassifier	VarianceThreshold	threshold::0.8	AdaBoostClassifier	RFE	estimator__algorithm::SAMME.R.estimator__learning_rate::1.0.estimator__n_estimators::50.importance_getter::auto.n_features_to_select::100.step::0.05.verbose::300	0.0248661174679092	classif	performance
999	RandomForestClassifier	VarianceThreshold	threshold::0.8	RandomForestClassifier	RFE	estimator__bootstrap::True.estimator__ccp_alpha::0.0.estimator__criterion::gini.estimator__max_features::sqrt.estimator__min_impurity_decrease::0.0.estimator__min_samples_leaf::1.estimator__min_samples_split::2.estimator__min_weight_fraction_leaf::0.0.estimator__n_estimators::100.estimator__oob_score::False.estimator__verbose::0.estimator__warm_start::False.importance_getter::auto.n_features_to_s…	1	classif	performance
1000	RandomForestClassifier	VarianceThreshold	threshold::0.8	SVC	RFE	estimator__C::1.0.estimator__break_ties::False.estimator__cache_size::200.estimator__coef0::0.0.estimator__decision_function_shape::ovr.estimator__degree::3.estimator__gamma::scale.estimator__kernel::linear.estimator__max_iter::-1.estimator__probability::True.estimator__shrinking::True.estimator__tol::0.001.estimator__verbose::False.importance_getter::auto.n_features_to_select::100.step::0.05.ver…	0.017833565524825	classif	performance
1001	RandomForestClassifier	VarianceThreshold	threshold::0.8	AdaBoostClassifier	IndValSelector	indval_func::indval.g.max_order::None.min_order::1.num_permutations::20.percentile::50	0.0400288484634404	classif	performance
1002	RandomForestClassifier	VarianceThreshold	threshold::0.8	GaussianNB	IndValSelector	indval_func::indval.g.max_order::None.min_order::1.num_permutations::20.percentile::50	0.480752644572086	classif	performance
1003	RandomForestClassifier	VarianceThreshold	threshold::0.8	MLPClassifier	IndValSelector	indval_func::indval.g.max_order::None.min_order::1.num_permutations::20.percentile::50	0.140843743351186	classif	performance
1004	RandomForestClassifier	VarianceThreshold	threshold::0.8	RandomForestClassifier	IndValSelector	indval_func::indval.g.max_order::None.min_order::1.num_permutations::20.percentile::50	0.60769758113011	classif	performance
1005	RandomForestClassifier	VarianceThreshold	threshold::0.8	SVC	IndValSelector	indval_func::indval.g.max_order::None.min_order::1.num_permutations::20.percentile::50	0.00858702830354841	classif	performance
1006	RandomForestClassifier	VarianceThreshold	threshold::0.8	AdaBoostClassifier	GenericUnivariateSelect	mode::k_best.param::100.score_func::chi2	0.0124237633984685	classif	performance
1007	RandomForestClassifier	VarianceThreshold	threshold::0.8	GaussianNB	GenericUnivariateSelect	mode::k_best.param::100.score_func::chi2	0.0149708159977046	classif	performance
1008	RandomForestClassifier	VarianceThreshold	threshold::0.8	MLPClassifier	GenericUnivariateSelect	mode::k_best.param::100.score_func::chi2	0.0149708159977046	classif	performance
1009	RandomForestClassifier	VarianceThreshold	threshold::0.8	RandomForestClassifier	GenericUnivariateSelect	mode::k_best.param::100.score_func::chi2	0.480752644572086	classif	performance
1010	RandomForestClassifier	VarianceThreshold	threshold::0.8	SVC	GenericUnivariateSelect	mode::k_best.param::100.score_func::chi2	0.00322628581640256	classif	performance
1011	RandomForestClassifier	VarianceThreshold	threshold::0.8	AdaBoostClassifier	GenericUnivariateSelect	mode::k_best.param::100.score_func::f_classif	0.00470405390080441	classif	performance
1012	RandomForestClassifier	VarianceThreshold	threshold::0.8	GaussianNB	GenericUnivariateSelect	mode::k_best.param::100.score_func::f_classif	0.00214070973158512	classif	performance
1013	RandomForestClassifier	VarianceThreshold	threshold::0.8	MLPClassifier	GenericUnivariateSelect	mode::k_best.param::100.score_func::f_classif	0.062461335428602	classif	performance
1014	RandomForestClassifier	VarianceThreshold	threshold::0.8	RandomForestClassifier	GenericUnivariateSelect	mode::k_best.param::100.score_func::f_classif	0.177313276751636	classif	performance
1015	RandomForestClassifier	VarianceThreshold	threshold::0.8	SVC	GenericUnivariateSelect	mode::k_best.param::100.score_func::f_classif	0.00722622222663166	classif	performance
1016	RandomForestClassifier	VarianceThreshold	threshold::0.8	AdaBoostClassifier	GenericUnivariateSelect	mode::k_best.param::100.score_func::mutual_info_classif	0.0250261609245482	classif	performance
1017	RandomForestClassifier	VarianceThreshold	threshold::0.8	GaussianNB	GenericUnivariateSelect	mode::k_best.param::100.score_func::mutual_info_classif	0.0177076622352686	classif	performance
1018	RandomForestClassifier	VarianceThreshold	threshold::0.8	MLPClassifier	GenericUnivariateSelect	mode::k_best.param::100.score_func::mutual_info_classif	0.017833565524825	classif	performance
1019	RandomForestClassifier	VarianceThreshold	threshold::0.8	RandomForestClassifier	GenericUnivariateSelect	mode::k_best.param::100.score_func::mutual_info_classif	0.747510103437658	classif	performance
1020	RandomForestClassifier	VarianceThreshold	threshold::0.8	SVC	GenericUnivariateSelect	mode::k_best.param::100.score_func::mutual_info_classif	0.00253313057382652	classif	performance
1021	RandomForestClassifier	VarianceThreshold	threshold::0.8	AdaBoostClassifier	VarianceThreshold	threshold::0.8	0.0291249031293921	classif	performance
1022	RandomForestClassifier	VarianceThreshold	threshold::0.8	GaussianNB	VarianceThreshold	threshold::0.8	0.563579371947821	classif	performance
1023	RandomForestClassifier	VarianceThreshold	threshold::0.8	MLPClassifier	VarianceThreshold	threshold::0.8	0.109440425525724	classif	performance
1024	RandomForestClassifier	VarianceThreshold	threshold::0.8	SVC	VarianceThreshold	threshold::0.8	0.012520911821681	classif	performance
1025	SVC	VarianceThreshold	threshold::0.8	AdaBoostClassifier	None		0.564441616758243	classif	performance
1026	SVC	VarianceThreshold	threshold::0.8	GaussianNB	None		0.0973193473193473	classif	performance
1027	SVC	VarianceThreshold	threshold::0.8	MLPClassifier	None		0.0636274519100849	classif	performance
1028	SVC	VarianceThreshold	threshold::0.8	RandomForestClassifier	None		0.0250261609245482	classif	performance
1029	SVC	VarianceThreshold	threshold::0.8	SVC	None		0.748591898172239	classif	performance
1030	SVC	VarianceThreshold	threshold::0.8	AdaBoostClassifier	RFE	estimator__algorithm::SAMME.R.estimator__learning_rate::1.0.estimator__n_estimators::50.importance_getter::auto.n_features_to_select::100.step::0.05.verbose::300	0.481237331271649	classif	performance
1031	SVC	VarianceThreshold	threshold::0.8	RandomForestClassifier	RFE	estimator__bootstrap::True.estimator__ccp_alpha::0.0.estimator__criterion::gini.estimator__max_features::sqrt.estimator__min_impurity_decrease::0.0.estimator__min_samples_leaf::1.estimator__min_samples_split::2.estimator__min_weight_fraction_leaf::0.0.estimator__n_estimators::100.estimator__oob_score::False.estimator__verbose::0.estimator__warm_start::False.importance_getter::auto.n_features_to_s…	0.00384174147934694	classif	performance
1032	SVC	VarianceThreshold	threshold::0.8	SVC	RFE	estimator__C::1.0.estimator__break_ties::False.estimator__cache_size::200.estimator__coef0::0.0.estimator__decision_function_shape::ovr.estimator__degree::3.estimator__gamma::scale.estimator__kernel::linear.estimator__max_iter::-1.estimator__probability::True.estimator__shrinking::True.estimator__tol::0.001.estimator__verbose::False.importance_getter::auto.n_features_to_select::100.step::0.05.ver…	0.442283789516387	classif	performance
1033	SVC	VarianceThreshold	threshold::0.8	AdaBoostClassifier	IndValSelector	indval_func::indval.g.max_order::None.min_order::1.num_permutations::20.percentile::50	0.405199602013337	classif	performance
1034	SVC	VarianceThreshold	threshold::0.8	GaussianNB	IndValSelector	indval_func::indval.g.max_order::None.min_order::1.num_permutations::20.percentile::50	0.124785918988563	classif	performance
1035	SVC	VarianceThreshold	threshold::0.8	MLPClassifier	IndValSelector	indval_func::indval.g.max_order::None.min_order::1.num_permutations::20.percentile::50	0.337372543938759	classif	performance
1036	SVC	VarianceThreshold	threshold::0.8	RandomForestClassifier	IndValSelector	indval_func::indval.g.max_order::None.min_order::1.num_permutations::20.percentile::50	0.0213077106716282	classif	performance
1037	SVC	VarianceThreshold	threshold::0.8	SVC	IndValSelector	indval_func::indval.g.max_order::None.min_order::1.num_permutations::20.percentile::50	0.698948006585128	classif	performance
1038	SVC	VarianceThreshold	threshold::0.8	AdaBoostClassifier	GenericUnivariateSelect	mode::k_best.param::100.score_func::chi2	0.948947506943391	classif	performance
1039	SVC	VarianceThreshold	threshold::0.8	GaussianNB	GenericUnivariateSelect	mode::k_best.param::100.score_func::chi2	0.898215482685455	classif	performance
1040	SVC	VarianceThreshold	threshold::0.8	MLPClassifier	GenericUnivariateSelect	mode::k_best.param::100.score_func::chi2	0.306152950689989	classif	performance
1041	SVC	VarianceThreshold	threshold::0.8	RandomForestClassifier	GenericUnivariateSelect	mode::k_best.param::100.score_func::chi2	0.0213077106716282	classif	performance
1042	SVC	VarianceThreshold	threshold::0.8	SVC	GenericUnivariateSelect	mode::k_best.param::100.score_func::chi2	0.303475117167465	classif	performance
1043	SVC	VarianceThreshold	threshold::0.8	AdaBoostClassifier	GenericUnivariateSelect	mode::k_best.param::100.score_func::f_classif	0.897879362806083	classif	performance
1044	SVC	VarianceThreshold	threshold::0.8	GaussianNB	GenericUnivariateSelect	mode::k_best.param::100.score_func::f_classif	0.164918414918415	classif	performance
1045	SVC	VarianceThreshold	threshold::0.8	MLPClassifier	GenericUnivariateSelect	mode::k_best.param::100.score_func::f_classif	0.608491261225961	classif	performance
1046	SVC	VarianceThreshold	threshold::0.8	RandomForestClassifier	GenericUnivariateSelect	mode::k_best.param::100.score_func::f_classif	0.128205128205128	classif	performance
1047	SVC	VarianceThreshold	threshold::0.8	SVC	GenericUnivariateSelect	mode::k_best.param::100.score_func::f_classif	0.442283789516387	classif	performance
1048	SVC	VarianceThreshold	threshold::0.8	AdaBoostClassifier	GenericUnivariateSelect	mode::k_best.param::100.score_func::mutual_info_classif	0.847840954179513	classif	performance
1049	SVC	VarianceThreshold	threshold::0.8	GaussianNB	GenericUnivariateSelect	mode::k_best.param::100.score_func::mutual_info_classif	0.481237331271649	classif	performance
1050	SVC	VarianceThreshold	threshold::0.8	MLPClassifier	GenericUnivariateSelect	mode::k_best.param::100.score_func::mutual_info_classif	0.654365498742404	classif	performance
1051	SVC	VarianceThreshold	threshold::0.8	RandomForestClassifier	GenericUnivariateSelect	mode::k_best.param::100.score_func::mutual_info_classif	0.0174825174825175	classif	performance
1052	SVC	VarianceThreshold	threshold::0.8	SVC	GenericUnivariateSelect	mode::k_best.param::100.score_func::mutual_info_classif	0.139965914120804	classif	performance
1053	SVC	VarianceThreshold	threshold::0.8	AdaBoostClassifier	VarianceThreshold	threshold::0.8	0.369510572588689	classif	performance
1054	SVC	VarianceThreshold	threshold::0.8	GaussianNB	VarianceThreshold	threshold::0.8	0.0174825174825175	classif	performance
1055	SVC	VarianceThreshold	threshold::0.8	MLPClassifier	VarianceThreshold	threshold::0.8	0.0474012470967823	classif	performance
1056	SVC	VarianceThreshold	threshold::0.8	RandomForestClassifier	VarianceThreshold	threshold::0.8	0.012520911821681	classif	performance
1057	AdaBoostClassifier	None		GaussianNB	None		0.00716238345574619	classif	runtime
1058	AdaBoostClassifier	None		MLPClassifier	None		0.948891141365353	classif	runtime
1059	AdaBoostClassifier	None		RandomForestClassifier	None		0.0289464786902588	classif	runtime
1060	AdaBoostClassifier	None		SVC	None		0.199349546367441	classif	runtime
1061	AdaBoostClassifier	None		AdaBoostClassifier	RFE	estimator__algorithm::SAMME.R.estimator__learning_rate::1.0.estimator__n_estimators::50.importance_getter::auto.n_features_to_select::100.step::0.05.verbose::300	0.00211656160257058	classif	runtime
1062	AdaBoostClassifier	None		RandomForestClassifier	RFE	estimator__bootstrap::True.estimator__ccp_alpha::0.0.estimator__criterion::gini.estimator__max_features::sqrt.estimator__min_impurity_decrease::0.0.estimator__min_samples_leaf::1.estimator__min_samples_split::2.estimator__min_weight_fraction_leaf::0.0.estimator__n_estimators::100.estimator__oob_score::False.estimator__verbose::0.estimator__warm_start::False.importance_getter::auto.n_features_to_s…	0.0208808208187003	classif	runtime
1063	AdaBoostClassifier	None		SVC	RFE	estimator__C::1.0.estimator__break_ties::False.estimator__cache_size::200.estimator__coef0::0.0.estimator__decision_function_shape::ovr.estimator__degree::3.estimator__gamma::scale.estimator__kernel::linear.estimator__max_iter::-1.estimator__probability::True.estimator__shrinking::True.estimator__tol::0.001.estimator__verbose::False.importance_getter::auto.n_features_to_select::100.step::0.05.ver…	0.00211656160257058	classif	runtime
1064	AdaBoostClassifier	None		AdaBoostClassifier	IndValSelector	indval_func::indval.g.max_order::None.min_order::1.num_permutations::20.percentile::50	0.177313276751636	classif	runtime
1065	AdaBoostClassifier	None		GaussianNB	IndValSelector	indval_func::indval.g.max_order::None.min_order::1.num_permutations::20.percentile::50	0.405199602013337	classif	runtime
1066	AdaBoostClassifier	None		MLPClassifier	IndValSelector	indval_func::indval.g.max_order::None.min_order::1.num_permutations::20.percentile::50	0.0282363100385124	classif	runtime
1067	AdaBoostClassifier	None		RandomForestClassifier	IndValSelector	indval_func::indval.g.max_order::None.min_order::1.num_permutations::20.percentile::50	0.470768338965919	classif	runtime
1068	AdaBoostClassifier	None		SVC	IndValSelector	indval_func::indval.g.max_order::None.min_order::1.num_permutations::20.percentile::50	0.0395882713315586	classif	runtime
1069	AdaBoostClassifier	None		AdaBoostClassifier	GenericUnivariateSelect	mode::k_best.param::100.score_func::chi2	0.0293036760977038	classif	runtime
1070	AdaBoostClassifier	None		GaussianNB	GenericUnivariateSelect	mode::k_best.param::100.score_func::chi2	0.00716238345574619	classif	runtime
1071	AdaBoostClassifier	None		MLPClassifier	GenericUnivariateSelect	mode::k_best.param::100.score_func::chi2	0.0402495846155662	classif	runtime
1072	AdaBoostClassifier	None		RandomForestClassifier	GenericUnivariateSelect	mode::k_best.param::100.score_func::chi2	0.0148599551851302	classif	runtime
1073	AdaBoostClassifier	None		SVC	GenericUnivariateSelect	mode::k_best.param::100.score_func::chi2	0.00691000707234252	classif	runtime
1074	AdaBoostClassifier	None		AdaBoostClassifier	GenericUnivariateSelect	mode::k_best.param::100.score_func::f_classif	0.0213077106716282	classif	runtime
1075	AdaBoostClassifier	None		GaussianNB	GenericUnivariateSelect	mode::k_best.param::100.score_func::f_classif	0.00470405390080441	classif	runtime
1076	AdaBoostClassifier	None		MLPClassifier	GenericUnivariateSelect	mode::k_best.param::100.score_func::f_classif	0.748860182225451	classif	runtime
1077	AdaBoostClassifier	None		RandomForestClassifier	GenericUnivariateSelect	mode::k_best.param::100.score_func::f_classif	0.0146393121014319	classif	runtime
1078	AdaBoostClassifier	None		SVC	GenericUnivariateSelect	mode::k_best.param::100.score_func::f_classif	0.0293036760977038	classif	runtime
1079	AdaBoostClassifier	None		AdaBoostClassifier	GenericUnivariateSelect	mode::k_best.param::100.score_func::mutual_info_classif	0.00211656160257058	classif	runtime
1080	AdaBoostClassifier	None		GaussianNB	GenericUnivariateSelect	mode::k_best.param::100.score_func::mutual_info_classif	0.00209258466211306	classif	runtime
1081	AdaBoostClassifier	None		MLPClassifier	GenericUnivariateSelect	mode::k_best.param::100.score_func::mutual_info_classif	0.00202167806325161	classif	runtime
1082	AdaBoostClassifier	None		RandomForestClassifier	GenericUnivariateSelect	mode::k_best.param::100.score_func::mutual_info_classif	0.00258961922850358	classif	runtime
1083	AdaBoostClassifier	None		SVC	GenericUnivariateSelect	mode::k_best.param::100.score_func::mutual_info_classif	0.00206877862166875	classif	runtime
1084	AdaBoostClassifier	None		AdaBoostClassifier	VarianceThreshold	threshold::0.8	0.107088086737671	classif	runtime
1085	AdaBoostClassifier	None		GaussianNB	VarianceThreshold	threshold::0.8	0.00479682771983516	classif	runtime
1086	AdaBoostClassifier	None		MLPClassifier	VarianceThreshold	threshold::0.8	0.847508810567387	classif	runtime
1087	AdaBoostClassifier	None		RandomForestClassifier	VarianceThreshold	threshold::0.8	0.0469136435331938	classif	runtime
1088	AdaBoostClassifier	None		SVC	VarianceThreshold	threshold::0.8	1	classif	runtime
1089	GaussianNB	None		AdaBoostClassifier	None		0.00716238345574619	classif	runtime
1090	GaussianNB	None		MLPClassifier	None		0.00584645596789975	classif	runtime
1091	GaussianNB	None		RandomForestClassifier	None		0.140405029374913	classif	runtime
1092	GaussianNB	None		SVC	None		0.00392073724260794	classif	runtime
1093	GaussianNB	None		AdaBoostClassifier	RFE	estimator__algorithm::SAMME.R.estimator__learning_rate::1.0.estimator__n_estimators::50.importance_getter::auto.n_features_to_select::100.step::0.05.verbose::300	0.00211656160257058	classif	runtime
1094	GaussianNB	None		RandomForestClassifier	RFE	estimator__bootstrap::True.estimator__ccp_alpha::0.0.estimator__criterion::gini.estimator__max_features::sqrt.estimator__min_impurity_decrease::0.0.estimator__min_samples_leaf::1.estimator__min_samples_split::2.estimator__min_weight_fraction_leaf::0.0.estimator__n_estimators::100.estimator__oob_score::False.estimator__verbose::0.estimator__warm_start::False.importance_getter::auto.n_features_to_s…	0.00211656160257058	classif	runtime
1095	GaussianNB	None		SVC	RFE	estimator__C::1.0.estimator__break_ties::False.estimator__cache_size::200.estimator__coef0::0.0.estimator__decision_function_shape::ovr.estimator__degree::3.estimator__gamma::scale.estimator__kernel::linear.estimator__max_iter::-1.estimator__probability::True.estimator__shrinking::True.estimator__tol::0.001.estimator__verbose::False.importance_getter::auto.n_features_to_select::100.step::0.05.ver…	0.00211656160257058	classif	runtime
1096	GaussianNB	None		AdaBoostClassifier	IndValSelector	indval_func::indval.g.max_order::None.min_order::1.num_permutations::20.percentile::50	0.00214070973158512	classif	runtime
1097	GaussianNB	None		GaussianNB	IndValSelector	indval_func::indval.g.max_order::None.min_order::1.num_permutations::20.percentile::50	0.0105179514104295	classif	runtime
1098	GaussianNB	None		MLPClassifier	IndValSelector	indval_func::indval.g.max_order::None.min_order::1.num_permutations::20.percentile::50	0.00202167806325161	classif	runtime
1099	GaussianNB	None		RandomForestClassifier	IndValSelector	indval_func::indval.g.max_order::None.min_order::1.num_permutations::20.percentile::50	0.00204514318801797	classif	runtime
1100	GaussianNB	None		SVC	IndValSelector	indval_func::indval.g.max_order::None.min_order::1.num_permutations::20.percentile::50	0.00209258466211306	classif	runtime
1101	GaussianNB	None		AdaBoostClassifier	GenericUnivariateSelect	mode::k_best.param::100.score_func::chi2	0.177794382427561	classif	runtime
1102	GaussianNB	None		GaussianNB	GenericUnivariateSelect	mode::k_best.param::100.score_func::chi2	0.948720917826066	classif	runtime
1103	GaussianNB	None		MLPClassifier	GenericUnivariateSelect	mode::k_best.param::100.score_func::chi2	0.402590895984249	classif	runtime
1104	GaussianNB	None		RandomForestClassifier	GenericUnivariateSelect	mode::k_best.param::100.score_func::chi2	0.335234413795959	classif	runtime
1105	GaussianNB	None		SVC	GenericUnivariateSelect	mode::k_best.param::100.score_func::chi2	0.795418060483027	classif	runtime
1106	GaussianNB	None		AdaBoostClassifier	GenericUnivariateSelect	mode::k_best.param::100.score_func::f_classif	0.33577078938347	classif	runtime
1107	GaussianNB	None		GaussianNB	GenericUnivariateSelect	mode::k_best.param::100.score_func::f_classif	0.697007683336201	classif	runtime
1108	GaussianNB	None		MLPClassifier	GenericUnivariateSelect	mode::k_best.param::100.score_func::f_classif	0.123954815983577	classif	runtime
1109	GaussianNB	None		RandomForestClassifier	GenericUnivariateSelect	mode::k_best.param::100.score_func::f_classif	0.403115310233283	classif	runtime
1110	GaussianNB	None		SVC	GenericUnivariateSelect	mode::k_best.param::100.score_func::f_classif	0.222241089355431	classif	runtime
1111	GaussianNB	None		AdaBoostClassifier	GenericUnivariateSelect	mode::k_best.param::100.score_func::mutual_info_classif	0.00211656160257058	classif	runtime
1112	GaussianNB	None		GaussianNB	GenericUnivariateSelect	mode::k_best.param::100.score_func::mutual_info_classif	0.00209258466211306	classif	runtime
1113	GaussianNB	None		MLPClassifier	GenericUnivariateSelect	mode::k_best.param::100.score_func::mutual_info_classif	0.00202167806325161	classif	runtime
1114	GaussianNB	None		RandomForestClassifier	GenericUnivariateSelect	mode::k_best.param::100.score_func::mutual_info_classif	0.00211656160257058	classif	runtime
1115	GaussianNB	None		SVC	GenericUnivariateSelect	mode::k_best.param::100.score_func::mutual_info_classif	0.00206877862166875	classif	runtime
1116	GaussianNB	None		AdaBoostClassifier	VarianceThreshold	threshold::0.8	0.0121344135290699	classif	runtime
1117	GaussianNB	None		GaussianNB	VarianceThreshold	threshold::0.8	0.273717183385097	classif	runtime
1118	GaussianNB	None		MLPClassifier	VarianceThreshold	threshold::0.8	0.0344062910524101	classif	runtime
1119	GaussianNB	None		RandomForestClassifier	VarianceThreshold	threshold::0.8	0.0835085499547718	classif	runtime
1120	GaussianNB	None		SVC	VarianceThreshold	threshold::0.8	0.0146393121014319	classif	runtime
1121	MLPClassifier	None		AdaBoostClassifier	None		0.948891141365353	classif	runtime
1122	MLPClassifier	None		GaussianNB	None		0.00584645596789975	classif	runtime
1123	MLPClassifier	None		RandomForestClassifier	None		0.0149708159977046	classif	runtime
1124	MLPClassifier	None		SVC	None		0.304549716687414	classif	runtime
1125	MLPClassifier	None		AdaBoostClassifier	RFE	estimator__algorithm::SAMME.R.estimator__learning_rate::1.0.estimator__n_estimators::50.importance_getter::auto.n_features_to_select::100.step::0.05.verbose::300	0.0102637690955846	classif	runtime
1126	MLPClassifier	None		RandomForestClassifier	RFE	estimator__bootstrap::True.estimator__ccp_alpha::0.0.estimator__criterion::gini.estimator__max_features::sqrt.estimator__min_impurity_decrease::0.0.estimator__min_samples_leaf::1.estimator__min_samples_split::2.estimator__min_weight_fraction_leaf::0.0.estimator__n_estimators::100.estimator__oob_score::False.estimator__verbose::0.estimator__warm_start::False.importance_getter::auto.n_features_to_s…	0.123538826676246	classif	runtime
1127	MLPClassifier	None		SVC	RFE	estimator__C::1.0.estimator__break_ties::False.estimator__cache_size::200.estimator__coef0::0.0.estimator__decision_function_shape::ovr.estimator__degree::3.estimator__gamma::scale.estimator__kernel::linear.estimator__max_iter::-1.estimator__probability::True.estimator__shrinking::True.estimator__tol::0.001.estimator__verbose::False.importance_getter::auto.n_features_to_select::100.step::0.05.ver…	0.00258961922850358	classif	runtime
1128	MLPClassifier	None		AdaBoostClassifier	IndValSelector	indval_func::indval.g.max_order::None.min_order::1.num_permutations::20.percentile::50	0.248063302128899	classif	runtime
1129	MLPClassifier	None		GaussianNB	IndValSelector	indval_func::indval.g.max_order::None.min_order::1.num_permutations::20.percentile::50	0.441273698169978	classif	runtime
1130	MLPClassifier	None		MLPClassifier	IndValSelector	indval_func::indval.g.max_order::None.min_order::1.num_permutations::20.percentile::50	0.12270598030653	classif	runtime
1131	MLPClassifier	None		RandomForestClassifier	IndValSelector	indval_func::indval.g.max_order::None.min_order::1.num_permutations::20.percentile::50	0.401538019283394	classif	runtime
1132	MLPClassifier	None		SVC	IndValSelector	indval_func::indval.g.max_order::None.min_order::1.num_permutations::20.percentile::50	0.123954815983577	classif	runtime
1133	MLPClassifier	None		AdaBoostClassifier	GenericUnivariateSelect	mode::k_best.param::100.score_func::chi2	0.024706433561653	classif	runtime
1134	MLPClassifier	None		GaussianNB	GenericUnivariateSelect	mode::k_best.param::100.score_func::chi2	0.00392073724260794	classif	runtime
1135	MLPClassifier	None		MLPClassifier	GenericUnivariateSelect	mode::k_best.param::100.score_func::chi2	0.023755990612388	classif	runtime
1136	MLPClassifier	None		RandomForestClassifier	GenericUnivariateSelect	mode::k_best.param::100.score_func::chi2	0.00866057465371661	classif	runtime
1137	MLPClassifier	None		SVC	GenericUnivariateSelect	mode::k_best.param::100.score_func::chi2	0.00563066388341498	classif	runtime
1138	MLPClassifier	None		AdaBoostClassifier	GenericUnivariateSelect	mode::k_best.param::100.score_func::f_classif	0.0148599551851302	classif	runtime
1139	MLPClassifier	None		GaussianNB	GenericUnivariateSelect	mode::k_best.param::100.score_func::f_classif	0.00319249037807853	classif	runtime
1140	MLPClassifier	None		MLPClassifier	GenericUnivariateSelect	mode::k_best.param::100.score_func::f_classif	0.442786822765978	classif	runtime
1141	MLPClassifier	None		RandomForestClassifier	GenericUnivariateSelect	mode::k_best.param::100.score_func::f_classif	0.0101797107925189	classif	runtime
1142	MLPClassifier	None		SVC	GenericUnivariateSelect	mode::k_best.param::100.score_func::f_classif	0.0148599551851302	classif	runtime
1143	MLPClassifier	None		AdaBoostClassifier	GenericUnivariateSelect	mode::k_best.param::100.score_func::mutual_info_classif	0.00584645596789975	classif	runtime
1144	MLPClassifier	None		GaussianNB	GenericUnivariateSelect	mode::k_best.param::100.score_func::mutual_info_classif	0.00829602012170014	classif	runtime
1145	MLPClassifier	None		MLPClassifier	GenericUnivariateSelect	mode::k_best.param::100.score_func::mutual_info_classif	0.00547173785188434	classif	runtime
1146	MLPClassifier	None		RandomForestClassifier	GenericUnivariateSelect	mode::k_best.param::100.score_func::mutual_info_classif	0.00484359810938121	classif	runtime
1147	MLPClassifier	None		SVC	GenericUnivariateSelect	mode::k_best.param::100.score_func::mutual_info_classif	0.00206877862166875	classif	runtime
1148	MLPClassifier	None		AdaBoostClassifier	VarianceThreshold	threshold::0.8	0.0824836146769693	classif	runtime
1149	MLPClassifier	None		GaussianNB	VarianceThreshold	threshold::0.8	0.00319249037807853	classif	runtime
1150	MLPClassifier	None		MLPClassifier	VarianceThreshold	threshold::0.8	0.797862708428663	classif	runtime
1151	MLPClassifier	None		RandomForestClassifier	VarianceThreshold	threshold::0.8	0.0398084098518411	classif	runtime
1152	MLPClassifier	None		SVC	VarianceThreshold	threshold::0.8	0.948891141365353	classif	runtime
1153	RandomForestClassifier	None		AdaBoostClassifier	None		0.0289464786902588	classif	runtime
1154	RandomForestClassifier	None		GaussianNB	None		0.140405029374913	classif	runtime
1155	RandomForestClassifier	None		MLPClassifier	None		0.0149708159977046	classif	runtime
1156	RandomForestClassifier	None		SVC	None		0.0124237633984685	classif	runtime
1157	RandomForestClassifier	None		AdaBoostClassifier	RFE	estimator__algorithm::SAMME.R.estimator__learning_rate::1.0.estimator__n_estimators::50.importance_getter::auto.n_features_to_select::100.step::0.05.verbose::300	0.00211656160257058	classif	runtime
1158	RandomForestClassifier	None		RandomForestClassifier	RFE	estimator__bootstrap::True.estimator__ccp_alpha::0.0.estimator__criterion::gini.estimator__max_features::sqrt.estimator__min_impurity_decrease::0.0.estimator__min_samples_leaf::1.estimator__min_samples_split::2.estimator__min_weight_fraction_leaf::0.0.estimator__n_estimators::100.estimator__oob_score::False.estimator__verbose::0.estimator__warm_start::False.importance_getter::auto.n_features_to_s…	0.00211656160257058	classif	runtime
1159	RandomForestClassifier	None		SVC	RFE	estimator__C::1.0.estimator__break_ties::False.estimator__cache_size::200.estimator__coef0::0.0.estimator__decision_function_shape::ovr.estimator__degree::3.estimator__gamma::scale.estimator__kernel::linear.estimator__max_iter::-1.estimator__probability::True.estimator__shrinking::True.estimator__tol::0.001.estimator__verbose::False.importance_getter::auto.n_features_to_select::100.step::0.05.ver…	0.00211656160257058	classif	runtime
1160	RandomForestClassifier	None		AdaBoostClassifier	IndValSelector	indval_func::indval.g.max_order::None.min_order::1.num_permutations::20.percentile::50	0.00214070973158512	classif	runtime
1161	RandomForestClassifier	None		GaussianNB	IndValSelector	indval_func::indval.g.max_order::None.min_order::1.num_permutations::20.percentile::50	0.109440425525724	classif	runtime
1162	RandomForestClassifier	None		MLPClassifier	IndValSelector	indval_func::indval.g.max_order::None.min_order::1.num_permutations::20.percentile::50	0.00202167806325161	classif	runtime
1163	RandomForestClassifier	None		RandomForestClassifier	IndValSelector	indval_func::indval.g.max_order::None.min_order::1.num_permutations::20.percentile::50	0.00204514318801797	classif	runtime
1164	RandomForestClassifier	None		SVC	IndValSelector	indval_func::indval.g.max_order::None.min_order::1.num_permutations::20.percentile::50	0.00209258466211306	classif	runtime
1165	RandomForestClassifier	None		AdaBoostClassifier	GenericUnivariateSelect	mode::k_best.param::100.score_func::chi2	0.746689534752692	classif	runtime
1166	RandomForestClassifier	None		GaussianNB	GenericUnivariateSelect	mode::k_best.param::100.score_func::chi2	0.0464270621177409	classif	runtime
1167	RandomForestClassifier	None		MLPClassifier	GenericUnivariateSelect	mode::k_best.param::100.score_func::chi2	0.563579371947821	classif	runtime
1168	RandomForestClassifier	None		RandomForestClassifier	GenericUnivariateSelect	mode::k_best.param::100.score_func::chi2	0.303475117167465	classif	runtime
1169	RandomForestClassifier	None		SVC	GenericUnivariateSelect	mode::k_best.param::100.score_func::chi2	0.221211861411576	classif	runtime
1170	RandomForestClassifier	None		AdaBoostClassifier	GenericUnivariateSelect	mode::k_best.param::100.score_func::f_classif	0.748322752899446	classif	runtime
1171	RandomForestClassifier	None		GaussianNB	GenericUnivariateSelect	mode::k_best.param::100.score_func::f_classif	0.0536820690122609	classif	runtime
1172	RandomForestClassifier	None		MLPClassifier	GenericUnivariateSelect	mode::k_best.param::100.score_func::f_classif	0.199349546367441	classif	runtime
1173	RandomForestClassifier	None		RandomForestClassifier	GenericUnivariateSelect	mode::k_best.param::100.score_func::f_classif	0.651847024168635	classif	runtime
1174	RandomForestClassifier	None		SVC	GenericUnivariateSelect	mode::k_best.param::100.score_func::f_classif	0.700536806641476	classif	runtime
1175	RandomForestClassifier	None		AdaBoostClassifier	GenericUnivariateSelect	mode::k_best.param::100.score_func::mutual_info_classif	0.00211656160257058	classif	runtime
1176	RandomForestClassifier	None		GaussianNB	GenericUnivariateSelect	mode::k_best.param::100.score_func::mutual_info_classif	0.00209258466211306	classif	runtime
1177	RandomForestClassifier	None		MLPClassifier	GenericUnivariateSelect	mode::k_best.param::100.score_func::mutual_info_classif	0.00202167806325161	classif	runtime
1178	RandomForestClassifier	None		RandomForestClassifier	GenericUnivariateSelect	mode::k_best.param::100.score_func::mutual_info_classif	0.00211656160257058	classif	runtime
1179	RandomForestClassifier	None		SVC	GenericUnivariateSelect	mode::k_best.param::100.score_func::mutual_info_classif	0.00206877862166875	classif	runtime
1180	RandomForestClassifier	None		AdaBoostClassifier	VarianceThreshold	threshold::0.8	0.106695398464672	classif	runtime
1181	RandomForestClassifier	None		GaussianNB	VarianceThreshold	threshold::0.8	0.0207392563303992	classif	runtime
1182	RandomForestClassifier	None		MLPClassifier	VarianceThreshold	threshold::0.8	0.177313276751636	classif	runtime
1183	RandomForestClassifier	None		RandomForestClassifier	VarianceThreshold	threshold::0.8	0.748591898172239	classif	runtime
1184	RandomForestClassifier	None		SVC	VarianceThreshold	threshold::0.8	0.0959642653750951	classif	runtime
1185	SVC	None		AdaBoostClassifier	None		0.199349546367441	classif	runtime
1186	SVC	None		GaussianNB	None		0.00392073724260794	classif	runtime
1187	SVC	None		MLPClassifier	None		0.304549716687414	classif	runtime
1188	SVC	None		RandomForestClassifier	None		0.0124237633984685	classif	runtime
1189	SVC	None		AdaBoostClassifier	RFE	estimator__algorithm::SAMME.R.estimator__learning_rate::1.0.estimator__n_estimators::50.importance_getter::auto.n_features_to_select::100.step::0.05.verbose::300	0.275850391864437	classif	runtime
1190	SVC	None		RandomForestClassifier	RFE	estimator__bootstrap::True.estimator__ccp_alpha::0.0.estimator__criterion::gini.estimator__max_features::sqrt.estimator__min_impurity_decrease::0.0.estimator__min_samples_leaf::1.estimator__min_samples_split::2.estimator__min_weight_fraction_leaf::0.0.estimator__n_estimators::100.estimator__oob_score::False.estimator__verbose::0.estimator__warm_start::False.importance_getter::auto.n_features_to_s…	0.847174482470835	classif	runtime
1191	SVC	None		SVC	RFE	estimator__C::1.0.estimator__break_ties::False.estimator__cache_size::200.estimator__coef0::0.0.estimator__decision_function_shape::ovr.estimator__degree::3.estimator__gamma::scale.estimator__kernel::linear.estimator__max_iter::-1.estimator__probability::True.estimator__shrinking::True.estimator__tol::0.001.estimator__verbose::False.importance_getter::auto.n_features_to_select::100.step::0.05.ver…	0.121036861946626	classif	runtime
1192	SVC	None		AdaBoostClassifier	IndValSelector	indval_func::indval.g.max_order::None.min_order::1.num_permutations::20.percentile::50	0.654009054162	classif	runtime
1193	SVC	None		GaussianNB	IndValSelector	indval_func::indval.g.max_order::None.min_order::1.num_permutations::20.percentile::50	0.0838501948238908	classif	runtime
1194	SVC	None		MLPClassifier	IndValSelector	indval_func::indval.g.max_order::None.min_order::1.num_permutations::20.percentile::50	0.948491284630362	classif	runtime
1195	SVC	None		RandomForestClassifier	IndValSelector	indval_func::indval.g.max_order::None.min_order::1.num_permutations::20.percentile::50	0.439748411324023	classif	runtime
1196	SVC	None		SVC	IndValSelector	indval_func::indval.g.max_order::None.min_order::1.num_permutations::20.percentile::50	1	classif	runtime
1197	SVC	None		AdaBoostClassifier	GenericUnivariateSelect	mode::k_best.param::100.score_func::chi2	0.0148599551851302	classif	runtime
1198	SVC	None		GaussianNB	GenericUnivariateSelect	mode::k_best.param::100.score_func::chi2	0.00322628581640256	classif	runtime
1199	SVC	None		MLPClassifier	GenericUnivariateSelect	mode::k_best.param::100.score_func::chi2	0.00709884217111896	classif	runtime
1200	SVC	None		RandomForestClassifier	GenericUnivariateSelect	mode::k_best.param::100.score_func::chi2	0.00590109741215944	classif	runtime
1201	SVC	None		SVC	GenericUnivariateSelect	mode::k_best.param::100.score_func::chi2	0.00465805060430495	classif	runtime
1202	SVC	None		AdaBoostClassifier	GenericUnivariateSelect	mode::k_best.param::100.score_func::f_classif	0.00866057465371661	classif	runtime
1203	SVC	None		GaussianNB	GenericUnivariateSelect	mode::k_best.param::100.score_func::f_classif	0.00319249037807853	classif	runtime
1204	SVC	None		MLPClassifier	GenericUnivariateSelect	mode::k_best.param::100.score_func::f_classif	0.140843743351186	classif	runtime
1205	SVC	None		RandomForestClassifier	GenericUnivariateSelect	mode::k_best.param::100.score_func::f_classif	0.0101797107925189	classif	runtime
1206	SVC	None		SVC	GenericUnivariateSelect	mode::k_best.param::100.score_func::f_classif	0.00866057465371661	classif	runtime
1207	SVC	None		AdaBoostClassifier	GenericUnivariateSelect	mode::k_best.param::100.score_func::mutual_info_classif	0.155248987896602	classif	runtime
1208	SVC	None		GaussianNB	GenericUnivariateSelect	mode::k_best.param::100.score_func::mutual_info_classif	0.247012647749311	classif	runtime
1209	SVC	None		MLPClassifier	GenericUnivariateSelect	mode::k_best.param::100.score_func::mutual_info_classif	0.221211861411576	classif	runtime
1210	SVC	None		RandomForestClassifier	GenericUnivariateSelect	mode::k_best.param::100.score_func::mutual_info_classif	0.275850391864437	classif	runtime
1211	SVC	None		SVC	GenericUnivariateSelect	mode::k_best.param::100.score_func::mutual_info_classif	0.156638944510679	classif	runtime
1212	SVC	None		AdaBoostClassifier	VarianceThreshold	threshold::0.8	0.0204572358851354	classif	runtime
1213	SVC	None		GaussianNB	VarianceThreshold	threshold::0.8	0.00319249037807853	classif	runtime
1214	SVC	None		MLPClassifier	VarianceThreshold	threshold::0.8	0.275850391864437	classif	runtime
1215	SVC	None		RandomForestClassifier	VarianceThreshold	threshold::0.8	0.0149708159977046	classif	runtime
1216	SVC	None		SVC	VarianceThreshold	threshold::0.8	0.198850945398527	classif	runtime
1217	AdaBoostClassifier	RFE	estimator__algorithm::SAMME.R.estimator__learning_rate::1.0.estimator__n_estimators::50.importance_getter::auto.n_features_to_select::100.step::0.05.verbose::300	AdaBoostClassifier	None		0.00211656160257058	classif	runtime
1218	AdaBoostClassifier	RFE	estimator__algorithm::SAMME.R.estimator__learning_rate::1.0.estimator__n_estimators::50.importance_getter::auto.n_features_to_select::100.step::0.05.verbose::300	GaussianNB	None		0.00211656160257058	classif	runtime
1219	AdaBoostClassifier	RFE	estimator__algorithm::SAMME.R.estimator__learning_rate::1.0.estimator__n_estimators::50.importance_getter::auto.n_features_to_select::100.step::0.05.verbose::300	MLPClassifier	None		0.0102637690955846	classif	runtime
1220	AdaBoostClassifier	RFE	estimator__algorithm::SAMME.R.estimator__learning_rate::1.0.estimator__n_estimators::50.importance_getter::auto.n_features_to_select::100.step::0.05.verbose::300	RandomForestClassifier	None		0.00211656160257058	classif	runtime
1221	AdaBoostClassifier	RFE	estimator__algorithm::SAMME.R.estimator__learning_rate::1.0.estimator__n_estimators::50.importance_getter::auto.n_features_to_select::100.step::0.05.verbose::300	SVC	None		0.275850391864437	classif	runtime
1222	AdaBoostClassifier	RFE	estimator__algorithm::SAMME.R.estimator__learning_rate::1.0.estimator__n_estimators::50.importance_getter::auto.n_features_to_select::100.step::0.05.verbose::300	RandomForestClassifier	RFE	estimator__bootstrap::True.estimator__ccp_alpha::0.0.estimator__criterion::gini.estimator__max_features::sqrt.estimator__min_impurity_decrease::0.0.estimator__min_samples_leaf::1.estimator__min_samples_split::2.estimator__min_weight_fraction_leaf::0.0.estimator__n_estimators::100.estimator__oob_score::False.estimator__verbose::0.estimator__warm_start::False.importance_getter::auto.n_features_to_s…	0.275850391864437	classif	runtime
1223	AdaBoostClassifier	RFE	estimator__algorithm::SAMME.R.estimator__learning_rate::1.0.estimator__n_estimators::50.importance_getter::auto.n_features_to_select::100.step::0.05.verbose::300	SVC	RFE	estimator__C::1.0.estimator__break_ties::False.estimator__cache_size::200.estimator__coef0::0.0.estimator__decision_function_shape::ovr.estimator__degree::3.estimator__gamma::scale.estimator__kernel::linear.estimator__max_iter::-1.estimator__probability::True.estimator__shrinking::True.estimator__tol::0.001.estimator__verbose::False.importance_getter::auto.n_features_to_select::100.step::0.05.ver…	0.0615883382622699	classif	runtime
1224	AdaBoostClassifier	RFE	estimator__algorithm::SAMME.R.estimator__learning_rate::1.0.estimator__n_estimators::50.importance_getter::auto.n_features_to_select::100.step::0.05.verbose::300	AdaBoostClassifier	IndValSelector	indval_func::indval.g.max_order::None.min_order::1.num_permutations::20.percentile::50	0.00261815012745374	classif	runtime
1225	AdaBoostClassifier	RFE	estimator__algorithm::SAMME.R.estimator__learning_rate::1.0.estimator__n_estimators::50.importance_getter::auto.n_features_to_select::100.step::0.05.verbose::300	GaussianNB	IndValSelector	indval_func::indval.g.max_order::None.min_order::1.num_permutations::20.percentile::50	0.00214070973158512	classif	runtime
1226	AdaBoostClassifier	RFE	estimator__algorithm::SAMME.R.estimator__learning_rate::1.0.estimator__n_estimators::50.importance_getter::auto.n_features_to_select::100.step::0.05.verbose::300	MLPClassifier	IndValSelector	indval_func::indval.g.max_order::None.min_order::1.num_permutations::20.percentile::50	0.0205980607775211	classif	runtime
1227	AdaBoostClassifier	RFE	estimator__algorithm::SAMME.R.estimator__learning_rate::1.0.estimator__n_estimators::50.importance_getter::auto.n_features_to_select::100.step::0.05.verbose::300	RandomForestClassifier	IndValSelector	indval_func::indval.g.max_order::None.min_order::1.num_permutations::20.percentile::50	0.00204514318801797	classif	runtime
1228	AdaBoostClassifier	RFE	estimator__algorithm::SAMME.R.estimator__learning_rate::1.0.estimator__n_estimators::50.importance_getter::auto.n_features_to_select::100.step::0.05.verbose::300	SVC	IndValSelector	indval_func::indval.g.max_order::None.min_order::1.num_permutations::20.percentile::50	0.0242295587456873	classif	runtime
1229	AdaBoostClassifier	RFE	estimator__algorithm::SAMME.R.estimator__learning_rate::1.0.estimator__n_estimators::50.importance_getter::auto.n_features_to_select::100.step::0.05.verbose::300	AdaBoostClassifier	GenericUnivariateSelect	mode::k_best.param::100.score_func::chi2	0.00209258466211306	classif	runtime
1230	AdaBoostClassifier	RFE	estimator__algorithm::SAMME.R.estimator__learning_rate::1.0.estimator__n_estimators::50.importance_getter::auto.n_features_to_select::100.step::0.05.verbose::300	GaussianNB	GenericUnivariateSelect	mode::k_best.param::100.score_func::chi2	0.00211656160257058	classif	runtime
1231	AdaBoostClassifier	RFE	estimator__algorithm::SAMME.R.estimator__learning_rate::1.0.estimator__n_estimators::50.importance_getter::auto.n_features_to_select::100.step::0.05.verbose::300	MLPClassifier	GenericUnivariateSelect	mode::k_best.param::100.score_func::chi2	0.00209258466211306	classif	runtime
1232	AdaBoostClassifier	RFE	estimator__algorithm::SAMME.R.estimator__learning_rate::1.0.estimator__n_estimators::50.importance_getter::auto.n_features_to_select::100.step::0.05.verbose::300	RandomForestClassifier	GenericUnivariateSelect	mode::k_best.param::100.score_func::chi2	0.00214070973158512	classif	runtime
1233	AdaBoostClassifier	RFE	estimator__algorithm::SAMME.R.estimator__learning_rate::1.0.estimator__n_estimators::50.importance_getter::auto.n_features_to_select::100.step::0.05.verbose::300	SVC	GenericUnivariateSelect	mode::k_best.param::100.score_func::chi2	0.00202167806325161	classif	runtime
1234	AdaBoostClassifier	RFE	estimator__algorithm::SAMME.R.estimator__learning_rate::1.0.estimator__n_estimators::50.importance_getter::auto.n_features_to_select::100.step::0.05.verbose::300	AdaBoostClassifier	GenericUnivariateSelect	mode::k_best.param::100.score_func::f_classif	0.00214070973158512	classif	runtime
1235	AdaBoostClassifier	RFE	estimator__algorithm::SAMME.R.estimator__learning_rate::1.0.estimator__n_estimators::50.importance_getter::auto.n_features_to_select::100.step::0.05.verbose::300	GaussianNB	GenericUnivariateSelect	mode::k_best.param::100.score_func::f_classif	0.00209258466211306	classif	runtime
1236	AdaBoostClassifier	RFE	estimator__algorithm::SAMME.R.estimator__learning_rate::1.0.estimator__n_estimators::50.importance_getter::auto.n_features_to_select::100.step::0.05.verbose::300	MLPClassifier	GenericUnivariateSelect	mode::k_best.param::100.score_func::f_classif	0.00261815012745374	classif	runtime
1237	AdaBoostClassifier	RFE	estimator__algorithm::SAMME.R.estimator__learning_rate::1.0.estimator__n_estimators::50.importance_getter::auto.n_features_to_select::100.step::0.05.verbose::300	RandomForestClassifier	GenericUnivariateSelect	mode::k_best.param::100.score_func::f_classif	0.00204514318801797	classif	runtime
1238	AdaBoostClassifier	RFE	estimator__algorithm::SAMME.R.estimator__learning_rate::1.0.estimator__n_estimators::50.importance_getter::auto.n_features_to_select::100.step::0.05.verbose::300	SVC	GenericUnivariateSelect	mode::k_best.param::100.score_func::f_classif	0.00214070973158512	classif	runtime
1239	AdaBoostClassifier	RFE	estimator__algorithm::SAMME.R.estimator__learning_rate::1.0.estimator__n_estimators::50.importance_getter::auto.n_features_to_select::100.step::0.05.verbose::300	AdaBoostClassifier	GenericUnivariateSelect	mode::k_best.param::100.score_func::mutual_info_classif	0.177313276751636	classif	runtime
1240	AdaBoostClassifier	RFE	estimator__algorithm::SAMME.R.estimator__learning_rate::1.0.estimator__n_estimators::50.importance_getter::auto.n_features_to_select::100.step::0.05.verbose::300	GaussianNB	GenericUnivariateSelect	mode::k_best.param::100.score_func::mutual_info_classif	0.561401280137533	classif	runtime
1241	AdaBoostClassifier	RFE	estimator__algorithm::SAMME.R.estimator__learning_rate::1.0.estimator__n_estimators::50.importance_getter::auto.n_features_to_select::100.step::0.05.verbose::300	MLPClassifier	GenericUnivariateSelect	mode::k_best.param::100.score_func::mutual_info_classif	0.397271710134335	classif	runtime
1242	AdaBoostClassifier	RFE	estimator__algorithm::SAMME.R.estimator__learning_rate::1.0.estimator__n_estimators::50.importance_getter::auto.n_features_to_select::100.step::0.05.verbose::300	RandomForestClassifier	GenericUnivariateSelect	mode::k_best.param::100.score_func::mutual_info_classif	0.300223264889351	classif	runtime
1243	AdaBoostClassifier	RFE	estimator__algorithm::SAMME.R.estimator__learning_rate::1.0.estimator__n_estimators::50.importance_getter::auto.n_features_to_select::100.step::0.05.verbose::300	SVC	GenericUnivariateSelect	mode::k_best.param::100.score_func::mutual_info_classif	0.0382738864638135	classif	runtime
1244	AdaBoostClassifier	RFE	estimator__algorithm::SAMME.R.estimator__learning_rate::1.0.estimator__n_estimators::50.importance_getter::auto.n_features_to_select::100.step::0.05.verbose::300	AdaBoostClassifier	VarianceThreshold	threshold::0.8	0.00204514318801797	classif	runtime
1245	AdaBoostClassifier	RFE	estimator__algorithm::SAMME.R.estimator__learning_rate::1.0.estimator__n_estimators::50.importance_getter::auto.n_features_to_select::100.step::0.05.verbose::300	GaussianNB	VarianceThreshold	threshold::0.8	0.00209258466211306	classif	runtime
1246	AdaBoostClassifier	RFE	estimator__algorithm::SAMME.R.estimator__learning_rate::1.0.estimator__n_estimators::50.importance_getter::auto.n_features_to_select::100.step::0.05.verbose::300	MLPClassifier	VarianceThreshold	threshold::0.8	0.00258961922850358	classif	runtime
1247	AdaBoostClassifier	RFE	estimator__algorithm::SAMME.R.estimator__learning_rate::1.0.estimator__n_estimators::50.importance_getter::auto.n_features_to_select::100.step::0.05.verbose::300	RandomForestClassifier	VarianceThreshold	threshold::0.8	0.00211656160257058	classif	runtime
1248	AdaBoostClassifier	RFE	estimator__algorithm::SAMME.R.estimator__learning_rate::1.0.estimator__n_estimators::50.importance_getter::auto.n_features_to_select::100.step::0.05.verbose::300	SVC	VarianceThreshold	threshold::0.8	0.00211656160257058	classif	runtime
1249	RandomForestClassifier	RFE	estimator__bootstrap::True.estimator__ccp_alpha::0.0.estimator__criterion::gini.estimator__max_features::sqrt.estimator__min_impurity_decrease::0.0.estimator__min_samples_leaf::1.estimator__min_samples_split::2.estimator__min_weight_fraction_leaf::0.0.estimator__n_estimators::100.estimator__oob_score::False.estimator__verbose::0.estimator__warm_start::False.importance_getter::auto.n_features_to_s…	AdaBoostClassifier	None		0.0208808208187003	classif	runtime
1250	RandomForestClassifier	RFE	estimator__bootstrap::True.estimator__ccp_alpha::0.0.estimator__criterion::gini.estimator__max_features::sqrt.estimator__min_impurity_decrease::0.0.estimator__min_samples_leaf::1.estimator__min_samples_split::2.estimator__min_weight_fraction_leaf::0.0.estimator__n_estimators::100.estimator__oob_score::False.estimator__verbose::0.estimator__warm_start::False.importance_getter::auto.n_features_to_s…	GaussianNB	None		0.00211656160257058	classif	runtime
1251	RandomForestClassifier	RFE	estimator__bootstrap::True.estimator__ccp_alpha::0.0.estimator__criterion::gini.estimator__max_features::sqrt.estimator__min_impurity_decrease::0.0.estimator__min_samples_leaf::1.estimator__min_samples_split::2.estimator__min_weight_fraction_leaf::0.0.estimator__n_estimators::100.estimator__oob_score::False.estimator__verbose::0.estimator__warm_start::False.importance_getter::auto.n_features_to_s…	MLPClassifier	None		0.123538826676246	classif	runtime
1252	RandomForestClassifier	RFE	estimator__bootstrap::True.estimator__ccp_alpha::0.0.estimator__criterion::gini.estimator__max_features::sqrt.estimator__min_impurity_decrease::0.0.estimator__min_samples_leaf::1.estimator__min_samples_split::2.estimator__min_weight_fraction_leaf::0.0.estimator__n_estimators::100.estimator__oob_score::False.estimator__verbose::0.estimator__warm_start::False.importance_getter::auto.n_features_to_s…	RandomForestClassifier	None		0.00211656160257058	classif	runtime
1253	RandomForestClassifier	RFE	estimator__bootstrap::True.estimator__ccp_alpha::0.0.estimator__criterion::gini.estimator__max_features::sqrt.estimator__min_impurity_decrease::0.0.estimator__min_samples_leaf::1.estimator__min_samples_split::2.estimator__min_weight_fraction_leaf::0.0.estimator__n_estimators::100.estimator__oob_score::False.estimator__verbose::0.estimator__warm_start::False.importance_getter::auto.n_features_to_s…	SVC	None		0.847174482470835	classif	runtime
1254	RandomForestClassifier	RFE	estimator__bootstrap::True.estimator__ccp_alpha::0.0.estimator__criterion::gini.estimator__max_features::sqrt.estimator__min_impurity_decrease::0.0.estimator__min_samples_leaf::1.estimator__min_samples_split::2.estimator__min_weight_fraction_leaf::0.0.estimator__n_estimators::100.estimator__oob_score::False.estimator__verbose::0.estimator__warm_start::False.importance_getter::auto.n_features_to_s…	AdaBoostClassifier	RFE	estimator__algorithm::SAMME.R.estimator__learning_rate::1.0.estimator__n_estimators::50.importance_getter::auto.n_features_to_select::100.step::0.05.verbose::300	0.275850391864437	classif	runtime
1255	RandomForestClassifier	RFE	estimator__bootstrap::True.estimator__ccp_alpha::0.0.estimator__criterion::gini.estimator__max_features::sqrt.estimator__min_impurity_decrease::0.0.estimator__min_samples_leaf::1.estimator__min_samples_split::2.estimator__min_weight_fraction_leaf::0.0.estimator__n_estimators::100.estimator__oob_score::False.estimator__verbose::0.estimator__warm_start::False.importance_getter::auto.n_features_to_s…	SVC	RFE	estimator__C::1.0.estimator__break_ties::False.estimator__cache_size::200.estimator__coef0::0.0.estimator__decision_function_shape::ovr.estimator__degree::3.estimator__gamma::scale.estimator__kernel::linear.estimator__max_iter::-1.estimator__probability::True.estimator__shrinking::True.estimator__tol::0.001.estimator__verbose::False.importance_getter::auto.n_features_to_select::100.step::0.05.ver…	0.0539487028050499	classif	runtime
1256	RandomForestClassifier	RFE	estimator__bootstrap::True.estimator__ccp_alpha::0.0.estimator__criterion::gini.estimator__max_features::sqrt.estimator__min_impurity_decrease::0.0.estimator__min_samples_leaf::1.estimator__min_samples_split::2.estimator__min_weight_fraction_leaf::0.0.estimator__n_estimators::100.estimator__oob_score::False.estimator__verbose::0.estimator__warm_start::False.importance_getter::auto.n_features_to_s…	AdaBoostClassifier	IndValSelector	indval_func::indval.g.max_order::None.min_order::1.num_permutations::20.percentile::50	0.158485036231347	classif	runtime
1257	RandomForestClassifier	RFE	estimator__bootstrap::True.estimator__ccp_alpha::0.0.estimator__criterion::gini.estimator__max_features::sqrt.estimator__min_impurity_decrease::0.0.estimator__min_samples_leaf::1.estimator__min_samples_split::2.estimator__min_weight_fraction_leaf::0.0.estimator__n_estimators::100.estimator__oob_score::False.estimator__verbose::0.estimator__warm_start::False.importance_getter::auto.n_features_to_s…	GaussianNB	IndValSelector	indval_func::indval.g.max_order::None.min_order::1.num_permutations::20.percentile::50	0.00866057465371661	classif	runtime
1258	RandomForestClassifier	RFE	estimator__bootstrap::True.estimator__ccp_alpha::0.0.estimator__criterion::gini.estimator__max_features::sqrt.estimator__min_impurity_decrease::0.0.estimator__min_samples_leaf::1.estimator__min_samples_split::2.estimator__min_weight_fraction_leaf::0.0.estimator__n_estimators::100.estimator__oob_score::False.estimator__verbose::0.estimator__warm_start::False.importance_getter::auto.n_features_to_s…	MLPClassifier	IndValSelector	indval_func::indval.g.max_order::None.min_order::1.num_permutations::20.percentile::50	0.269398885999142	classif	runtime
1259	RandomForestClassifier	RFE	estimator__bootstrap::True.estimator__ccp_alpha::0.0.estimator__criterion::gini.estimator__max_features::sqrt.estimator__min_impurity_decrease::0.0.estimator__min_samples_leaf::1.estimator__min_samples_split::2.estimator__min_weight_fraction_leaf::0.0.estimator__n_estimators::100.estimator__oob_score::False.estimator__verbose::0.estimator__warm_start::False.importance_getter::auto.n_features_to_s…	RandomForestClassifier	IndValSelector	indval_func::indval.g.max_order::None.min_order::1.num_permutations::20.percentile::50	0.0393684354652168	classif	runtime
1260	RandomForestClassifier	RFE	estimator__bootstrap::True.estimator__ccp_alpha::0.0.estimator__criterion::gini.estimator__max_features::sqrt.estimator__min_impurity_decrease::0.0.estimator__min_samples_leaf::1.estimator__min_samples_split::2.estimator__min_weight_fraction_leaf::0.0.estimator__n_estimators::100.estimator__oob_score::False.estimator__verbose::0.estimator__warm_start::False.importance_getter::auto.n_features_to_s…	SVC	IndValSelector	indval_func::indval.g.max_order::None.min_order::1.num_permutations::20.percentile::50	0.607298932750036	classif	runtime
1261	RandomForestClassifier	RFE	estimator__bootstrap::True.estimator__ccp_alpha::0.0.estimator__criterion::gini.estimator__max_features::sqrt.estimator__min_impurity_decrease::0.0.estimator__min_samples_leaf::1.estimator__min_samples_split::2.estimator__min_weight_fraction_leaf::0.0.estimator__n_estimators::100.estimator__oob_score::False.estimator__verbose::0.estimator__warm_start::False.importance_getter::auto.n_features_to_s…	AdaBoostClassifier	GenericUnivariateSelect	mode::k_best.param::100.score_func::chi2	0.00209258466211306	classif	runtime
1262	RandomForestClassifier	RFE	estimator__bootstrap::True.estimator__ccp_alpha::0.0.estimator__criterion::gini.estimator__max_features::sqrt.estimator__min_impurity_decrease::0.0.estimator__min_samples_leaf::1.estimator__min_samples_split::2.estimator__min_weight_fraction_leaf::0.0.estimator__n_estimators::100.estimator__oob_score::False.estimator__verbose::0.estimator__warm_start::False.importance_getter::auto.n_features_to_s…	GaussianNB	GenericUnivariateSelect	mode::k_best.param::100.score_func::chi2	0.00211656160257058	classif	runtime
1263	RandomForestClassifier	RFE	estimator__bootstrap::True.estimator__ccp_alpha::0.0.estimator__criterion::gini.estimator__max_features::sqrt.estimator__min_impurity_decrease::0.0.estimator__min_samples_leaf::1.estimator__min_samples_split::2.estimator__min_weight_fraction_leaf::0.0.estimator__n_estimators::100.estimator__oob_score::False.estimator__verbose::0.estimator__warm_start::False.importance_getter::auto.n_features_to_s…	MLPClassifier	GenericUnivariateSelect	mode::k_best.param::100.score_func::chi2	0.00319249037807853	classif	runtime
1264	RandomForestClassifier	RFE	estimator__bootstrap::True.estimator__ccp_alpha::0.0.estimator__criterion::gini.estimator__max_features::sqrt.estimator__min_impurity_decrease::0.0.estimator__min_samples_leaf::1.estimator__min_samples_split::2.estimator__min_weight_fraction_leaf::0.0.estimator__n_estimators::100.estimator__oob_score::False.estimator__verbose::0.estimator__warm_start::False.importance_getter::auto.n_features_to_s…	RandomForestClassifier	GenericUnivariateSelect	mode::k_best.param::100.score_func::chi2	0.00214070973158512	classif	runtime
1265	RandomForestClassifier	RFE	estimator__bootstrap::True.estimator__ccp_alpha::0.0.estimator__criterion::gini.estimator__max_features::sqrt.estimator__min_impurity_decrease::0.0.estimator__min_samples_leaf::1.estimator__min_samples_split::2.estimator__min_weight_fraction_leaf::0.0.estimator__n_estimators::100.estimator__oob_score::False.estimator__verbose::0.estimator__warm_start::False.importance_getter::auto.n_features_to_s…	SVC	GenericUnivariateSelect	mode::k_best.param::100.score_func::chi2	0.00202167806325161	classif	runtime
1266	RandomForestClassifier	RFE	estimator__bootstrap::True.estimator__ccp_alpha::0.0.estimator__criterion::gini.estimator__max_features::sqrt.estimator__min_impurity_decrease::0.0.estimator__min_samples_leaf::1.estimator__min_samples_split::2.estimator__min_weight_fraction_leaf::0.0.estimator__n_estimators::100.estimator__oob_score::False.estimator__verbose::0.estimator__warm_start::False.importance_getter::auto.n_features_to_s…	AdaBoostClassifier	GenericUnivariateSelect	mode::k_best.param::100.score_func::f_classif	0.00214070973158512	classif	runtime
1267	RandomForestClassifier	RFE	estimator__bootstrap::True.estimator__ccp_alpha::0.0.estimator__criterion::gini.estimator__max_features::sqrt.estimator__min_impurity_decrease::0.0.estimator__min_samples_leaf::1.estimator__min_samples_split::2.estimator__min_weight_fraction_leaf::0.0.estimator__n_estimators::100.estimator__oob_score::False.estimator__verbose::0.estimator__warm_start::False.importance_getter::auto.n_features_to_s…	GaussianNB	GenericUnivariateSelect	mode::k_best.param::100.score_func::f_classif	0.00209258466211306	classif	runtime
1268	RandomForestClassifier	RFE	estimator__bootstrap::True.estimator__ccp_alpha::0.0.estimator__criterion::gini.estimator__max_features::sqrt.estimator__min_impurity_decrease::0.0.estimator__min_samples_leaf::1.estimator__min_samples_split::2.estimator__min_weight_fraction_leaf::0.0.estimator__n_estimators::100.estimator__oob_score::False.estimator__verbose::0.estimator__warm_start::False.importance_getter::auto.n_features_to_s…	MLPClassifier	GenericUnivariateSelect	mode::k_best.param::100.score_func::f_classif	0.0471573188700218	classif	runtime
1269	RandomForestClassifier	RFE	estimator__bootstrap::True.estimator__ccp_alpha::0.0.estimator__criterion::gini.estimator__max_features::sqrt.estimator__min_impurity_decrease::0.0.estimator__min_samples_leaf::1.estimator__min_samples_split::2.estimator__min_weight_fraction_leaf::0.0.estimator__n_estimators::100.estimator__oob_score::False.estimator__verbose::0.estimator__warm_start::False.importance_getter::auto.n_features_to_s…	RandomForestClassifier	GenericUnivariateSelect	mode::k_best.param::100.score_func::f_classif	0.00204514318801797	classif	runtime
1270	RandomForestClassifier	RFE	estimator__bootstrap::True.estimator__ccp_alpha::0.0.estimator__criterion::gini.estimator__max_features::sqrt.estimator__min_impurity_decrease::0.0.estimator__min_samples_leaf::1.estimator__min_samples_split::2.estimator__min_weight_fraction_leaf::0.0.estimator__n_estimators::100.estimator__oob_score::False.estimator__verbose::0.estimator__warm_start::False.importance_getter::auto.n_features_to_s…	SVC	GenericUnivariateSelect	mode::k_best.param::100.score_func::f_classif	0.00261815012745374	classif	runtime
1271	RandomForestClassifier	RFE	estimator__bootstrap::True.estimator__ccp_alpha::0.0.estimator__criterion::gini.estimator__max_features::sqrt.estimator__min_impurity_decrease::0.0.estimator__min_samples_leaf::1.estimator__min_samples_split::2.estimator__min_weight_fraction_leaf::0.0.estimator__n_estimators::100.estimator__oob_score::False.estimator__verbose::0.estimator__warm_start::False.importance_getter::auto.n_features_to_s…	AdaBoostClassifier	GenericUnivariateSelect	mode::k_best.param::100.score_func::mutual_info_classif	0.0720558606438515	classif	runtime
1272	RandomForestClassifier	RFE	estimator__bootstrap::True.estimator__ccp_alpha::0.0.estimator__criterion::gini.estimator__max_features::sqrt.estimator__min_impurity_decrease::0.0.estimator__min_samples_leaf::1.estimator__min_samples_split::2.estimator__min_weight_fraction_leaf::0.0.estimator__n_estimators::100.estimator__oob_score::False.estimator__verbose::0.estimator__warm_start::False.importance_getter::auto.n_features_to_s…	GaussianNB	GenericUnivariateSelect	mode::k_best.param::100.score_func::mutual_info_classif	0.247012647749311	classif	runtime
1273	RandomForestClassifier	RFE	estimator__bootstrap::True.estimator__ccp_alpha::0.0.estimator__criterion::gini.estimator__max_features::sqrt.estimator__min_impurity_decrease::0.0.estimator__min_samples_leaf::1.estimator__min_samples_split::2.estimator__min_weight_fraction_leaf::0.0.estimator__n_estimators::100.estimator__oob_score::False.estimator__verbose::0.estimator__warm_start::False.importance_getter::auto.n_features_to_s…	MLPClassifier	GenericUnivariateSelect	mode::k_best.param::100.score_func::mutual_info_classif	0.221211861411576	classif	runtime
1274	RandomForestClassifier	RFE	estimator__bootstrap::True.estimator__ccp_alpha::0.0.estimator__criterion::gini.estimator__max_features::sqrt.estimator__min_impurity_decrease::0.0.estimator__min_samples_leaf::1.estimator__min_samples_split::2.estimator__min_weight_fraction_leaf::0.0.estimator__n_estimators::100.estimator__oob_score::False.estimator__verbose::0.estimator__warm_start::False.importance_getter::auto.n_features_to_s…	RandomForestClassifier	GenericUnivariateSelect	mode::k_best.param::100.score_func::mutual_info_classif	0.274252093378814	classif	runtime
1275	RandomForestClassifier	RFE	estimator__bootstrap::True.estimator__ccp_alpha::0.0.estimator__criterion::gini.estimator__max_features::sqrt.estimator__min_impurity_decrease::0.0.estimator__min_samples_leaf::1.estimator__min_samples_split::2.estimator__min_weight_fraction_leaf::0.0.estimator__n_estimators::100.estimator__oob_score::False.estimator__verbose::0.estimator__warm_start::False.importance_getter::auto.n_features_to_s…	SVC	GenericUnivariateSelect	mode::k_best.param::100.score_func::mutual_info_classif	0.0698440423774473	classif	runtime
1276	RandomForestClassifier	RFE	estimator__bootstrap::True.estimator__ccp_alpha::0.0.estimator__criterion::gini.estimator__max_features::sqrt.estimator__min_impurity_decrease::0.0.estimator__min_samples_leaf::1.estimator__min_samples_split::2.estimator__min_weight_fraction_leaf::0.0.estimator__n_estimators::100.estimator__oob_score::False.estimator__verbose::0.estimator__warm_start::False.importance_getter::auto.n_features_to_s…	AdaBoostClassifier	VarianceThreshold	threshold::0.8	0.002505172347379	classif	runtime
1277	RandomForestClassifier	RFE	estimator__bootstrap::True.estimator__ccp_alpha::0.0.estimator__criterion::gini.estimator__max_features::sqrt.estimator__min_impurity_decrease::0.0.estimator__min_samples_leaf::1.estimator__min_samples_split::2.estimator__min_weight_fraction_leaf::0.0.estimator__n_estimators::100.estimator__oob_score::False.estimator__verbose::0.estimator__warm_start::False.importance_getter::auto.n_features_to_s…	GaussianNB	VarianceThreshold	threshold::0.8	0.00209258466211306	classif	runtime
1278	RandomForestClassifier	RFE	estimator__bootstrap::True.estimator__ccp_alpha::0.0.estimator__criterion::gini.estimator__max_features::sqrt.estimator__min_impurity_decrease::0.0.estimator__min_samples_leaf::1.estimator__min_samples_split::2.estimator__min_weight_fraction_leaf::0.0.estimator__n_estimators::100.estimator__oob_score::False.estimator__verbose::0.estimator__warm_start::False.importance_getter::auto.n_features_to_s…	MLPClassifier	VarianceThreshold	threshold::0.8	0.123122547586185	classif	runtime
1279	RandomForestClassifier	RFE	estimator__bootstrap::True.estimator__ccp_alpha::0.0.estimator__criterion::gini.estimator__max_features::sqrt.estimator__min_impurity_decrease::0.0.estimator__min_samples_leaf::1.estimator__min_samples_split::2.estimator__min_weight_fraction_leaf::0.0.estimator__n_estimators::100.estimator__oob_score::False.estimator__verbose::0.estimator__warm_start::False.importance_getter::auto.n_features_to_s…	RandomForestClassifier	VarianceThreshold	threshold::0.8	0.00322628581640256	classif	runtime
1280	RandomForestClassifier	RFE	estimator__bootstrap::True.estimator__ccp_alpha::0.0.estimator__criterion::gini.estimator__max_features::sqrt.estimator__min_impurity_decrease::0.0.estimator__min_samples_leaf::1.estimator__min_samples_split::2.estimator__min_weight_fraction_leaf::0.0.estimator__n_estimators::100.estimator__oob_score::False.estimator__verbose::0.estimator__warm_start::False.importance_getter::auto.n_features_to_s…	SVC	VarianceThreshold	threshold::0.8	0.0344062910524101	classif	runtime
1281	SVC	RFE	estimator__C::1.0.estimator__break_ties::False.estimator__cache_size::200.estimator__coef0::0.0.estimator__decision_function_shape::ovr.estimator__degree::3.estimator__gamma::scale.estimator__kernel::linear.estimator__max_iter::-1.estimator__probability::True.estimator__shrinking::True.estimator__tol::0.001.estimator__verbose::False.importance_getter::auto.n_features_to_select::100.step::0.05.ver…	AdaBoostClassifier	None		0.00211656160257058	classif	runtime
1282	SVC	RFE	estimator__C::1.0.estimator__break_ties::False.estimator__cache_size::200.estimator__coef0::0.0.estimator__decision_function_shape::ovr.estimator__degree::3.estimator__gamma::scale.estimator__kernel::linear.estimator__max_iter::-1.estimator__probability::True.estimator__shrinking::True.estimator__tol::0.001.estimator__verbose::False.importance_getter::auto.n_features_to_select::100.step::0.05.ver…	GaussianNB	None		0.00211656160257058	classif	runtime
1283	SVC	RFE	estimator__C::1.0.estimator__break_ties::False.estimator__cache_size::200.estimator__coef0::0.0.estimator__decision_function_shape::ovr.estimator__degree::3.estimator__gamma::scale.estimator__kernel::linear.estimator__max_iter::-1.estimator__probability::True.estimator__shrinking::True.estimator__tol::0.001.estimator__verbose::False.importance_getter::auto.n_features_to_select::100.step::0.05.ver…	MLPClassifier	None		0.00258961922850358	classif	runtime
1284	SVC	RFE	estimator__C::1.0.estimator__break_ties::False.estimator__cache_size::200.estimator__coef0::0.0.estimator__decision_function_shape::ovr.estimator__degree::3.estimator__gamma::scale.estimator__kernel::linear.estimator__max_iter::-1.estimator__probability::True.estimator__shrinking::True.estimator__tol::0.001.estimator__verbose::False.importance_getter::auto.n_features_to_select::100.step::0.05.ver…	RandomForestClassifier	None		0.00211656160257058	classif	runtime
1285	SVC	RFE	estimator__C::1.0.estimator__break_ties::False.estimator__cache_size::200.estimator__coef0::0.0.estimator__decision_function_shape::ovr.estimator__degree::3.estimator__gamma::scale.estimator__kernel::linear.estimator__max_iter::-1.estimator__probability::True.estimator__shrinking::True.estimator__tol::0.001.estimator__verbose::False.importance_getter::auto.n_features_to_select::100.step::0.05.ver…	SVC	None		0.121036861946626	classif	runtime
1286	SVC	RFE	estimator__C::1.0.estimator__break_ties::False.estimator__cache_size::200.estimator__coef0::0.0.estimator__decision_function_shape::ovr.estimator__degree::3.estimator__gamma::scale.estimator__kernel::linear.estimator__max_iter::-1.estimator__probability::True.estimator__shrinking::True.estimator__tol::0.001.estimator__verbose::False.importance_getter::auto.n_features_to_select::100.step::0.05.ver…	AdaBoostClassifier	RFE	estimator__algorithm::SAMME.R.estimator__learning_rate::1.0.estimator__n_estimators::50.importance_getter::auto.n_features_to_select::100.step::0.05.verbose::300	0.0615883382622699	classif	runtime
1287	SVC	RFE	estimator__C::1.0.estimator__break_ties::False.estimator__cache_size::200.estimator__coef0::0.0.estimator__decision_function_shape::ovr.estimator__degree::3.estimator__gamma::scale.estimator__kernel::linear.estimator__max_iter::-1.estimator__probability::True.estimator__shrinking::True.estimator__tol::0.001.estimator__verbose::False.importance_getter::auto.n_features_to_select::100.step::0.05.ver…	RandomForestClassifier	RFE	estimator__bootstrap::True.estimator__ccp_alpha::0.0.estimator__criterion::gini.estimator__max_features::sqrt.estimator__min_impurity_decrease::0.0.estimator__min_samples_leaf::1.estimator__min_samples_split::2.estimator__min_weight_fraction_leaf::0.0.estimator__n_estimators::100.estimator__oob_score::False.estimator__verbose::0.estimator__warm_start::False.importance_getter::auto.n_features_to_s…	0.0539487028050499	classif	runtime
1288	SVC	RFE	estimator__C::1.0.estimator__break_ties::False.estimator__cache_size::200.estimator__coef0::0.0.estimator__decision_function_shape::ovr.estimator__degree::3.estimator__gamma::scale.estimator__kernel::linear.estimator__max_iter::-1.estimator__probability::True.estimator__shrinking::True.estimator__tol::0.001.estimator__verbose::False.importance_getter::auto.n_features_to_select::100.step::0.05.ver…	AdaBoostClassifier	IndValSelector	indval_func::indval.g.max_order::None.min_order::1.num_permutations::20.percentile::50	0.00214070973158512	classif	runtime
1289	SVC	RFE	estimator__C::1.0.estimator__break_ties::False.estimator__cache_size::200.estimator__coef0::0.0.estimator__decision_function_shape::ovr.estimator__degree::3.estimator__gamma::scale.estimator__kernel::linear.estimator__max_iter::-1.estimator__probability::True.estimator__shrinking::True.estimator__tol::0.001.estimator__verbose::False.importance_getter::auto.n_features_to_select::100.step::0.05.ver…	GaussianNB	IndValSelector	indval_func::indval.g.max_order::None.min_order::1.num_permutations::20.percentile::50	0.00214070973158512	classif	runtime
1290	SVC	RFE	estimator__C::1.0.estimator__break_ties::False.estimator__cache_size::200.estimator__coef0::0.0.estimator__decision_function_shape::ovr.estimator__degree::3.estimator__gamma::scale.estimator__kernel::linear.estimator__max_iter::-1.estimator__probability::True.estimator__shrinking::True.estimator__tol::0.001.estimator__verbose::False.importance_getter::auto.n_features_to_select::100.step::0.05.ver…	MLPClassifier	IndValSelector	indval_func::indval.g.max_order::None.min_order::1.num_permutations::20.percentile::50	0.00691000707234252	classif	runtime
1291	SVC	RFE	estimator__C::1.0.estimator__break_ties::False.estimator__cache_size::200.estimator__coef0::0.0.estimator__decision_function_shape::ovr.estimator__degree::3.estimator__gamma::scale.estimator__kernel::linear.estimator__max_iter::-1.estimator__probability::True.estimator__shrinking::True.estimator__tol::0.001.estimator__verbose::False.importance_getter::auto.n_features_to_select::100.step::0.05.ver…	RandomForestClassifier	IndValSelector	indval_func::indval.g.max_order::None.min_order::1.num_permutations::20.percentile::50	0.00204514318801797	classif	runtime
1292	SVC	RFE	estimator__C::1.0.estimator__break_ties::False.estimator__cache_size::200.estimator__coef0::0.0.estimator__decision_function_shape::ovr.estimator__degree::3.estimator__gamma::scale.estimator__kernel::linear.estimator__max_iter::-1.estimator__probability::True.estimator__shrinking::True.estimator__tol::0.001.estimator__verbose::False.importance_getter::auto.n_features_to_select::100.step::0.05.ver…	SVC	IndValSelector	indval_func::indval.g.max_order::None.min_order::1.num_permutations::20.percentile::50	0.00579209168179597	classif	runtime
1293	SVC	RFE	estimator__C::1.0.estimator__break_ties::False.estimator__cache_size::200.estimator__coef0::0.0.estimator__decision_function_shape::ovr.estimator__degree::3.estimator__gamma::scale.estimator__kernel::linear.estimator__max_iter::-1.estimator__probability::True.estimator__shrinking::True.estimator__tol::0.001.estimator__verbose::False.importance_getter::auto.n_features_to_select::100.step::0.05.ver…	AdaBoostClassifier	GenericUnivariateSelect	mode::k_best.param::100.score_func::chi2	0.00209258466211306	classif	runtime
1294	SVC	RFE	estimator__C::1.0.estimator__break_ties::False.estimator__cache_size::200.estimator__coef0::0.0.estimator__decision_function_shape::ovr.estimator__degree::3.estimator__gamma::scale.estimator__kernel::linear.estimator__max_iter::-1.estimator__probability::True.estimator__shrinking::True.estimator__tol::0.001.estimator__verbose::False.importance_getter::auto.n_features_to_select::100.step::0.05.ver…	GaussianNB	GenericUnivariateSelect	mode::k_best.param::100.score_func::chi2	0.00211656160257058	classif	runtime
1295	SVC	RFE	estimator__C::1.0.estimator__break_ties::False.estimator__cache_size::200.estimator__coef0::0.0.estimator__decision_function_shape::ovr.estimator__degree::3.estimator__gamma::scale.estimator__kernel::linear.estimator__max_iter::-1.estimator__probability::True.estimator__shrinking::True.estimator__tol::0.001.estimator__verbose::False.importance_getter::auto.n_features_to_select::100.step::0.05.ver…	MLPClassifier	GenericUnivariateSelect	mode::k_best.param::100.score_func::chi2	0.00209258466211306	classif	runtime
1296	SVC	RFE	estimator__C::1.0.estimator__break_ties::False.estimator__cache_size::200.estimator__coef0::0.0.estimator__decision_function_shape::ovr.estimator__degree::3.estimator__gamma::scale.estimator__kernel::linear.estimator__max_iter::-1.estimator__probability::True.estimator__shrinking::True.estimator__tol::0.001.estimator__verbose::False.importance_getter::auto.n_features_to_select::100.step::0.05.ver…	RandomForestClassifier	GenericUnivariateSelect	mode::k_best.param::100.score_func::chi2	0.00214070973158512	classif	runtime
1297	SVC	RFE	estimator__C::1.0.estimator__break_ties::False.estimator__cache_size::200.estimator__coef0::0.0.estimator__decision_function_shape::ovr.estimator__degree::3.estimator__gamma::scale.estimator__kernel::linear.estimator__max_iter::-1.estimator__probability::True.estimator__shrinking::True.estimator__tol::0.001.estimator__verbose::False.importance_getter::auto.n_features_to_select::100.step::0.05.ver…	SVC	GenericUnivariateSelect	mode::k_best.param::100.score_func::chi2	0.00202167806325161	classif	runtime
1298	SVC	RFE	estimator__C::1.0.estimator__break_ties::False.estimator__cache_size::200.estimator__coef0::0.0.estimator__decision_function_shape::ovr.estimator__degree::3.estimator__gamma::scale.estimator__kernel::linear.estimator__max_iter::-1.estimator__probability::True.estimator__shrinking::True.estimator__tol::0.001.estimator__verbose::False.importance_getter::auto.n_features_to_select::100.step::0.05.ver…	AdaBoostClassifier	GenericUnivariateSelect	mode::k_best.param::100.score_func::f_classif	0.00214070973158512	classif	runtime
1299	SVC	RFE	estimator__C::1.0.estimator__break_ties::False.estimator__cache_size::200.estimator__coef0::0.0.estimator__decision_function_shape::ovr.estimator__degree::3.estimator__gamma::scale.estimator__kernel::linear.estimator__max_iter::-1.estimator__probability::True.estimator__shrinking::True.estimator__tol::0.001.estimator__verbose::False.importance_getter::auto.n_features_to_select::100.step::0.05.ver…	GaussianNB	GenericUnivariateSelect	mode::k_best.param::100.score_func::f_classif	0.00209258466211306	classif	runtime
1300	SVC	RFE	estimator__C::1.0.estimator__break_ties::False.estimator__cache_size::200.estimator__coef0::0.0.estimator__decision_function_shape::ovr.estimator__degree::3.estimator__gamma::scale.estimator__kernel::linear.estimator__max_iter::-1.estimator__probability::True.estimator__shrinking::True.estimator__tol::0.001.estimator__verbose::False.importance_getter::auto.n_features_to_select::100.step::0.05.ver…	MLPClassifier	GenericUnivariateSelect	mode::k_best.param::100.score_func::f_classif	0.00214070973158512	classif	runtime
1301	SVC	RFE	estimator__C::1.0.estimator__break_ties::False.estimator__cache_size::200.estimator__coef0::0.0.estimator__decision_function_shape::ovr.estimator__degree::3.estimator__gamma::scale.estimator__kernel::linear.estimator__max_iter::-1.estimator__probability::True.estimator__shrinking::True.estimator__tol::0.001.estimator__verbose::False.importance_getter::auto.n_features_to_select::100.step::0.05.ver…	RandomForestClassifier	GenericUnivariateSelect	mode::k_best.param::100.score_func::f_classif	0.00204514318801797	classif	runtime
1302	SVC	RFE	estimator__C::1.0.estimator__break_ties::False.estimator__cache_size::200.estimator__coef0::0.0.estimator__decision_function_shape::ovr.estimator__degree::3.estimator__gamma::scale.estimator__kernel::linear.estimator__max_iter::-1.estimator__probability::True.estimator__shrinking::True.estimator__tol::0.001.estimator__verbose::False.importance_getter::auto.n_features_to_select::100.step::0.05.ver…	SVC	GenericUnivariateSelect	mode::k_best.param::100.score_func::f_classif	0.00214070973158512	classif	runtime
1303	SVC	RFE	estimator__C::1.0.estimator__break_ties::False.estimator__cache_size::200.estimator__coef0::0.0.estimator__decision_function_shape::ovr.estimator__degree::3.estimator__gamma::scale.estimator__kernel::linear.estimator__max_iter::-1.estimator__probability::True.estimator__shrinking::True.estimator__tol::0.001.estimator__verbose::False.importance_getter::auto.n_features_to_select::100.step::0.05.ver…	AdaBoostClassifier	GenericUnivariateSelect	mode::k_best.param::100.score_func::mutual_info_classif	0.845814838625758	classif	runtime
1304	SVC	RFE	estimator__C::1.0.estimator__break_ties::False.estimator__cache_size::200.estimator__coef0::0.0.estimator__decision_function_shape::ovr.estimator__degree::3.estimator__gamma::scale.estimator__kernel::linear.estimator__max_iter::-1.estimator__probability::True.estimator__shrinking::True.estimator__tol::0.001.estimator__verbose::False.importance_getter::auto.n_features_to_select::100.step::0.05.ver…	GaussianNB	GenericUnivariateSelect	mode::k_best.param::100.score_func::mutual_info_classif	0.139086484160923	classif	runtime
1305	SVC	RFE	estimator__C::1.0.estimator__break_ties::False.estimator__cache_size::200.estimator__coef0::0.0.estimator__decision_function_shape::ovr.estimator__degree::3.estimator__gamma::scale.estimator__kernel::linear.estimator__max_iter::-1.estimator__probability::True.estimator__shrinking::True.estimator__tol::0.001.estimator__verbose::False.importance_getter::auto.n_features_to_select::100.step::0.05.ver…	MLPClassifier	GenericUnivariateSelect	mode::k_best.param::100.score_func::mutual_info_classif	0.19331680710567	classif	runtime
1306	SVC	RFE	estimator__C::1.0.estimator__break_ties::False.estimator__cache_size::200.estimator__coef0::0.0.estimator__decision_function_shape::ovr.estimator__degree::3.estimator__gamma::scale.estimator__kernel::linear.estimator__max_iter::-1.estimator__probability::True.estimator__shrinking::True.estimator__tol::0.001.estimator__verbose::False.importance_getter::auto.n_features_to_select::100.step::0.05.ver…	RandomForestClassifier	GenericUnivariateSelect	mode::k_best.param::100.score_func::mutual_info_classif	0.333617853914338	classif	runtime
1307	SVC	RFE	estimator__C::1.0.estimator__break_ties::False.estimator__cache_size::200.estimator__coef0::0.0.estimator__decision_function_shape::ovr.estimator__degree::3.estimator__gamma::scale.estimator__kernel::linear.estimator__max_iter::-1.estimator__probability::True.estimator__shrinking::True.estimator__tol::0.001.estimator__verbose::False.importance_getter::auto.n_features_to_select::100.step::0.05.ver…	SVC	GenericUnivariateSelect	mode::k_best.param::100.score_func::mutual_info_classif	1	classif	runtime
1308	SVC	RFE	estimator__C::1.0.estimator__break_ties::False.estimator__cache_size::200.estimator__coef0::0.0.estimator__decision_function_shape::ovr.estimator__degree::3.estimator__gamma::scale.estimator__kernel::linear.estimator__max_iter::-1.estimator__probability::True.estimator__shrinking::True.estimator__tol::0.001.estimator__verbose::False.importance_getter::auto.n_features_to_select::100.step::0.05.ver…	AdaBoostClassifier	VarianceThreshold	threshold::0.8	0.00204514318801797	classif	runtime
1309	SVC	RFE	estimator__C::1.0.estimator__break_ties::False.estimator__cache_size::200.estimator__coef0::0.0.estimator__decision_function_shape::ovr.estimator__degree::3.estimator__gamma::scale.estimator__kernel::linear.estimator__max_iter::-1.estimator__probability::True.estimator__shrinking::True.estimator__tol::0.001.estimator__verbose::False.importance_getter::auto.n_features_to_select::100.step::0.05.ver…	GaussianNB	VarianceThreshold	threshold::0.8	0.00209258466211306	classif	runtime
1310	SVC	RFE	estimator__C::1.0.estimator__break_ties::False.estimator__cache_size::200.estimator__coef0::0.0.estimator__decision_function_shape::ovr.estimator__degree::3.estimator__gamma::scale.estimator__kernel::linear.estimator__max_iter::-1.estimator__probability::True.estimator__shrinking::True.estimator__tol::0.001.estimator__verbose::False.importance_getter::auto.n_features_to_select::100.step::0.05.ver…	MLPClassifier	VarianceThreshold	threshold::0.8	0.00211656160257058	classif	runtime
1311	SVC	RFE	estimator__C::1.0.estimator__break_ties::False.estimator__cache_size::200.estimator__coef0::0.0.estimator__decision_function_shape::ovr.estimator__degree::3.estimator__gamma::scale.estimator__kernel::linear.estimator__max_iter::-1.estimator__probability::True.estimator__shrinking::True.estimator__tol::0.001.estimator__verbose::False.importance_getter::auto.n_features_to_select::100.step::0.05.ver…	RandomForestClassifier	VarianceThreshold	threshold::0.8	0.00211656160257058	classif	runtime
1312	SVC	RFE	estimator__C::1.0.estimator__break_ties::False.estimator__cache_size::200.estimator__coef0::0.0.estimator__decision_function_shape::ovr.estimator__degree::3.estimator__gamma::scale.estimator__kernel::linear.estimator__max_iter::-1.estimator__probability::True.estimator__shrinking::True.estimator__tol::0.001.estimator__verbose::False.importance_getter::auto.n_features_to_select::100.step::0.05.ver…	SVC	VarianceThreshold	threshold::0.8	0.00211656160257058	classif	runtime
1313	AdaBoostClassifier	IndValSelector	indval_func::indval.g.max_order::None.min_order::1.num_permutations::20.percentile::50	AdaBoostClassifier	None		0.177313276751636	classif	runtime
1314	AdaBoostClassifier	IndValSelector	indval_func::indval.g.max_order::None.min_order::1.num_permutations::20.percentile::50	GaussianNB	None		0.00214070973158512	classif	runtime
1315	AdaBoostClassifier	IndValSelector	indval_func::indval.g.max_order::None.min_order::1.num_permutations::20.percentile::50	MLPClassifier	None		0.248063302128899	classif	runtime
1316	AdaBoostClassifier	IndValSelector	indval_func::indval.g.max_order::None.min_order::1.num_permutations::20.percentile::50	RandomForestClassifier	None		0.00214070973158512	classif	runtime
1317	AdaBoostClassifier	IndValSelector	indval_func::indval.g.max_order::None.min_order::1.num_permutations::20.percentile::50	SVC	None		0.654009054162	classif	runtime
1318	AdaBoostClassifier	IndValSelector	indval_func::indval.g.max_order::None.min_order::1.num_permutations::20.percentile::50	AdaBoostClassifier	RFE	estimator__algorithm::SAMME.R.estimator__learning_rate::1.0.estimator__n_estimators::50.importance_getter::auto.n_features_to_select::100.step::0.05.verbose::300	0.00261815012745374	classif	runtime
1319	AdaBoostClassifier	IndValSelector	indval_func::indval.g.max_order::None.min_order::1.num_permutations::20.percentile::50	RandomForestClassifier	RFE	estimator__bootstrap::True.estimator__ccp_alpha::0.0.estimator__criterion::gini.estimator__max_features::sqrt.estimator__min_impurity_decrease::0.0.estimator__min_samples_leaf::1.estimator__min_samples_split::2.estimator__min_weight_fraction_leaf::0.0.estimator__n_estimators::100.estimator__oob_score::False.estimator__verbose::0.estimator__warm_start::False.importance_getter::auto.n_features_to_s…	0.158485036231347	classif	runtime
1320	AdaBoostClassifier	IndValSelector	indval_func::indval.g.max_order::None.min_order::1.num_permutations::20.percentile::50	SVC	RFE	estimator__C::1.0.estimator__break_ties::False.estimator__cache_size::200.estimator__coef0::0.0.estimator__decision_function_shape::ovr.estimator__degree::3.estimator__gamma::scale.estimator__kernel::linear.estimator__max_iter::-1.estimator__probability::True.estimator__shrinking::True.estimator__tol::0.001.estimator__verbose::False.importance_getter::auto.n_features_to_select::100.step::0.05.ver…	0.00214070973158512	classif	runtime
1321	AdaBoostClassifier	IndValSelector	indval_func::indval.g.max_order::None.min_order::1.num_permutations::20.percentile::50	GaussianNB	IndValSelector	indval_func::indval.g.max_order::None.min_order::1.num_permutations::20.percentile::50	0.0344062910524101	classif	runtime
1322	AdaBoostClassifier	IndValSelector	indval_func::indval.g.max_order::None.min_order::1.num_permutations::20.percentile::50	MLPClassifier	IndValSelector	indval_func::indval.g.max_order::None.min_order::1.num_permutations::20.percentile::50	0.300223264889351	classif	runtime
1323	AdaBoostClassifier	IndValSelector	indval_func::indval.g.max_order::None.min_order::1.num_permutations::20.percentile::50	RandomForestClassifier	IndValSelector	indval_func::indval.g.max_order::None.min_order::1.num_permutations::20.percentile::50	0.399948499794669	classif	runtime
1324	AdaBoostClassifier	IndValSelector	indval_func::indval.g.max_order::None.min_order::1.num_permutations::20.percentile::50	SVC	IndValSelector	indval_func::indval.g.max_order::None.min_order::1.num_permutations::20.percentile::50	0.301311921014933	classif	runtime
1325	AdaBoostClassifier	IndValSelector	indval_func::indval.g.max_order::None.min_order::1.num_permutations::20.percentile::50	AdaBoostClassifier	GenericUnivariateSelect	mode::k_best.param::100.score_func::chi2	0.00211656160257058	classif	runtime
1326	AdaBoostClassifier	IndValSelector	indval_func::indval.g.max_order::None.min_order::1.num_permutations::20.percentile::50	GaussianNB	GenericUnivariateSelect	mode::k_best.param::100.score_func::chi2	0.00214070973158512	classif	runtime
1327	AdaBoostClassifier	IndValSelector	indval_func::indval.g.max_order::None.min_order::1.num_permutations::20.percentile::50	MLPClassifier	GenericUnivariateSelect	mode::k_best.param::100.score_func::chi2	0.00258961922850358	classif	runtime
1328	AdaBoostClassifier	IndValSelector	indval_func::indval.g.max_order::None.min_order::1.num_permutations::20.percentile::50	RandomForestClassifier	GenericUnivariateSelect	mode::k_best.param::100.score_func::chi2	0.000582750582750583	classif	runtime
1329	AdaBoostClassifier	IndValSelector	indval_func::indval.g.max_order::None.min_order::1.num_permutations::20.percentile::50	SVC	GenericUnivariateSelect	mode::k_best.param::100.score_func::chi2	0.00204514318801797	classif	runtime
1330	AdaBoostClassifier	IndValSelector	indval_func::indval.g.max_order::None.min_order::1.num_permutations::20.percentile::50	AdaBoostClassifier	GenericUnivariateSelect	mode::k_best.param::100.score_func::f_classif	0.000582750582750583	classif	runtime
1331	AdaBoostClassifier	IndValSelector	indval_func::indval.g.max_order::None.min_order::1.num_permutations::20.percentile::50	GaussianNB	GenericUnivariateSelect	mode::k_best.param::100.score_func::f_classif	0.00211656160257058	classif	runtime
1332	AdaBoostClassifier	IndValSelector	indval_func::indval.g.max_order::None.min_order::1.num_permutations::20.percentile::50	MLPClassifier	GenericUnivariateSelect	mode::k_best.param::100.score_func::f_classif	0.223266869104836	classif	runtime
1333	AdaBoostClassifier	IndValSelector	indval_func::indval.g.max_order::None.min_order::1.num_permutations::20.percentile::50	RandomForestClassifier	GenericUnivariateSelect	mode::k_best.param::100.score_func::f_classif	0.00206877862166875	classif	runtime
1334	AdaBoostClassifier	IndValSelector	indval_func::indval.g.max_order::None.min_order::1.num_permutations::20.percentile::50	SVC	GenericUnivariateSelect	mode::k_best.param::100.score_func::f_classif	0.000582750582750583	classif	runtime
1335	AdaBoostClassifier	IndValSelector	indval_func::indval.g.max_order::None.min_order::1.num_permutations::20.percentile::50	AdaBoostClassifier	GenericUnivariateSelect	mode::k_best.param::100.score_func::mutual_info_classif	0.00261815012745374	classif	runtime
1336	AdaBoostClassifier	IndValSelector	indval_func::indval.g.max_order::None.min_order::1.num_permutations::20.percentile::50	GaussianNB	GenericUnivariateSelect	mode::k_best.param::100.score_func::mutual_info_classif	0.00211656160257058	classif	runtime
1337	AdaBoostClassifier	IndValSelector	indval_func::indval.g.max_order::None.min_order::1.num_permutations::20.percentile::50	MLPClassifier	GenericUnivariateSelect	mode::k_best.param::100.score_func::mutual_info_classif	0.00204514318801797	classif	runtime
1338	AdaBoostClassifier	IndValSelector	indval_func::indval.g.max_order::None.min_order::1.num_permutations::20.percentile::50	RandomForestClassifier	GenericUnivariateSelect	mode::k_best.param::100.score_func::mutual_info_classif	0.00489062405357086	classif	runtime
1339	AdaBoostClassifier	IndValSelector	indval_func::indval.g.max_order::None.min_order::1.num_permutations::20.percentile::50	SVC	GenericUnivariateSelect	mode::k_best.param::100.score_func::mutual_info_classif	0.00209258466211306	classif	runtime
1340	AdaBoostClassifier	IndValSelector	indval_func::indval.g.max_order::None.min_order::1.num_permutations::20.percentile::50	AdaBoostClassifier	VarianceThreshold	threshold::0.8	0.00206877862166875	classif	runtime
1341	AdaBoostClassifier	IndValSelector	indval_func::indval.g.max_order::None.min_order::1.num_permutations::20.percentile::50	GaussianNB	VarianceThreshold	threshold::0.8	0.00211656160257058	classif	runtime
1342	AdaBoostClassifier	IndValSelector	indval_func::indval.g.max_order::None.min_order::1.num_permutations::20.percentile::50	MLPClassifier	VarianceThreshold	threshold::0.8	0.52013906070447	classif	runtime
1343	AdaBoostClassifier	IndValSelector	indval_func::indval.g.max_order::None.min_order::1.num_permutations::20.percentile::50	RandomForestClassifier	VarianceThreshold	threshold::0.8	0.00261815012745374	classif	runtime
1344	AdaBoostClassifier	IndValSelector	indval_func::indval.g.max_order::None.min_order::1.num_permutations::20.percentile::50	SVC	VarianceThreshold	threshold::0.8	0.273717183385097	classif	runtime
1345	GaussianNB	IndValSelector	indval_func::indval.g.max_order::None.min_order::1.num_permutations::20.percentile::50	AdaBoostClassifier	None		0.405199602013337	classif	runtime
1346	GaussianNB	IndValSelector	indval_func::indval.g.max_order::None.min_order::1.num_permutations::20.percentile::50	GaussianNB	None		0.0105179514104295	classif	runtime
1347	GaussianNB	IndValSelector	indval_func::indval.g.max_order::None.min_order::1.num_permutations::20.percentile::50	MLPClassifier	None		0.441273698169978	classif	runtime
1348	GaussianNB	IndValSelector	indval_func::indval.g.max_order::None.min_order::1.num_permutations::20.percentile::50	RandomForestClassifier	None		0.109440425525724	classif	runtime
1349	GaussianNB	IndValSelector	indval_func::indval.g.max_order::None.min_order::1.num_permutations::20.percentile::50	SVC	None		0.0838501948238908	classif	runtime
1350	GaussianNB	IndValSelector	indval_func::indval.g.max_order::None.min_order::1.num_permutations::20.percentile::50	AdaBoostClassifier	RFE	estimator__algorithm::SAMME.R.estimator__learning_rate::1.0.estimator__n_estimators::50.importance_getter::auto.n_features_to_select::100.step::0.05.verbose::300	0.00214070973158512	classif	runtime
1351	GaussianNB	IndValSelector	indval_func::indval.g.max_order::None.min_order::1.num_permutations::20.percentile::50	RandomForestClassifier	RFE	estimator__bootstrap::True.estimator__ccp_alpha::0.0.estimator__criterion::gini.estimator__max_features::sqrt.estimator__min_impurity_decrease::0.0.estimator__min_samples_leaf::1.estimator__min_samples_split::2.estimator__min_weight_fraction_leaf::0.0.estimator__n_estimators::100.estimator__oob_score::False.estimator__verbose::0.estimator__warm_start::False.importance_getter::auto.n_features_to_s…	0.00866057465371661	classif	runtime
1352	GaussianNB	IndValSelector	indval_func::indval.g.max_order::None.min_order::1.num_permutations::20.percentile::50	SVC	RFE	estimator__C::1.0.estimator__break_ties::False.estimator__cache_size::200.estimator__coef0::0.0.estimator__decision_function_shape::ovr.estimator__degree::3.estimator__gamma::scale.estimator__kernel::linear.estimator__max_iter::-1.estimator__probability::True.estimator__shrinking::True.estimator__tol::0.001.estimator__verbose::False.importance_getter::auto.n_features_to_select::100.step::0.05.ver…	0.00214070973158512	classif	runtime
1353	GaussianNB	IndValSelector	indval_func::indval.g.max_order::None.min_order::1.num_permutations::20.percentile::50	AdaBoostClassifier	IndValSelector	indval_func::indval.g.max_order::None.min_order::1.num_permutations::20.percentile::50	0.0344062910524101	classif	runtime
1354	GaussianNB	IndValSelector	indval_func::indval.g.max_order::None.min_order::1.num_permutations::20.percentile::50	MLPClassifier	IndValSelector	indval_func::indval.g.max_order::None.min_order::1.num_permutations::20.percentile::50	0.00654041936992537	classif	runtime
1355	GaussianNB	IndValSelector	indval_func::indval.g.max_order::None.min_order::1.num_permutations::20.percentile::50	RandomForestClassifier	IndValSelector	indval_func::indval.g.max_order::None.min_order::1.num_permutations::20.percentile::50	0.0828252573585723	classif	runtime
1356	GaussianNB	IndValSelector	indval_func::indval.g.max_order::None.min_order::1.num_permutations::20.percentile::50	SVC	IndValSelector	indval_func::indval.g.max_order::None.min_order::1.num_permutations::20.percentile::50	0.0124237633984685	classif	runtime
1357	GaussianNB	IndValSelector	indval_func::indval.g.max_order::None.min_order::1.num_permutations::20.percentile::50	AdaBoostClassifier	GenericUnivariateSelect	mode::k_best.param::100.score_func::chi2	0.123538826676246	classif	runtime
1358	GaussianNB	IndValSelector	indval_func::indval.g.max_order::None.min_order::1.num_permutations::20.percentile::50	GaussianNB	GenericUnivariateSelect	mode::k_best.param::100.score_func::chi2	0.00866057465371661	classif	runtime
1359	GaussianNB	IndValSelector	indval_func::indval.g.max_order::None.min_order::1.num_permutations::20.percentile::50	MLPClassifier	GenericUnivariateSelect	mode::k_best.param::100.score_func::chi2	0.0835085499547718	classif	runtime
1360	GaussianNB	IndValSelector	indval_func::indval.g.max_order::None.min_order::1.num_permutations::20.percentile::50	RandomForestClassifier	GenericUnivariateSelect	mode::k_best.param::100.score_func::chi2	0.0294827954159305	classif	runtime
1361	GaussianNB	IndValSelector	indval_func::indval.g.max_order::None.min_order::1.num_permutations::20.percentile::50	SVC	GenericUnivariateSelect	mode::k_best.param::100.score_func::chi2	0.0146393121014319	classif	runtime
1362	GaussianNB	IndValSelector	indval_func::indval.g.max_order::None.min_order::1.num_permutations::20.percentile::50	AdaBoostClassifier	GenericUnivariateSelect	mode::k_best.param::100.score_func::f_classif	0.0636274519100849	classif	runtime
1363	GaussianNB	IndValSelector	indval_func::indval.g.max_order::None.min_order::1.num_permutations::20.percentile::50	GaussianNB	GenericUnivariateSelect	mode::k_best.param::100.score_func::f_classif	0.00858702830354841	classif	runtime
1364	GaussianNB	IndValSelector	indval_func::indval.g.max_order::None.min_order::1.num_permutations::20.percentile::50	MLPClassifier	GenericUnivariateSelect	mode::k_best.param::100.score_func::f_classif	0.898103811758924	classif	runtime
1365	GaussianNB	IndValSelector	indval_func::indval.g.max_order::None.min_order::1.num_permutations::20.percentile::50	RandomForestClassifier	GenericUnivariateSelect	mode::k_best.param::100.score_func::f_classif	0.0701597324346781	classif	runtime
1366	GaussianNB	IndValSelector	indval_func::indval.g.max_order::None.min_order::1.num_permutations::20.percentile::50	SVC	GenericUnivariateSelect	mode::k_best.param::100.score_func::f_classif	0.0730050792421885	classif	runtime
1367	GaussianNB	IndValSelector	indval_func::indval.g.max_order::None.min_order::1.num_permutations::20.percentile::50	AdaBoostClassifier	GenericUnivariateSelect	mode::k_best.param::100.score_func::mutual_info_classif	0.00214070973158512	classif	runtime
1368	GaussianNB	IndValSelector	indval_func::indval.g.max_order::None.min_order::1.num_permutations::20.percentile::50	GaussianNB	GenericUnivariateSelect	mode::k_best.param::100.score_func::mutual_info_classif	0.00211656160257058	classif	runtime
1369	GaussianNB	IndValSelector	indval_func::indval.g.max_order::None.min_order::1.num_permutations::20.percentile::50	MLPClassifier	GenericUnivariateSelect	mode::k_best.param::100.score_func::mutual_info_classif	0.00204514318801797	classif	runtime
1370	GaussianNB	IndValSelector	indval_func::indval.g.max_order::None.min_order::1.num_permutations::20.percentile::50	RandomForestClassifier	GenericUnivariateSelect	mode::k_best.param::100.score_func::mutual_info_classif	0.00214070973158512	classif	runtime
1371	GaussianNB	IndValSelector	indval_func::indval.g.max_order::None.min_order::1.num_permutations::20.percentile::50	SVC	GenericUnivariateSelect	mode::k_best.param::100.score_func::mutual_info_classif	0.00209258466211306	classif	runtime
1372	GaussianNB	IndValSelector	indval_func::indval.g.max_order::None.min_order::1.num_permutations::20.percentile::50	AdaBoostClassifier	VarianceThreshold	threshold::0.8	0.517798833743952	classif	runtime
1373	GaussianNB	IndValSelector	indval_func::indval.g.max_order::None.min_order::1.num_permutations::20.percentile::50	GaussianNB	VarianceThreshold	threshold::0.8	0.00716238345574619	classif	runtime
1374	GaussianNB	IndValSelector	indval_func::indval.g.max_order::None.min_order::1.num_permutations::20.percentile::50	MLPClassifier	VarianceThreshold	threshold::0.8	0.608886305023202	classif	runtime
1375	GaussianNB	IndValSelector	indval_func::indval.g.max_order::None.min_order::1.num_permutations::20.percentile::50	RandomForestClassifier	VarianceThreshold	threshold::0.8	0.221211861411576	classif	runtime
1376	GaussianNB	IndValSelector	indval_func::indval.g.max_order::None.min_order::1.num_permutations::20.percentile::50	SVC	VarianceThreshold	threshold::0.8	0.521065738191237	classif	runtime
1377	MLPClassifier	IndValSelector	indval_func::indval.g.max_order::None.min_order::1.num_permutations::20.percentile::50	AdaBoostClassifier	None		0.0282363100385124	classif	runtime
1378	MLPClassifier	IndValSelector	indval_func::indval.g.max_order::None.min_order::1.num_permutations::20.percentile::50	GaussianNB	None		0.00202167806325161	classif	runtime
1379	MLPClassifier	IndValSelector	indval_func::indval.g.max_order::None.min_order::1.num_permutations::20.percentile::50	MLPClassifier	None		0.12270598030653	classif	runtime
1380	MLPClassifier	IndValSelector	indval_func::indval.g.max_order::None.min_order::1.num_permutations::20.percentile::50	RandomForestClassifier	None		0.00202167806325161	classif	runtime
1381	MLPClassifier	IndValSelector	indval_func::indval.g.max_order::None.min_order::1.num_permutations::20.percentile::50	SVC	None		0.948491284630362	classif	runtime
1382	MLPClassifier	IndValSelector	indval_func::indval.g.max_order::None.min_order::1.num_permutations::20.percentile::50	AdaBoostClassifier	RFE	estimator__algorithm::SAMME.R.estimator__learning_rate::1.0.estimator__n_estimators::50.importance_getter::auto.n_features_to_select::100.step::0.05.verbose::300	0.0205980607775211	classif	runtime
1383	MLPClassifier	IndValSelector	indval_func::indval.g.max_order::None.min_order::1.num_permutations::20.percentile::50	RandomForestClassifier	RFE	estimator__bootstrap::True.estimator__ccp_alpha::0.0.estimator__criterion::gini.estimator__max_features::sqrt.estimator__min_impurity_decrease::0.0.estimator__min_samples_leaf::1.estimator__min_samples_split::2.estimator__min_weight_fraction_leaf::0.0.estimator__n_estimators::100.estimator__oob_score::False.estimator__verbose::0.estimator__warm_start::False.importance_getter::auto.n_features_to_s…	0.269398885999142	classif	runtime
1384	MLPClassifier	IndValSelector	indval_func::indval.g.max_order::None.min_order::1.num_permutations::20.percentile::50	SVC	RFE	estimator__C::1.0.estimator__break_ties::False.estimator__cache_size::200.estimator__coef0::0.0.estimator__decision_function_shape::ovr.estimator__degree::3.estimator__gamma::scale.estimator__kernel::linear.estimator__max_iter::-1.estimator__probability::True.estimator__shrinking::True.estimator__tol::0.001.estimator__verbose::False.importance_getter::auto.n_features_to_select::100.step::0.05.ver…	0.00691000707234252	classif	runtime
1385	MLPClassifier	IndValSelector	indval_func::indval.g.max_order::None.min_order::1.num_permutations::20.percentile::50	AdaBoostClassifier	IndValSelector	indval_func::indval.g.max_order::None.min_order::1.num_permutations::20.percentile::50	0.300223264889351	classif	runtime
1386	MLPClassifier	IndValSelector	indval_func::indval.g.max_order::None.min_order::1.num_permutations::20.percentile::50	GaussianNB	IndValSelector	indval_func::indval.g.max_order::None.min_order::1.num_permutations::20.percentile::50	0.00654041936992537	classif	runtime
1387	MLPClassifier	IndValSelector	indval_func::indval.g.max_order::None.min_order::1.num_permutations::20.percentile::50	RandomForestClassifier	IndValSelector	indval_func::indval.g.max_order::None.min_order::1.num_permutations::20.percentile::50	0.0382738864638135	classif	runtime
1388	MLPClassifier	IndValSelector	indval_func::indval.g.max_order::None.min_order::1.num_permutations::20.percentile::50	SVC	IndValSelector	indval_func::indval.g.max_order::None.min_order::1.num_permutations::20.percentile::50	0.845814838625758	classif	runtime
1389	MLPClassifier	IndValSelector	indval_func::indval.g.max_order::None.min_order::1.num_permutations::20.percentile::50	AdaBoostClassifier	GenericUnivariateSelect	mode::k_best.param::100.score_func::chi2	0.00199838294475787	classif	runtime
1390	MLPClassifier	IndValSelector	indval_func::indval.g.max_order::None.min_order::1.num_permutations::20.percentile::50	GaussianNB	GenericUnivariateSelect	mode::k_best.param::100.score_func::chi2	0.00202167806325161	classif	runtime
1391	MLPClassifier	IndValSelector	indval_func::indval.g.max_order::None.min_order::1.num_permutations::20.percentile::50	MLPClassifier	GenericUnivariateSelect	mode::k_best.param::100.score_func::chi2	0.00199838294475787	classif	runtime
1392	MLPClassifier	IndValSelector	indval_func::indval.g.max_order::None.min_order::1.num_permutations::20.percentile::50	RandomForestClassifier	GenericUnivariateSelect	mode::k_best.param::100.score_func::chi2	0.00204514318801797	classif	runtime
1393	MLPClassifier	IndValSelector	indval_func::indval.g.max_order::None.min_order::1.num_permutations::20.percentile::50	SVC	GenericUnivariateSelect	mode::k_best.param::100.score_func::chi2	0.00192951452998338	classif	runtime
1394	MLPClassifier	IndValSelector	indval_func::indval.g.max_order::None.min_order::1.num_permutations::20.percentile::50	AdaBoostClassifier	GenericUnivariateSelect	mode::k_best.param::100.score_func::f_classif	0.00204514318801797	classif	runtime
1395	MLPClassifier	IndValSelector	indval_func::indval.g.max_order::None.min_order::1.num_permutations::20.percentile::50	GaussianNB	GenericUnivariateSelect	mode::k_best.param::100.score_func::f_classif	0.00199838294475787	classif	runtime
1396	MLPClassifier	IndValSelector	indval_func::indval.g.max_order::None.min_order::1.num_permutations::20.percentile::50	MLPClassifier	GenericUnivariateSelect	mode::k_best.param::100.score_func::f_classif	0.139086484160923	classif	runtime
1397	MLPClassifier	IndValSelector	indval_func::indval.g.max_order::None.min_order::1.num_permutations::20.percentile::50	RandomForestClassifier	GenericUnivariateSelect	mode::k_best.param::100.score_func::f_classif	0.00195230149254999	classif	runtime
1398	MLPClassifier	IndValSelector	indval_func::indval.g.max_order::None.min_order::1.num_permutations::20.percentile::50	SVC	GenericUnivariateSelect	mode::k_best.param::100.score_func::f_classif	0.00204514318801797	classif	runtime
1399	MLPClassifier	IndValSelector	indval_func::indval.g.max_order::None.min_order::1.num_permutations::20.percentile::50	AdaBoostClassifier	GenericUnivariateSelect	mode::k_best.param::100.score_func::mutual_info_classif	0.00829602012170014	classif	runtime
1400	MLPClassifier	IndValSelector	indval_func::indval.g.max_order::None.min_order::1.num_permutations::20.percentile::50	GaussianNB	GenericUnivariateSelect	mode::k_best.param::100.score_func::mutual_info_classif	0.0140940534013399	classif	runtime
1401	MLPClassifier	IndValSelector	indval_func::indval.g.max_order::None.min_order::1.num_permutations::20.percentile::50	MLPClassifier	GenericUnivariateSelect	mode::k_best.param::100.score_func::mutual_info_classif	0.00976447241476862	classif	runtime
1402	MLPClassifier	IndValSelector	indval_func::indval.g.max_order::None.min_order::1.num_permutations::20.percentile::50	RandomForestClassifier	GenericUnivariateSelect	mode::k_best.param::100.score_func::mutual_info_classif	0.0168366431408231	classif	runtime
1403	MLPClassifier	IndValSelector	indval_func::indval.g.max_order::None.min_order::1.num_permutations::20.percentile::50	SVC	GenericUnivariateSelect	mode::k_best.param::100.score_func::mutual_info_classif	0.00660126657892116	classif	runtime
1404	MLPClassifier	IndValSelector	indval_func::indval.g.max_order::None.min_order::1.num_permutations::20.percentile::50	AdaBoostClassifier	VarianceThreshold	threshold::0.8	0.00195230149254999	classif	runtime
1405	MLPClassifier	IndValSelector	indval_func::indval.g.max_order::None.min_order::1.num_permutations::20.percentile::50	GaussianNB	VarianceThreshold	threshold::0.8	0.00199838294475787	classif	runtime
1406	MLPClassifier	IndValSelector	indval_func::indval.g.max_order::None.min_order::1.num_permutations::20.percentile::50	MLPClassifier	VarianceThreshold	threshold::0.8	0.44025820143655	classif	runtime
1407	MLPClassifier	IndValSelector	indval_func::indval.g.max_order::None.min_order::1.num_permutations::20.percentile::50	RandomForestClassifier	VarianceThreshold	threshold::0.8	0.00202167806325161	classif	runtime
1408	MLPClassifier	IndValSelector	indval_func::indval.g.max_order::None.min_order::1.num_permutations::20.percentile::50	SVC	VarianceThreshold	threshold::0.8	0.0389296820040692	classif	runtime
1409	RandomForestClassifier	IndValSelector	indval_func::indval.g.max_order::None.min_order::1.num_permutations::20.percentile::50	AdaBoostClassifier	None		0.470768338965919	classif	runtime
1410	RandomForestClassifier	IndValSelector	indval_func::indval.g.max_order::None.min_order::1.num_permutations::20.percentile::50	GaussianNB	None		0.00204514318801797	classif	runtime
1411	RandomForestClassifier	IndValSelector	indval_func::indval.g.max_order::None.min_order::1.num_permutations::20.percentile::50	MLPClassifier	None		0.401538019283394	classif	runtime
1412	RandomForestClassifier	IndValSelector	indval_func::indval.g.max_order::None.min_order::1.num_permutations::20.percentile::50	RandomForestClassifier	None		0.00204514318801797	classif	runtime
1413	RandomForestClassifier	IndValSelector	indval_func::indval.g.max_order::None.min_order::1.num_permutations::20.percentile::50	SVC	None		0.439748411324023	classif	runtime
1414	RandomForestClassifier	IndValSelector	indval_func::indval.g.max_order::None.min_order::1.num_permutations::20.percentile::50	AdaBoostClassifier	RFE	estimator__algorithm::SAMME.R.estimator__learning_rate::1.0.estimator__n_estimators::50.importance_getter::auto.n_features_to_select::100.step::0.05.verbose::300	0.00204514318801797	classif	runtime
1415	RandomForestClassifier	IndValSelector	indval_func::indval.g.max_order::None.min_order::1.num_permutations::20.percentile::50	RandomForestClassifier	RFE	estimator__bootstrap::True.estimator__ccp_alpha::0.0.estimator__criterion::gini.estimator__max_features::sqrt.estimator__min_impurity_decrease::0.0.estimator__min_samples_leaf::1.estimator__min_samples_split::2.estimator__min_weight_fraction_leaf::0.0.estimator__n_estimators::100.estimator__oob_score::False.estimator__verbose::0.estimator__warm_start::False.importance_getter::auto.n_features_to_s…	0.0393684354652168	classif	runtime
1416	RandomForestClassifier	IndValSelector	indval_func::indval.g.max_order::None.min_order::1.num_permutations::20.percentile::50	SVC	RFE	estimator__C::1.0.estimator__break_ties::False.estimator__cache_size::200.estimator__coef0::0.0.estimator__decision_function_shape::ovr.estimator__degree::3.estimator__gamma::scale.estimator__kernel::linear.estimator__max_iter::-1.estimator__probability::True.estimator__shrinking::True.estimator__tol::0.001.estimator__verbose::False.importance_getter::auto.n_features_to_select::100.step::0.05.ver…	0.00204514318801797	classif	runtime
1417	RandomForestClassifier	IndValSelector	indval_func::indval.g.max_order::None.min_order::1.num_permutations::20.percentile::50	AdaBoostClassifier	IndValSelector	indval_func::indval.g.max_order::None.min_order::1.num_permutations::20.percentile::50	0.399948499794669	classif	runtime
1418	RandomForestClassifier	IndValSelector	indval_func::indval.g.max_order::None.min_order::1.num_permutations::20.percentile::50	GaussianNB	IndValSelector	indval_func::indval.g.max_order::None.min_order::1.num_permutations::20.percentile::50	0.0828252573585723	classif	runtime
1419	RandomForestClassifier	IndValSelector	indval_func::indval.g.max_order::None.min_order::1.num_permutations::20.percentile::50	MLPClassifier	IndValSelector	indval_func::indval.g.max_order::None.min_order::1.num_permutations::20.percentile::50	0.0382738864638135	classif	runtime
1420	RandomForestClassifier	IndValSelector	indval_func::indval.g.max_order::None.min_order::1.num_permutations::20.percentile::50	SVC	IndValSelector	indval_func::indval.g.max_order::None.min_order::1.num_permutations::20.percentile::50	0.070791407651424	classif	runtime
1421	RandomForestClassifier	IndValSelector	indval_func::indval.g.max_order::None.min_order::1.num_permutations::20.percentile::50	AdaBoostClassifier	GenericUnivariateSelect	mode::k_best.param::100.score_func::chi2	0.00202167806325161	classif	runtime
1422	RandomForestClassifier	IndValSelector	indval_func::indval.g.max_order::None.min_order::1.num_permutations::20.percentile::50	GaussianNB	GenericUnivariateSelect	mode::k_best.param::100.score_func::chi2	0.00204514318801797	classif	runtime
1423	RandomForestClassifier	IndValSelector	indval_func::indval.g.max_order::None.min_order::1.num_permutations::20.percentile::50	MLPClassifier	GenericUnivariateSelect	mode::k_best.param::100.score_func::chi2	0.00376368056832931	classif	runtime
1424	RandomForestClassifier	IndValSelector	indval_func::indval.g.max_order::None.min_order::1.num_permutations::20.percentile::50	RandomForestClassifier	GenericUnivariateSelect	mode::k_best.param::100.score_func::chi2	0.00206877862166875	classif	runtime
1425	RandomForestClassifier	IndValSelector	indval_func::indval.g.max_order::None.min_order::1.num_permutations::20.percentile::50	SVC	GenericUnivariateSelect	mode::k_best.param::100.score_func::chi2	0.00195230149254999	classif	runtime
1426	RandomForestClassifier	IndValSelector	indval_func::indval.g.max_order::None.min_order::1.num_permutations::20.percentile::50	AdaBoostClassifier	GenericUnivariateSelect	mode::k_best.param::100.score_func::f_classif	0.00206877862166875	classif	runtime
1427	RandomForestClassifier	IndValSelector	indval_func::indval.g.max_order::None.min_order::1.num_permutations::20.percentile::50	GaussianNB	GenericUnivariateSelect	mode::k_best.param::100.score_func::f_classif	0.00202167806325161	classif	runtime
1428	RandomForestClassifier	IndValSelector	indval_func::indval.g.max_order::None.min_order::1.num_permutations::20.percentile::50	MLPClassifier	GenericUnivariateSelect	mode::k_best.param::100.score_func::f_classif	0.368980409055662	classif	runtime
1429	RandomForestClassifier	IndValSelector	indval_func::indval.g.max_order::None.min_order::1.num_permutations::20.percentile::50	RandomForestClassifier	GenericUnivariateSelect	mode::k_best.param::100.score_func::f_classif	0.00197525752520928	classif	runtime
1430	RandomForestClassifier	IndValSelector	indval_func::indval.g.max_order::None.min_order::1.num_permutations::20.percentile::50	SVC	GenericUnivariateSelect	mode::k_best.param::100.score_func::f_classif	0.00253313057382652	classif	runtime
1431	RandomForestClassifier	IndValSelector	indval_func::indval.g.max_order::None.min_order::1.num_permutations::20.percentile::50	AdaBoostClassifier	GenericUnivariateSelect	mode::k_best.param::100.score_func::mutual_info_classif	0.00204514318801797	classif	runtime
1432	RandomForestClassifier	IndValSelector	indval_func::indval.g.max_order::None.min_order::1.num_permutations::20.percentile::50	GaussianNB	GenericUnivariateSelect	mode::k_best.param::100.score_func::mutual_info_classif	0.00202167806325161	classif	runtime
1433	RandomForestClassifier	IndValSelector	indval_func::indval.g.max_order::None.min_order::1.num_permutations::20.percentile::50	MLPClassifier	GenericUnivariateSelect	mode::k_best.param::100.score_func::mutual_info_classif	0.00195230149254999	classif	runtime
1434	RandomForestClassifier	IndValSelector	indval_func::indval.g.max_order::None.min_order::1.num_permutations::20.percentile::50	RandomForestClassifier	GenericUnivariateSelect	mode::k_best.param::100.score_func::mutual_info_classif	0.002505172347379	classif	runtime
1435	RandomForestClassifier	IndValSelector	indval_func::indval.g.max_order::None.min_order::1.num_permutations::20.percentile::50	SVC	GenericUnivariateSelect	mode::k_best.param::100.score_func::mutual_info_classif	0.00199838294475787	classif	runtime
1436	RandomForestClassifier	IndValSelector	indval_func::indval.g.max_order::None.min_order::1.num_permutations::20.percentile::50	AdaBoostClassifier	VarianceThreshold	threshold::0.8	0.00242243913784889	classif	runtime
1437	RandomForestClassifier	IndValSelector	indval_func::indval.g.max_order::None.min_order::1.num_permutations::20.percentile::50	GaussianNB	VarianceThreshold	threshold::0.8	0.00202167806325161	classif	runtime
1438	RandomForestClassifier	IndValSelector	indval_func::indval.g.max_order::None.min_order::1.num_permutations::20.percentile::50	MLPClassifier	VarianceThreshold	threshold::0.8	0.948720917826066	classif	runtime
1439	RandomForestClassifier	IndValSelector	indval_func::indval.g.max_order::None.min_order::1.num_permutations::20.percentile::50	RandomForestClassifier	VarianceThreshold	threshold::0.8	0.00380259419884777	classif	runtime
1440	RandomForestClassifier	IndValSelector	indval_func::indval.g.max_order::None.min_order::1.num_permutations::20.percentile::50	SVC	VarianceThreshold	threshold::0.8	0.60447406370835	classif	runtime
1441	SVC	IndValSelector	indval_func::indval.g.max_order::None.min_order::1.num_permutations::20.percentile::50	AdaBoostClassifier	None		0.0395882713315586	classif	runtime
1442	SVC	IndValSelector	indval_func::indval.g.max_order::None.min_order::1.num_permutations::20.percentile::50	GaussianNB	None		0.00209258466211306	classif	runtime
1443	SVC	IndValSelector	indval_func::indval.g.max_order::None.min_order::1.num_permutations::20.percentile::50	MLPClassifier	None		0.123954815983577	classif	runtime
1444	SVC	IndValSelector	indval_func::indval.g.max_order::None.min_order::1.num_permutations::20.percentile::50	RandomForestClassifier	None		0.00209258466211306	classif	runtime
1445	SVC	IndValSelector	indval_func::indval.g.max_order::None.min_order::1.num_permutations::20.percentile::50	SVC	None		1	classif	runtime
1446	SVC	IndValSelector	indval_func::indval.g.max_order::None.min_order::1.num_permutations::20.percentile::50	AdaBoostClassifier	RFE	estimator__algorithm::SAMME.R.estimator__learning_rate::1.0.estimator__n_estimators::50.importance_getter::auto.n_features_to_select::100.step::0.05.verbose::300	0.0242295587456873	classif	runtime
1447	SVC	IndValSelector	indval_func::indval.g.max_order::None.min_order::1.num_permutations::20.percentile::50	RandomForestClassifier	RFE	estimator__bootstrap::True.estimator__ccp_alpha::0.0.estimator__criterion::gini.estimator__max_features::sqrt.estimator__min_impurity_decrease::0.0.estimator__min_samples_leaf::1.estimator__min_samples_split::2.estimator__min_weight_fraction_leaf::0.0.estimator__n_estimators::100.estimator__oob_score::False.estimator__verbose::0.estimator__warm_start::False.importance_getter::auto.n_features_to_s…	0.607298932750036	classif	runtime
1448	SVC	IndValSelector	indval_func::indval.g.max_order::None.min_order::1.num_permutations::20.percentile::50	SVC	RFE	estimator__C::1.0.estimator__break_ties::False.estimator__cache_size::200.estimator__coef0::0.0.estimator__decision_function_shape::ovr.estimator__degree::3.estimator__gamma::scale.estimator__kernel::linear.estimator__max_iter::-1.estimator__probability::True.estimator__shrinking::True.estimator__tol::0.001.estimator__verbose::False.importance_getter::auto.n_features_to_select::100.step::0.05.ver…	0.00579209168179597	classif	runtime
1449	SVC	IndValSelector	indval_func::indval.g.max_order::None.min_order::1.num_permutations::20.percentile::50	AdaBoostClassifier	IndValSelector	indval_func::indval.g.max_order::None.min_order::1.num_permutations::20.percentile::50	0.301311921014933	classif	runtime
1450	SVC	IndValSelector	indval_func::indval.g.max_order::None.min_order::1.num_permutations::20.percentile::50	GaussianNB	IndValSelector	indval_func::indval.g.max_order::None.min_order::1.num_permutations::20.percentile::50	0.0124237633984685	classif	runtime
1451	SVC	IndValSelector	indval_func::indval.g.max_order::None.min_order::1.num_permutations::20.percentile::50	MLPClassifier	IndValSelector	indval_func::indval.g.max_order::None.min_order::1.num_permutations::20.percentile::50	0.845814838625758	classif	runtime
1452	SVC	IndValSelector	indval_func::indval.g.max_order::None.min_order::1.num_permutations::20.percentile::50	RandomForestClassifier	IndValSelector	indval_func::indval.g.max_order::None.min_order::1.num_permutations::20.percentile::50	0.070791407651424	classif	runtime
1453	SVC	IndValSelector	indval_func::indval.g.max_order::None.min_order::1.num_permutations::20.percentile::50	AdaBoostClassifier	GenericUnivariateSelect	mode::k_best.param::100.score_func::chi2	0.00206877862166875	classif	runtime
1454	SVC	IndValSelector	indval_func::indval.g.max_order::None.min_order::1.num_permutations::20.percentile::50	GaussianNB	GenericUnivariateSelect	mode::k_best.param::100.score_func::chi2	0.00209258466211306	classif	runtime
1455	SVC	IndValSelector	indval_func::indval.g.max_order::None.min_order::1.num_permutations::20.percentile::50	MLPClassifier	GenericUnivariateSelect	mode::k_best.param::100.score_func::chi2	0.00206877862166875	classif	runtime
1456	SVC	IndValSelector	indval_func::indval.g.max_order::None.min_order::1.num_permutations::20.percentile::50	RandomForestClassifier	GenericUnivariateSelect	mode::k_best.param::100.score_func::chi2	0.00211656160257058	classif	runtime
1457	SVC	IndValSelector	indval_func::indval.g.max_order::None.min_order::1.num_permutations::20.percentile::50	SVC	GenericUnivariateSelect	mode::k_best.param::100.score_func::chi2	0.00199838294475787	classif	runtime
1458	SVC	IndValSelector	indval_func::indval.g.max_order::None.min_order::1.num_permutations::20.percentile::50	AdaBoostClassifier	GenericUnivariateSelect	mode::k_best.param::100.score_func::f_classif	0.00211656160257058	classif	runtime
1459	SVC	IndValSelector	indval_func::indval.g.max_order::None.min_order::1.num_permutations::20.percentile::50	GaussianNB	GenericUnivariateSelect	mode::k_best.param::100.score_func::f_classif	0.00206877862166875	classif	runtime
1460	SVC	IndValSelector	indval_func::indval.g.max_order::None.min_order::1.num_permutations::20.percentile::50	MLPClassifier	GenericUnivariateSelect	mode::k_best.param::100.score_func::f_classif	0.0824836146769693	classif	runtime
1461	SVC	IndValSelector	indval_func::indval.g.max_order::None.min_order::1.num_permutations::20.percentile::50	RandomForestClassifier	GenericUnivariateSelect	mode::k_best.param::100.score_func::f_classif	0.00202167806325161	classif	runtime
1462	SVC	IndValSelector	indval_func::indval.g.max_order::None.min_order::1.num_permutations::20.percentile::50	SVC	GenericUnivariateSelect	mode::k_best.param::100.score_func::f_classif	0.00211656160257058	classif	runtime
1463	SVC	IndValSelector	indval_func::indval.g.max_order::None.min_order::1.num_permutations::20.percentile::50	AdaBoostClassifier	GenericUnivariateSelect	mode::k_best.param::100.score_func::mutual_info_classif	0.00829602012170014	classif	runtime
1464	SVC	IndValSelector	indval_func::indval.g.max_order::None.min_order::1.num_permutations::20.percentile::50	GaussianNB	GenericUnivariateSelect	mode::k_best.param::100.score_func::mutual_info_classif	0.00844088763892057	classif	runtime
1465	SVC	IndValSelector	indval_func::indval.g.max_order::None.min_order::1.num_permutations::20.percentile::50	MLPClassifier	GenericUnivariateSelect	mode::k_best.param::100.score_func::mutual_info_classif	0.0082240651858157	classif	runtime
1466	SVC	IndValSelector	indval_func::indval.g.max_order::None.min_order::1.num_permutations::20.percentile::50	RandomForestClassifier	GenericUnivariateSelect	mode::k_best.param::100.score_func::mutual_info_classif	0.024706433561653	classif	runtime
1467	SVC	IndValSelector	indval_func::indval.g.max_order::None.min_order::1.num_permutations::20.percentile::50	SVC	GenericUnivariateSelect	mode::k_best.param::100.score_func::mutual_info_classif	0.00470405390080441	classif	runtime
1468	SVC	IndValSelector	indval_func::indval.g.max_order::None.min_order::1.num_permutations::20.percentile::50	AdaBoostClassifier	VarianceThreshold	threshold::0.8	0.00202167806325161	classif	runtime
1469	SVC	IndValSelector	indval_func::indval.g.max_order::None.min_order::1.num_permutations::20.percentile::50	GaussianNB	VarianceThreshold	threshold::0.8	0.00206877862166875	classif	runtime
1470	SVC	IndValSelector	indval_func::indval.g.max_order::None.min_order::1.num_permutations::20.percentile::50	MLPClassifier	VarianceThreshold	threshold::0.8	0.154319793784124	classif	runtime
1471	SVC	IndValSelector	indval_func::indval.g.max_order::None.min_order::1.num_permutations::20.percentile::50	RandomForestClassifier	VarianceThreshold	threshold::0.8	0.00209258466211306	classif	runtime
1472	SVC	IndValSelector	indval_func::indval.g.max_order::None.min_order::1.num_permutations::20.percentile::50	SVC	VarianceThreshold	threshold::0.8	0.0821419778074355	classif	runtime
1473	AdaBoostClassifier	GenericUnivariateSelect	mode::k_best.param::100.score_func::chi2	AdaBoostClassifier	None		0.0293036760977038	classif	runtime
1474	AdaBoostClassifier	GenericUnivariateSelect	mode::k_best.param::100.score_func::chi2	GaussianNB	None		0.177794382427561	classif	runtime
1475	AdaBoostClassifier	GenericUnivariateSelect	mode::k_best.param::100.score_func::chi2	MLPClassifier	None		0.024706433561653	classif	runtime
1476	AdaBoostClassifier	GenericUnivariateSelect	mode::k_best.param::100.score_func::chi2	RandomForestClassifier	None		0.746689534752692	classif	runtime
1477	AdaBoostClassifier	GenericUnivariateSelect	mode::k_best.param::100.score_func::chi2	SVC	None		0.0148599551851302	classif	runtime
1478	AdaBoostClassifier	GenericUnivariateSelect	mode::k_best.param::100.score_func::chi2	AdaBoostClassifier	RFE	estimator__algorithm::SAMME.R.estimator__learning_rate::1.0.estimator__n_estimators::50.importance_getter::auto.n_features_to_select::100.step::0.05.verbose::300	0.00209258466211306	classif	runtime
1479	AdaBoostClassifier	GenericUnivariateSelect	mode::k_best.param::100.score_func::chi2	RandomForestClassifier	RFE	estimator__bootstrap::True.estimator__ccp_alpha::0.0.estimator__criterion::gini.estimator__max_features::sqrt.estimator__min_impurity_decrease::0.0.estimator__min_samples_leaf::1.estimator__min_samples_split::2.estimator__min_weight_fraction_leaf::0.0.estimator__n_estimators::100.estimator__oob_score::False.estimator__verbose::0.estimator__warm_start::False.importance_getter::auto.n_features_to_s…	0.00209258466211306	classif	runtime
1480	AdaBoostClassifier	GenericUnivariateSelect	mode::k_best.param::100.score_func::chi2	SVC	RFE	estimator__C::1.0.estimator__break_ties::False.estimator__cache_size::200.estimator__coef0::0.0.estimator__decision_function_shape::ovr.estimator__degree::3.estimator__gamma::scale.estimator__kernel::linear.estimator__max_iter::-1.estimator__probability::True.estimator__shrinking::True.estimator__tol::0.001.estimator__verbose::False.importance_getter::auto.n_features_to_select::100.step::0.05.ver…	0.00209258466211306	classif	runtime
1481	AdaBoostClassifier	GenericUnivariateSelect	mode::k_best.param::100.score_func::chi2	AdaBoostClassifier	IndValSelector	indval_func::indval.g.max_order::None.min_order::1.num_permutations::20.percentile::50	0.00211656160257058	classif	runtime
1482	AdaBoostClassifier	GenericUnivariateSelect	mode::k_best.param::100.score_func::chi2	GaussianNB	IndValSelector	indval_func::indval.g.max_order::None.min_order::1.num_permutations::20.percentile::50	0.123538826676246	classif	runtime
1483	AdaBoostClassifier	GenericUnivariateSelect	mode::k_best.param::100.score_func::chi2	MLPClassifier	IndValSelector	indval_func::indval.g.max_order::None.min_order::1.num_permutations::20.percentile::50	0.00199838294475787	classif	runtime
1484	AdaBoostClassifier	GenericUnivariateSelect	mode::k_best.param::100.score_func::chi2	RandomForestClassifier	IndValSelector	indval_func::indval.g.max_order::None.min_order::1.num_permutations::20.percentile::50	0.00202167806325161	classif	runtime
1485	AdaBoostClassifier	GenericUnivariateSelect	mode::k_best.param::100.score_func::chi2	SVC	IndValSelector	indval_func::indval.g.max_order::None.min_order::1.num_permutations::20.percentile::50	0.00206877862166875	classif	runtime
1486	AdaBoostClassifier	GenericUnivariateSelect	mode::k_best.param::100.score_func::chi2	GaussianNB	GenericUnivariateSelect	mode::k_best.param::100.score_func::chi2	0.0618791803514607	classif	runtime
1487	AdaBoostClassifier	GenericUnivariateSelect	mode::k_best.param::100.score_func::chi2	MLPClassifier	GenericUnivariateSelect	mode::k_best.param::100.score_func::chi2	0.479779233710114	classif	runtime
1488	AdaBoostClassifier	GenericUnivariateSelect	mode::k_best.param::100.score_func::chi2	RandomForestClassifier	GenericUnivariateSelect	mode::k_best.param::100.score_func::chi2	0.275850391864437	classif	runtime
1489	AdaBoostClassifier	GenericUnivariateSelect	mode::k_best.param::100.score_func::chi2	SVC	GenericUnivariateSelect	mode::k_best.param::100.score_func::chi2	0.271566745054772	classif	runtime
1490	AdaBoostClassifier	GenericUnivariateSelect	mode::k_best.param::100.score_func::chi2	AdaBoostClassifier	GenericUnivariateSelect	mode::k_best.param::100.score_func::f_classif	0.561401280137533	classif	runtime
1491	AdaBoostClassifier	GenericUnivariateSelect	mode::k_best.param::100.score_func::chi2	GaussianNB	GenericUnivariateSelect	mode::k_best.param::100.score_func::f_classif	0.0952305929614821	classif	runtime
1492	AdaBoostClassifier	GenericUnivariateSelect	mode::k_best.param::100.score_func::chi2	MLPClassifier	GenericUnivariateSelect	mode::k_best.param::100.score_func::f_classif	0.223266869104836	classif	runtime
1493	AdaBoostClassifier	GenericUnivariateSelect	mode::k_best.param::100.score_func::chi2	RandomForestClassifier	GenericUnivariateSelect	mode::k_best.param::100.score_func::f_classif	0.651117308242087	classif	runtime
1494	AdaBoostClassifier	GenericUnivariateSelect	mode::k_best.param::100.score_func::chi2	SVC	GenericUnivariateSelect	mode::k_best.param::100.score_func::f_classif	0.700221056940895	classif	runtime
1495	AdaBoostClassifier	GenericUnivariateSelect	mode::k_best.param::100.score_func::chi2	AdaBoostClassifier	GenericUnivariateSelect	mode::k_best.param::100.score_func::mutual_info_classif	0.00209258466211306	classif	runtime
1496	AdaBoostClassifier	GenericUnivariateSelect	mode::k_best.param::100.score_func::chi2	GaussianNB	GenericUnivariateSelect	mode::k_best.param::100.score_func::mutual_info_classif	0.00206877862166875	classif	runtime
1497	AdaBoostClassifier	GenericUnivariateSelect	mode::k_best.param::100.score_func::chi2	MLPClassifier	GenericUnivariateSelect	mode::k_best.param::100.score_func::mutual_info_classif	0.00199838294475787	classif	runtime
1498	AdaBoostClassifier	GenericUnivariateSelect	mode::k_best.param::100.score_func::chi2	RandomForestClassifier	GenericUnivariateSelect	mode::k_best.param::100.score_func::mutual_info_classif	0.00209258466211306	classif	runtime
1499	AdaBoostClassifier	GenericUnivariateSelect	mode::k_best.param::100.score_func::chi2	SVC	GenericUnivariateSelect	mode::k_best.param::100.score_func::mutual_info_classif	0.00204514318801797	classif	runtime
1500	AdaBoostClassifier	GenericUnivariateSelect	mode::k_best.param::100.score_func::chi2	AdaBoostClassifier	VarianceThreshold	threshold::0.8	0.1739278612965	classif	runtime
1501	AdaBoostClassifier	GenericUnivariateSelect	mode::k_best.param::100.score_func::chi2	GaussianNB	VarianceThreshold	threshold::0.8	0.0204572358851354	classif	runtime
1502	AdaBoostClassifier	GenericUnivariateSelect	mode::k_best.param::100.score_func::chi2	MLPClassifier	VarianceThreshold	threshold::0.8	0.196849053919511	classif	runtime
1503	AdaBoostClassifier	GenericUnivariateSelect	mode::k_best.param::100.score_func::chi2	RandomForestClassifier	VarianceThreshold	threshold::0.8	0.563579371947821	classif	runtime
1504	AdaBoostClassifier	GenericUnivariateSelect	mode::k_best.param::100.score_func::chi2	SVC	VarianceThreshold	threshold::0.8	0.0726885947102065	classif	runtime
1505	GaussianNB	GenericUnivariateSelect	mode::k_best.param::100.score_func::chi2	AdaBoostClassifier	None		0.00716238345574619	classif	runtime
1506	GaussianNB	GenericUnivariateSelect	mode::k_best.param::100.score_func::chi2	GaussianNB	None		0.948720917826066	classif	runtime
1507	GaussianNB	GenericUnivariateSelect	mode::k_best.param::100.score_func::chi2	MLPClassifier	None		0.00392073724260794	classif	runtime
1508	GaussianNB	GenericUnivariateSelect	mode::k_best.param::100.score_func::chi2	RandomForestClassifier	None		0.0464270621177409	classif	runtime
1509	GaussianNB	GenericUnivariateSelect	mode::k_best.param::100.score_func::chi2	SVC	None		0.00322628581640256	classif	runtime
1510	GaussianNB	GenericUnivariateSelect	mode::k_best.param::100.score_func::chi2	AdaBoostClassifier	RFE	estimator__algorithm::SAMME.R.estimator__learning_rate::1.0.estimator__n_estimators::50.importance_getter::auto.n_features_to_select::100.step::0.05.verbose::300	0.00211656160257058	classif	runtime
1511	GaussianNB	GenericUnivariateSelect	mode::k_best.param::100.score_func::chi2	RandomForestClassifier	RFE	estimator__bootstrap::True.estimator__ccp_alpha::0.0.estimator__criterion::gini.estimator__max_features::sqrt.estimator__min_impurity_decrease::0.0.estimator__min_samples_leaf::1.estimator__min_samples_split::2.estimator__min_weight_fraction_leaf::0.0.estimator__n_estimators::100.estimator__oob_score::False.estimator__verbose::0.estimator__warm_start::False.importance_getter::auto.n_features_to_s…	0.00211656160257058	classif	runtime
1512	GaussianNB	GenericUnivariateSelect	mode::k_best.param::100.score_func::chi2	SVC	RFE	estimator__C::1.0.estimator__break_ties::False.estimator__cache_size::200.estimator__coef0::0.0.estimator__decision_function_shape::ovr.estimator__degree::3.estimator__gamma::scale.estimator__kernel::linear.estimator__max_iter::-1.estimator__probability::True.estimator__shrinking::True.estimator__tol::0.001.estimator__verbose::False.importance_getter::auto.n_features_to_select::100.step::0.05.ver…	0.00211656160257058	classif	runtime
1513	GaussianNB	GenericUnivariateSelect	mode::k_best.param::100.score_func::chi2	AdaBoostClassifier	IndValSelector	indval_func::indval.g.max_order::None.min_order::1.num_permutations::20.percentile::50	0.00214070973158512	classif	runtime
1514	GaussianNB	GenericUnivariateSelect	mode::k_best.param::100.score_func::chi2	GaussianNB	IndValSelector	indval_func::indval.g.max_order::None.min_order::1.num_permutations::20.percentile::50	0.00866057465371661	classif	runtime
1515	GaussianNB	GenericUnivariateSelect	mode::k_best.param::100.score_func::chi2	MLPClassifier	IndValSelector	indval_func::indval.g.max_order::None.min_order::1.num_permutations::20.percentile::50	0.00202167806325161	classif	runtime
1516	GaussianNB	GenericUnivariateSelect	mode::k_best.param::100.score_func::chi2	RandomForestClassifier	IndValSelector	indval_func::indval.g.max_order::None.min_order::1.num_permutations::20.percentile::50	0.00204514318801797	classif	runtime
1517	GaussianNB	GenericUnivariateSelect	mode::k_best.param::100.score_func::chi2	SVC	IndValSelector	indval_func::indval.g.max_order::None.min_order::1.num_permutations::20.percentile::50	0.00209258466211306	classif	runtime
1518	GaussianNB	GenericUnivariateSelect	mode::k_best.param::100.score_func::chi2	AdaBoostClassifier	GenericUnivariateSelect	mode::k_best.param::100.score_func::chi2	0.0618791803514607	classif	runtime
1519	GaussianNB	GenericUnivariateSelect	mode::k_best.param::100.score_func::chi2	MLPClassifier	GenericUnivariateSelect	mode::k_best.param::100.score_func::chi2	0.398346599030867	classif	runtime
1520	GaussianNB	GenericUnivariateSelect	mode::k_best.param::100.score_func::chi2	RandomForestClassifier	GenericUnivariateSelect	mode::k_best.param::100.score_func::chi2	0.305085279727732	classif	runtime
1521	GaussianNB	GenericUnivariateSelect	mode::k_best.param::100.score_func::chi2	SVC	GenericUnivariateSelect	mode::k_best.param::100.score_func::chi2	1	classif	runtime
1522	GaussianNB	GenericUnivariateSelect	mode::k_best.param::100.score_func::chi2	AdaBoostClassifier	GenericUnivariateSelect	mode::k_best.param::100.score_func::f_classif	0.157101238307872	classif	runtime
1523	GaussianNB	GenericUnivariateSelect	mode::k_best.param::100.score_func::chi2	GaussianNB	GenericUnivariateSelect	mode::k_best.param::100.score_func::f_classif	0.521527085235276	classif	runtime
1524	GaussianNB	GenericUnivariateSelect	mode::k_best.param::100.score_func::chi2	MLPClassifier	GenericUnivariateSelect	mode::k_best.param::100.score_func::f_classif	0.0838501948238908	classif	runtime
1525	GaussianNB	GenericUnivariateSelect	mode::k_best.param::100.score_func::chi2	RandomForestClassifier	GenericUnivariateSelect	mode::k_best.param::100.score_func::f_classif	0.220695950697099	classif	runtime
1526	GaussianNB	GenericUnivariateSelect	mode::k_best.param::100.score_func::chi2	SVC	GenericUnivariateSelect	mode::k_best.param::100.score_func::f_classif	0.305085279727732	classif	runtime
1527	GaussianNB	GenericUnivariateSelect	mode::k_best.param::100.score_func::chi2	AdaBoostClassifier	GenericUnivariateSelect	mode::k_best.param::100.score_func::mutual_info_classif	0.00211656160257058	classif	runtime
1528	GaussianNB	GenericUnivariateSelect	mode::k_best.param::100.score_func::chi2	GaussianNB	GenericUnivariateSelect	mode::k_best.param::100.score_func::mutual_info_classif	0.00209258466211306	classif	runtime
1529	GaussianNB	GenericUnivariateSelect	mode::k_best.param::100.score_func::chi2	MLPClassifier	GenericUnivariateSelect	mode::k_best.param::100.score_func::mutual_info_classif	0.00202167806325161	classif	runtime
1530	GaussianNB	GenericUnivariateSelect	mode::k_best.param::100.score_func::chi2	RandomForestClassifier	GenericUnivariateSelect	mode::k_best.param::100.score_func::mutual_info_classif	0.00211656160257058	classif	runtime
1531	GaussianNB	GenericUnivariateSelect	mode::k_best.param::100.score_func::chi2	SVC	GenericUnivariateSelect	mode::k_best.param::100.score_func::mutual_info_classif	0.00206877862166875	classif	runtime
1532	GaussianNB	GenericUnivariateSelect	mode::k_best.param::100.score_func::chi2	AdaBoostClassifier	VarianceThreshold	threshold::0.8	0.0101797107925189	classif	runtime
1533	GaussianNB	GenericUnivariateSelect	mode::k_best.param::100.score_func::chi2	GaussianNB	VarianceThreshold	threshold::0.8	0.138646171697811	classif	runtime
1534	GaussianNB	GenericUnivariateSelect	mode::k_best.param::100.score_func::chi2	MLPClassifier	VarianceThreshold	threshold::0.8	0.0177076622352686	classif	runtime
1535	GaussianNB	GenericUnivariateSelect	mode::k_best.param::100.score_func::chi2	RandomForestClassifier	VarianceThreshold	threshold::0.8	0.0542155482977505	classif	runtime
1536	GaussianNB	GenericUnivariateSelect	mode::k_best.param::100.score_func::chi2	SVC	VarianceThreshold	threshold::0.8	0.0124237633984685	classif	runtime
1537	MLPClassifier	GenericUnivariateSelect	mode::k_best.param::100.score_func::chi2	AdaBoostClassifier	None		0.0402495846155662	classif	runtime
1538	MLPClassifier	GenericUnivariateSelect	mode::k_best.param::100.score_func::chi2	GaussianNB	None		0.402590895984249	classif	runtime
1539	MLPClassifier	GenericUnivariateSelect	mode::k_best.param::100.score_func::chi2	MLPClassifier	None		0.023755990612388	classif	runtime
1540	MLPClassifier	GenericUnivariateSelect	mode::k_best.param::100.score_func::chi2	RandomForestClassifier	None		0.563579371947821	classif	runtime
1541	MLPClassifier	GenericUnivariateSelect	mode::k_best.param::100.score_func::chi2	SVC	None		0.00709884217111896	classif	runtime
1542	MLPClassifier	GenericUnivariateSelect	mode::k_best.param::100.score_func::chi2	AdaBoostClassifier	RFE	estimator__algorithm::SAMME.R.estimator__learning_rate::1.0.estimator__n_estimators::50.importance_getter::auto.n_features_to_select::100.step::0.05.verbose::300	0.00209258466211306	classif	runtime
1543	MLPClassifier	GenericUnivariateSelect	mode::k_best.param::100.score_func::chi2	RandomForestClassifier	RFE	estimator__bootstrap::True.estimator__ccp_alpha::0.0.estimator__criterion::gini.estimator__max_features::sqrt.estimator__min_impurity_decrease::0.0.estimator__min_samples_leaf::1.estimator__min_samples_split::2.estimator__min_weight_fraction_leaf::0.0.estimator__n_estimators::100.estimator__oob_score::False.estimator__verbose::0.estimator__warm_start::False.importance_getter::auto.n_features_to_s…	0.00319249037807853	classif	runtime
1544	MLPClassifier	GenericUnivariateSelect	mode::k_best.param::100.score_func::chi2	SVC	RFE	estimator__C::1.0.estimator__break_ties::False.estimator__cache_size::200.estimator__coef0::0.0.estimator__decision_function_shape::ovr.estimator__degree::3.estimator__gamma::scale.estimator__kernel::linear.estimator__max_iter::-1.estimator__probability::True.estimator__shrinking::True.estimator__tol::0.001.estimator__verbose::False.importance_getter::auto.n_features_to_select::100.step::0.05.ver…	0.00209258466211306	classif	runtime
1545	MLPClassifier	GenericUnivariateSelect	mode::k_best.param::100.score_func::chi2	AdaBoostClassifier	IndValSelector	indval_func::indval.g.max_order::None.min_order::1.num_permutations::20.percentile::50	0.00258961922850358	classif	runtime
1546	MLPClassifier	GenericUnivariateSelect	mode::k_best.param::100.score_func::chi2	GaussianNB	IndValSelector	indval_func::indval.g.max_order::None.min_order::1.num_permutations::20.percentile::50	0.0835085499547718	classif	runtime
1547	MLPClassifier	GenericUnivariateSelect	mode::k_best.param::100.score_func::chi2	MLPClassifier	IndValSelector	indval_func::indval.g.max_order::None.min_order::1.num_permutations::20.percentile::50	0.00199838294475787	classif	runtime
1548	MLPClassifier	GenericUnivariateSelect	mode::k_best.param::100.score_func::chi2	RandomForestClassifier	IndValSelector	indval_func::indval.g.max_order::None.min_order::1.num_permutations::20.percentile::50	0.00376368056832931	classif	runtime
1549	MLPClassifier	GenericUnivariateSelect	mode::k_best.param::100.score_func::chi2	SVC	IndValSelector	indval_func::indval.g.max_order::None.min_order::1.num_permutations::20.percentile::50	0.00206877862166875	classif	runtime
1550	MLPClassifier	GenericUnivariateSelect	mode::k_best.param::100.score_func::chi2	AdaBoostClassifier	GenericUnivariateSelect	mode::k_best.param::100.score_func::chi2	0.479779233710114	classif	runtime
1551	MLPClassifier	GenericUnivariateSelect	mode::k_best.param::100.score_func::chi2	GaussianNB	GenericUnivariateSelect	mode::k_best.param::100.score_func::chi2	0.398346599030867	classif	runtime
1552	MLPClassifier	GenericUnivariateSelect	mode::k_best.param::100.score_func::chi2	RandomForestClassifier	GenericUnivariateSelect	mode::k_best.param::100.score_func::chi2	0.89776658070501	classif	runtime
1553	MLPClassifier	GenericUnivariateSelect	mode::k_best.param::100.score_func::chi2	SVC	GenericUnivariateSelect	mode::k_best.param::100.score_func::chi2	0.333617853914338	classif	runtime
1554	MLPClassifier	GenericUnivariateSelect	mode::k_best.param::100.score_func::chi2	AdaBoostClassifier	GenericUnivariateSelect	mode::k_best.param::100.score_func::f_classif	0.74696394548822	classif	runtime
1555	MLPClassifier	GenericUnivariateSelect	mode::k_best.param::100.score_func::chi2	GaussianNB	GenericUnivariateSelect	mode::k_best.param::100.score_func::f_classif	0.0952305929614821	classif	runtime
1556	MLPClassifier	GenericUnivariateSelect	mode::k_best.param::100.score_func::chi2	MLPClassifier	GenericUnivariateSelect	mode::k_best.param::100.score_func::f_classif	0.249110082956646	classif	runtime
1557	MLPClassifier	GenericUnivariateSelect	mode::k_best.param::100.score_func::chi2	RandomForestClassifier	GenericUnivariateSelect	mode::k_best.param::100.score_func::f_classif	1	classif	runtime
1558	MLPClassifier	GenericUnivariateSelect	mode::k_best.param::100.score_func::chi2	SVC	GenericUnivariateSelect	mode::k_best.param::100.score_func::f_classif	0.897879362806083	classif	runtime
1559	MLPClassifier	GenericUnivariateSelect	mode::k_best.param::100.score_func::chi2	AdaBoostClassifier	GenericUnivariateSelect	mode::k_best.param::100.score_func::mutual_info_classif	0.00209258466211306	classif	runtime
1560	MLPClassifier	GenericUnivariateSelect	mode::k_best.param::100.score_func::chi2	GaussianNB	GenericUnivariateSelect	mode::k_best.param::100.score_func::mutual_info_classif	0.00206877862166875	classif	runtime
1561	MLPClassifier	GenericUnivariateSelect	mode::k_best.param::100.score_func::chi2	MLPClassifier	GenericUnivariateSelect	mode::k_best.param::100.score_func::mutual_info_classif	0.00199838294475787	classif	runtime
1562	MLPClassifier	GenericUnivariateSelect	mode::k_best.param::100.score_func::chi2	RandomForestClassifier	GenericUnivariateSelect	mode::k_best.param::100.score_func::mutual_info_classif	0.00209258466211306	classif	runtime
1563	MLPClassifier	GenericUnivariateSelect	mode::k_best.param::100.score_func::chi2	SVC	GenericUnivariateSelect	mode::k_best.param::100.score_func::mutual_info_classif	0.00204514318801797	classif	runtime
1564	MLPClassifier	GenericUnivariateSelect	mode::k_best.param::100.score_func::chi2	AdaBoostClassifier	VarianceThreshold	threshold::0.8	0.157101238307872	classif	runtime
1565	MLPClassifier	GenericUnivariateSelect	mode::k_best.param::100.score_func::chi2	GaussianNB	VarianceThreshold	threshold::0.8	0.0456991532260121	classif	runtime
1566	MLPClassifier	GenericUnivariateSelect	mode::k_best.param::100.score_func::chi2	MLPClassifier	VarianceThreshold	threshold::0.8	0.0544826027501368	classif	runtime
1567	MLPClassifier	GenericUnivariateSelect	mode::k_best.param::100.score_func::chi2	RandomForestClassifier	VarianceThreshold	threshold::0.8	0.607298932750036	classif	runtime
1568	MLPClassifier	GenericUnivariateSelect	mode::k_best.param::100.score_func::chi2	SVC	VarianceThreshold	threshold::0.8	0.0395882713315586	classif	runtime
1569	RandomForestClassifier	GenericUnivariateSelect	mode::k_best.param::100.score_func::chi2	AdaBoostClassifier	None		0.0148599551851302	classif	runtime
1570	RandomForestClassifier	GenericUnivariateSelect	mode::k_best.param::100.score_func::chi2	GaussianNB	None		0.335234413795959	classif	runtime
1571	RandomForestClassifier	GenericUnivariateSelect	mode::k_best.param::100.score_func::chi2	MLPClassifier	None		0.00866057465371661	classif	runtime
1572	RandomForestClassifier	GenericUnivariateSelect	mode::k_best.param::100.score_func::chi2	RandomForestClassifier	None		0.303475117167465	classif	runtime
1573	RandomForestClassifier	GenericUnivariateSelect	mode::k_best.param::100.score_func::chi2	SVC	None		0.00590109741215944	classif	runtime
1574	RandomForestClassifier	GenericUnivariateSelect	mode::k_best.param::100.score_func::chi2	AdaBoostClassifier	RFE	estimator__algorithm::SAMME.R.estimator__learning_rate::1.0.estimator__n_estimators::50.importance_getter::auto.n_features_to_select::100.step::0.05.verbose::300	0.00214070973158512	classif	runtime
1575	RandomForestClassifier	GenericUnivariateSelect	mode::k_best.param::100.score_func::chi2	RandomForestClassifier	RFE	estimator__bootstrap::True.estimator__ccp_alpha::0.0.estimator__criterion::gini.estimator__max_features::sqrt.estimator__min_impurity_decrease::0.0.estimator__min_samples_leaf::1.estimator__min_samples_split::2.estimator__min_weight_fraction_leaf::0.0.estimator__n_estimators::100.estimator__oob_score::False.estimator__verbose::0.estimator__warm_start::False.importance_getter::auto.n_features_to_s…	0.00214070973158512	classif	runtime
1576	RandomForestClassifier	GenericUnivariateSelect	mode::k_best.param::100.score_func::chi2	SVC	RFE	estimator__C::1.0.estimator__break_ties::False.estimator__cache_size::200.estimator__coef0::0.0.estimator__decision_function_shape::ovr.estimator__degree::3.estimator__gamma::scale.estimator__kernel::linear.estimator__max_iter::-1.estimator__probability::True.estimator__shrinking::True.estimator__tol::0.001.estimator__verbose::False.importance_getter::auto.n_features_to_select::100.step::0.05.ver…	0.00214070973158512	classif	runtime
1577	RandomForestClassifier	GenericUnivariateSelect	mode::k_best.param::100.score_func::chi2	AdaBoostClassifier	IndValSelector	indval_func::indval.g.max_order::None.min_order::1.num_permutations::20.percentile::50	0.000582750582750583	classif	runtime
1578	RandomForestClassifier	GenericUnivariateSelect	mode::k_best.param::100.score_func::chi2	GaussianNB	IndValSelector	indval_func::indval.g.max_order::None.min_order::1.num_permutations::20.percentile::50	0.0294827954159305	classif	runtime
1579	RandomForestClassifier	GenericUnivariateSelect	mode::k_best.param::100.score_func::chi2	MLPClassifier	IndValSelector	indval_func::indval.g.max_order::None.min_order::1.num_permutations::20.percentile::50	0.00204514318801797	classif	runtime
1580	RandomForestClassifier	GenericUnivariateSelect	mode::k_best.param::100.score_func::chi2	RandomForestClassifier	IndValSelector	indval_func::indval.g.max_order::None.min_order::1.num_permutations::20.percentile::50	0.00206877862166875	classif	runtime
1581	RandomForestClassifier	GenericUnivariateSelect	mode::k_best.param::100.score_func::chi2	SVC	IndValSelector	indval_func::indval.g.max_order::None.min_order::1.num_permutations::20.percentile::50	0.00211656160257058	classif	runtime
1582	RandomForestClassifier	GenericUnivariateSelect	mode::k_best.param::100.score_func::chi2	AdaBoostClassifier	GenericUnivariateSelect	mode::k_best.param::100.score_func::chi2	0.275850391864437	classif	runtime
1583	RandomForestClassifier	GenericUnivariateSelect	mode::k_best.param::100.score_func::chi2	GaussianNB	GenericUnivariateSelect	mode::k_best.param::100.score_func::chi2	0.305085279727732	classif	runtime
1584	RandomForestClassifier	GenericUnivariateSelect	mode::k_best.param::100.score_func::chi2	MLPClassifier	GenericUnivariateSelect	mode::k_best.param::100.score_func::chi2	0.89776658070501	classif	runtime
1585	RandomForestClassifier	GenericUnivariateSelect	mode::k_best.param::100.score_func::chi2	SVC	GenericUnivariateSelect	mode::k_best.param::100.score_func::chi2	0.366846800423932	classif	runtime
1586	RandomForestClassifier	GenericUnivariateSelect	mode::k_best.param::100.score_func::chi2	AdaBoostClassifier	GenericUnivariateSelect	mode::k_best.param::100.score_func::f_classif	0.608491261225961	classif	runtime
1587	RandomForestClassifier	GenericUnivariateSelect	mode::k_best.param::100.score_func::chi2	GaussianNB	GenericUnivariateSelect	mode::k_best.param::100.score_func::f_classif	0.138205462442663	classif	runtime
1588	RandomForestClassifier	GenericUnivariateSelect	mode::k_best.param::100.score_func::chi2	MLPClassifier	GenericUnivariateSelect	mode::k_best.param::100.score_func::f_classif	0.179233913097405	classif	runtime
1589	RandomForestClassifier	GenericUnivariateSelect	mode::k_best.param::100.score_func::chi2	RandomForestClassifier	GenericUnivariateSelect	mode::k_best.param::100.score_func::f_classif	0.748052741791853	classif	runtime
1590	RandomForestClassifier	GenericUnivariateSelect	mode::k_best.param::100.score_func::chi2	SVC	GenericUnivariateSelect	mode::k_best.param::100.score_func::f_classif	0.797424741657841	classif	runtime
1591	RandomForestClassifier	GenericUnivariateSelect	mode::k_best.param::100.score_func::chi2	AdaBoostClassifier	GenericUnivariateSelect	mode::k_best.param::100.score_func::mutual_info_classif	0.00214070973158512	classif	runtime
1592	RandomForestClassifier	GenericUnivariateSelect	mode::k_best.param::100.score_func::chi2	GaussianNB	GenericUnivariateSelect	mode::k_best.param::100.score_func::mutual_info_classif	0.00211656160257058	classif	runtime
1593	RandomForestClassifier	GenericUnivariateSelect	mode::k_best.param::100.score_func::chi2	MLPClassifier	GenericUnivariateSelect	mode::k_best.param::100.score_func::mutual_info_classif	0.00204514318801797	classif	runtime
1594	RandomForestClassifier	GenericUnivariateSelect	mode::k_best.param::100.score_func::chi2	RandomForestClassifier	GenericUnivariateSelect	mode::k_best.param::100.score_func::mutual_info_classif	0.00214070973158512	classif	runtime
1595	RandomForestClassifier	GenericUnivariateSelect	mode::k_best.param::100.score_func::chi2	SVC	GenericUnivariateSelect	mode::k_best.param::100.score_func::mutual_info_classif	0.00209258466211306	classif	runtime
1596	RandomForestClassifier	GenericUnivariateSelect	mode::k_best.param::100.score_func::chi2	AdaBoostClassifier	VarianceThreshold	threshold::0.8	0.033611665261741	classif	runtime
1597	RandomForestClassifier	GenericUnivariateSelect	mode::k_best.param::100.score_func::chi2	GaussianNB	VarianceThreshold	threshold::0.8	0.0948636236053635	classif	runtime
1598	RandomForestClassifier	GenericUnivariateSelect	mode::k_best.param::100.score_func::chi2	MLPClassifier	VarianceThreshold	threshold::0.8	0.0633357038255718	classif	runtime
1599	RandomForestClassifier	GenericUnivariateSelect	mode::k_best.param::100.score_func::chi2	RandomForestClassifier	VarianceThreshold	threshold::0.8	0.336839850131342	classif	runtime
1600	RandomForestClassifier	GenericUnivariateSelect	mode::k_best.param::100.score_func::chi2	SVC	VarianceThreshold	threshold::0.8	0.0544826027501368	classif	runtime
1601	SVC	GenericUnivariateSelect	mode::k_best.param::100.score_func::chi2	AdaBoostClassifier	None		0.00691000707234252	classif	runtime
1602	SVC	GenericUnivariateSelect	mode::k_best.param::100.score_func::chi2	GaussianNB	None		0.795418060483027	classif	runtime
1603	SVC	GenericUnivariateSelect	mode::k_best.param::100.score_func::chi2	MLPClassifier	None		0.00563066388341498	classif	runtime
1604	SVC	GenericUnivariateSelect	mode::k_best.param::100.score_func::chi2	RandomForestClassifier	None		0.221211861411576	classif	runtime
1605	SVC	GenericUnivariateSelect	mode::k_best.param::100.score_func::chi2	SVC	None		0.00465805060430495	classif	runtime
1606	SVC	GenericUnivariateSelect	mode::k_best.param::100.score_func::chi2	AdaBoostClassifier	RFE	estimator__algorithm::SAMME.R.estimator__learning_rate::1.0.estimator__n_estimators::50.importance_getter::auto.n_features_to_select::100.step::0.05.verbose::300	0.00202167806325161	classif	runtime
1607	SVC	GenericUnivariateSelect	mode::k_best.param::100.score_func::chi2	RandomForestClassifier	RFE	estimator__bootstrap::True.estimator__ccp_alpha::0.0.estimator__criterion::gini.estimator__max_features::sqrt.estimator__min_impurity_decrease::0.0.estimator__min_samples_leaf::1.estimator__min_samples_split::2.estimator__min_weight_fraction_leaf::0.0.estimator__n_estimators::100.estimator__oob_score::False.estimator__verbose::0.estimator__warm_start::False.importance_getter::auto.n_features_to_s…	0.00202167806325161	classif	runtime
1608	SVC	GenericUnivariateSelect	mode::k_best.param::100.score_func::chi2	SVC	RFE	estimator__C::1.0.estimator__break_ties::False.estimator__cache_size::200.estimator__coef0::0.0.estimator__decision_function_shape::ovr.estimator__degree::3.estimator__gamma::scale.estimator__kernel::linear.estimator__max_iter::-1.estimator__probability::True.estimator__shrinking::True.estimator__tol::0.001.estimator__verbose::False.importance_getter::auto.n_features_to_select::100.step::0.05.ver…	0.00202167806325161	classif	runtime
1609	SVC	GenericUnivariateSelect	mode::k_best.param::100.score_func::chi2	AdaBoostClassifier	IndValSelector	indval_func::indval.g.max_order::None.min_order::1.num_permutations::20.percentile::50	0.00204514318801797	classif	runtime
1610	SVC	GenericUnivariateSelect	mode::k_best.param::100.score_func::chi2	GaussianNB	IndValSelector	indval_func::indval.g.max_order::None.min_order::1.num_permutations::20.percentile::50	0.0146393121014319	classif	runtime
1611	SVC	GenericUnivariateSelect	mode::k_best.param::100.score_func::chi2	MLPClassifier	IndValSelector	indval_func::indval.g.max_order::None.min_order::1.num_permutations::20.percentile::50	0.00192951452998338	classif	runtime
1612	SVC	GenericUnivariateSelect	mode::k_best.param::100.score_func::chi2	RandomForestClassifier	IndValSelector	indval_func::indval.g.max_order::None.min_order::1.num_permutations::20.percentile::50	0.00195230149254999	classif	runtime
1613	SVC	GenericUnivariateSelect	mode::k_best.param::100.score_func::chi2	SVC	IndValSelector	indval_func::indval.g.max_order::None.min_order::1.num_permutations::20.percentile::50	0.00199838294475787	classif	runtime
1614	SVC	GenericUnivariateSelect	mode::k_best.param::100.score_func::chi2	AdaBoostClassifier	GenericUnivariateSelect	mode::k_best.param::100.score_func::chi2	0.271566745054772	classif	runtime
1615	SVC	GenericUnivariateSelect	mode::k_best.param::100.score_func::chi2	GaussianNB	GenericUnivariateSelect	mode::k_best.param::100.score_func::chi2	1	classif	runtime
1616	SVC	GenericUnivariateSelect	mode::k_best.param::100.score_func::chi2	MLPClassifier	GenericUnivariateSelect	mode::k_best.param::100.score_func::chi2	0.333617853914338	classif	runtime
1617	SVC	GenericUnivariateSelect	mode::k_best.param::100.score_func::chi2	RandomForestClassifier	GenericUnivariateSelect	mode::k_best.param::100.score_func::chi2	0.366846800423932	classif	runtime
1618	SVC	GenericUnivariateSelect	mode::k_best.param::100.score_func::chi2	AdaBoostClassifier	GenericUnivariateSelect	mode::k_best.param::100.score_func::f_classif	0.367382155720896	classif	runtime
1619	SVC	GenericUnivariateSelect	mode::k_best.param::100.score_func::chi2	GaussianNB	GenericUnivariateSelect	mode::k_best.param::100.score_func::f_classif	0.796093564193314	classif	runtime
1620	SVC	GenericUnivariateSelect	mode::k_best.param::100.score_func::chi2	MLPClassifier	GenericUnivariateSelect	mode::k_best.param::100.score_func::f_classif	0.105909498937807	classif	runtime
1621	SVC	GenericUnivariateSelect	mode::k_best.param::100.score_func::chi2	RandomForestClassifier	GenericUnivariateSelect	mode::k_best.param::100.score_func::f_classif	0.518738990908116	classif	runtime
1622	SVC	GenericUnivariateSelect	mode::k_best.param::100.score_func::chi2	SVC	GenericUnivariateSelect	mode::k_best.param::100.score_func::f_classif	0.220179173542373	classif	runtime
1623	SVC	GenericUnivariateSelect	mode::k_best.param::100.score_func::chi2	AdaBoostClassifier	GenericUnivariateSelect	mode::k_best.param::100.score_func::mutual_info_classif	0.00202167806325161	classif	runtime
1624	SVC	GenericUnivariateSelect	mode::k_best.param::100.score_func::chi2	GaussianNB	GenericUnivariateSelect	mode::k_best.param::100.score_func::mutual_info_classif	0.00199838294475787	classif	runtime
[truncated: 5,248 more rows]
